# Supplementary material for: Stearoyl-CoA Desaturase inhibition reverses immune, synaptic and cognitive impairments in an Alzheimer’s disease mouse model
Source: Nat Commun. 2022 Apr 20;13:2061. doi: 10.1038/s41467-022-29506-y (PMC9021296; doi:10.1038/s41467-022-29506-y)
Supplement: Supplementary file 5 — Supplemental Data File 1 [file 41467_2022_29506_MOESM5_ESM.xlsx]

## Sheet: 8M_DEG
gene_id	WT_8M_196848_L.HPP	X3xTG_8M_195824_L.HPP	log2FC	p.value	rank
Rp1	3.67994	0	-Inf	0.00684412	-2.16468
Npbwr1	95.6924	54.8075	-0.80403	0.00022336	-3.651
Pcmtd1	3344.65	2707.73	-0.304771	5.38809e-05	-4.26856
Vxn	7647.38	6651.27	-0.201336	0.00549913	-2.25971
Crispld1	113.343	156.294	0.463572	0.00460102	2.33715
Fam135a	890.652	722.088	-0.302688	0.00947973	-2.0232
Lmbrd1	4719.55	4211.29	-0.164387	0.00503719	-2.29781
Khdrbs2	286.693	207.663	-0.465261	0.00403215	-2.39446
Plekhb2	5259.03	4816.26	-0.126886	0.00786628	-2.10423
Il1r1	262.813	372.461	0.503052	0.00741144	2.1301
Slc9a2	616.702	738.286	0.259606	0.00316589	2.4995
Hecw2	898.699	718.953	-0.321941	0.00105296	-2.97759
Mars2	631.69	512.173	-0.302587	0.00574873	-2.24043
Aox4	52.5742	8.53	-2.62374	6.8753e-09	-8.16271
Bzw1	4593.51	4092.22	-0.166715	0.00763301	-2.1173
Myl1	5.37438	15.7047	1.54703	0.00565312	2.24771
Plcd4	388.941	464.449	0.255969	0.00532124	2.27399
Retreg2	2597.58	2943.3	0.180264	0.00932259	2.03046
Tmem198	522.3	634.881	0.281608	0.0065804	2.18175
Scg2	5790.11	4916.44	-0.235976	8.75403e-06	-5.05779
Rhbdd1	229.227	172.258	-0.412206	0.00645145	-2.19034
Ackr3	263.798	339	0.361851	0.00926523	2.03314
Col6a3	66.1326	122.99	0.895106	0.00861693	2.06465
Per2	623.691	854.174	0.453699	0.00346207	2.46066
Capn10	426.562	518.208	0.280776	0.0030316	2.51833
Crocc2	8.59301	20.2708	1.23817	0.00587028	2.23134
Ppip5k2	731.264	598.556	-0.288905	0.0077043	-2.11327
Cdh20	504.338	398.946	-0.338196	0.00490864	-2.30904
Pign	441.482	317.108	-0.477381	3.95696e-06	-5.40264
Dsel	622.174	459.838	-0.436192	6.93032e-07	-6.15925
Cntnap5a	1202.1	881.851	-0.446955	0.000167384	-3.77629
Tsn	2669.54	2344.59	-0.187256	0.0039506	-2.40334
Inhbb	156.979	205.189	0.386382	0.00390212	2.4087
Dbi	3114.72	2418.76	-0.364834	0.00572217	-2.24244
3110009E18Rik	35.1156	55.8812	0.670252	0.00410316	2.38688
C1ql2	1234.22	592.57	-1.05855	5.20907e-36	-35.2832
Gpr39	28.1377	77.8348	1.46791	1.04612e-07	6.98042
Lypd1	2617.69	4071.92	0.637412	1.13062e-24	23.9467
Mcm6	362.031	97.2643	-1.89613	1.64712e-41	-40.7833
Dars	2089	1787.19	-0.22512	0.00163076	-2.78761
Ctse	0.181106	8.43871	5.54211	9.44759e-05	4.02468
Pm20d1	68.8506	99.8502	0.536296	0.00152258	2.81742
Slc41a1	1385.49	1681.34	0.279216	0.00119781	2.92161
Mfsd4a	1364.96	1171.76	-0.220179	0.00836116	-2.07773
Ren1	0.181106	3.95911	4.45027	0.00600811	2.22126
Chil1	152.355	387.344	1.34618	2.95849e-17	16.5289
Mybph	15.3303	32.4885	1.08354	0.0014451	2.8401
Syt2	801.412	510.511	-0.650602	6.97084e-10	-9.15671
Ube2t	17.3771	34.6002	0.993589	0.0039337	2.4052
Lgr6	80.1358	398.171	2.31287	1.15957e-38	37.9357
Shisa4	1286.72	999.85	-0.363909	0.000223145	-3.65141
Nav1	2871.07	1987.69	-0.530495	3.37398e-07	-6.47186
Tnni1	41.5212	4.91683	-3.07805	2.56132e-09	-8.59154
Pkp1	0.505731	6.6468	3.71622	0.002014	2.69594
Tmem9	861.574	1015.42	0.237024	0.00883015	2.05403
Zfp281	1693.96	1432.23	-0.242133	0.000388215	-3.41093
Rnasel	217.417	162.268	-0.422091	0.00125889	-2.90001
Brinp2	1426.74	1657.15	0.215978	0.00454811	2.34217
Gpr161	1782.12	2121.95	0.251802	0.0083374	2.07897
Pou2f1	607.923	485.84	-0.323408	0.00370104	-2.43168
Rgs4	4488.2	3371.55	-0.412724	1.12079e-09	-8.95047
Grem2	505.026	416.132	-0.279314	0.00457705	-2.33941
Rgs7	2016.93	1767.99	-0.190052	0.00459837	-2.3374
Lefty1	115.862	175.989	0.603079	0.00827212	2.08238
Slc30a1	1010.92	844.821	-0.258955	0.00231057	-2.63628
Spag6	75.0163	49.5888	-0.59719	0.00371177	-2.43042
Rnf208	915.88	1084.94	0.244389	0.000959007	3.01818
Med22	530.851	612.543	0.206505	0.00573291	2.24162
Vav2	195.571	251.939	0.365378	0.0024497	2.61089
Tbc1d13	776.046	903.647	0.219617	0.00934642	2.02935
Prdm12	0.964072	10.321	3.4203	0.00464735	2.33279
Hspa5	7327.35	10902.1	0.573249	7.20132e-07	6.14259
Rab14	6711.99	6079.05	-0.142895	0.00454088	-2.34286
Arhgap15	439.9	345.147	-0.349965	0.000539211	-3.26824
Kif5c	24492.1	20935.5	-0.226362	2.11728e-06	-5.67422
Galnt13	681.412	525.141	-0.375822	0.00553292	-2.25705
Kcnj3	4880.28	4106.32	-0.249119	0.000103062	-3.9869
Scn7a	163.408	103.977	-0.652218	6.66211e-05	-4.17639
Nostrin	60.5233	103.435	0.773166	0.000597532	3.22364
Cybrd1	161.619	222.362	0.460316	0.00623914	2.20488
Dlx1	391.491	487.123	0.315307	0.00105367	2.97729
Pdk1	1710.28	1239.05	-0.465002	7.80103e-06	-5.10785
Scrn3	1066.38	916.315	-0.218806	0.00137522	-2.86163
Hnrnpa3	1307.39	827.64	-0.65961	6.21874e-10	-9.2063
Ttn	26.0182	12.1088	-1.10346	0.00686419	-2.16341
Cerkl	113.227	62.1741	-0.864832	8.08791e-06	-5.09216
Itgav	1497.86	1238.24	-0.27461	0.00253968	-2.59522
Calcrl	255.688	177.99	-0.522589	8.07664e-05	-4.09277
Lrrc55	436.148	306.822	-0.507415	1.9159e-05	-4.71763
Trp53i11	923.187	1102.05	0.255497	0.00411691	2.38543
Commd9	317.625	385.514	0.279458	0.0069641	2.15713
Cd59a	105.883	193.084	0.86676	8.1855e-08	7.08695
Elp4	397.961	336.388	-0.242504	0.00770876	-2.11302
Kcna4	883.367	604.988	-0.546106	3.87386e-08	-7.41186
Bdnf	1342.3	1029.17	-0.383231	4.05442e-05	-4.39207
Ano3	4688.48	3958.09	-0.244313	0.00358606	-2.44538
Fmn1	516.952	403.938	-0.355899	0.00310191	-2.50837
Scg5	3041.87	3747.39	0.300929	0.00634655	2.19746
Ankrd63	436.359	556.127	0.349897	0.000573004	3.24184
Bahd1	826.288	985.252	0.253849	0.000527139	3.27807
Ubr1	2198.31	1840.17	-0.256551	0.00106242	-2.9737
Casc4	2850.64	2275.46	-0.325125	0.000980765	-3.00843
Slc30a4	1818.52	1591.58	-0.192306	0.0098118	-2.00825
Sema6d	2199.37	1867.58	-0.235915	0.00924712	-2.03399
Fahd2a	259.57	356.734	0.458726	0.000437433	3.35909
Kcnip3	1417.51	986.401	-0.523108	2.57986e-05	-4.5884
Mertk	863.48	1052.45	0.285514	0.00108112	2.96613
Zc3h6	652.438	512.592	-0.34803	0.00208897	-2.68007
Pced1a	361.645	441.611	0.288202	0.00711385	2.1479
Lzts3	3001.12	3474.53	0.211315	0.00411004	2.38615
Pcna	470.618	316.418	-0.572727	0.000822841	-3.08468
Prokr2	132.795	92.878	-0.515793	0.00885093	-2.05301
Gpcpd1	2661.74	2222.22	-0.260369	0.000248562	-3.60456
Trmt6	833.952	623.232	-0.420195	0.00037466	-3.42636
Pak7	1068.72	907.323	-0.236198	0.00152114	-2.81783
Mkks	389.393	559.067	0.521793	0.00659678	2.18067
Btbd3	7275.3	5588.75	-0.380481	2.03951e-10	-9.69047
Xrn2	1506.28	1331.21	-0.178257	0.00936172	-2.02864
Cst3	16185.2	21055.2	0.379501	0.0011845	2.92647
Rad21l	39.0453	15.9691	-1.28987	0.000315671	-3.50077
Rbck1	1024.36	1185.78	0.211108	0.00369307	2.43261
Nrsn2	1213.23	1420.96	0.228011	0.00714347	2.14609
Id1	117.104	172.868	0.561882	0.000379397	3.42091
Ahcy	45.9944	10.7591	-2.09589	0.00139573	-2.8552
Vstm2l	641.265	823.386	0.360647	0.000599782	3.22201
Slc32a1	1071.38	1261.48	0.235641	0.00260892	2.58354
Sgk2	36.0451	14.8921	-1.27526	0.000760721	-3.11877
Ncoa3	775.149	947.673	0.289915	0.00886166	2.05248
Cebpb	111.019	161.254	0.538525	0.00415639	2.38128
Bmp7	99.0631	177.346	0.840148	0.00818686	2.08688
Rae1	767.608	930.37	0.277434	0.00178096	2.74934
Gm14295	169.471	96.281	-0.815715	4.44075e-08	-7.35254
Gm14418	35.2916	14.4805	-1.28521	8.33072e-05	-4.07932
Zfp970	153.888	88.2638	-0.801988	5.8782e-05	-4.23076
Gm14403	119.956	65.3903	-0.875357	7.92448e-05	-4.10103
Zfp972	6.00492	0.39098	-3.94098	0.00110326	-2.95732
Pkia	5884.43	5009.81	-0.232148	0.00646307	-2.18956
Lrrcc1	727.044	490.609	-0.567469	1.48095e-08	-7.82946
Armc1	2515.8	2258.41	-0.155713	0.00388526	-2.41058
Nceh1	4006.9	3460.38	-0.211553	0.000300837	-3.52167
Ghsr	48.9295	22.2736	-1.13537	0.00054369	-3.26465
Eif5a2	1847.56	1525.1	-0.276717	4.59111e-05	-4.33808
Mynn	532.562	449.351	-0.245106	0.00670688	-2.17348
Pex5l	5518.7	4847.24	-0.187165	0.00739613	-2.131
Smad9	394.121	318.425	-0.307684	0.00141557	-2.84907
Dclk1	17212.3	14632.1	-0.234308	0.00237519	-2.6243
Rnf13	2967.72	2658.99	-0.158475	0.00790324	-2.10219
P2ry13	286.293	351.473	0.29592	0.00645009	2.19043
Rap2b	2119.66	1813.3	-0.225218	0.000273847	-3.56249
Kcnab1	4141.88	3666.95	-0.175705	0.00165311	-2.7817
Sptssb	35.8755	20.4079	-0.813868	0.00472936	-2.3252
Sh3d19	556.672	440.578	-0.337428	0.000283833	-3.54694
Sema4a	436.368	522.409	0.259634	0.00484637	2.31458
Zbtb7b	199.091	248.489	0.319754	0.00819202	2.08661
Pygo2	820.083	998.723	0.284314	0.0001385	3.85855
Ube2q1	1977.97	2197.56	0.151882	0.00342148	2.46579
Il6ra	169.091	220.772	0.384762	0.00561185	2.25089
Chtop	3272.2	2931.74	-0.158507	0.0097169	-2.01247
Mrpl9	727.909	947.274	0.380023	1.44751e-05	4.83938
Anp32e	2484.33	2194.66	-0.178862	0.000815865	-3.08838
Wars2	247.831	190.801	-0.377287	0.00484281	-2.3149
Casq2	51.7377	23.8127	-1.11948	0.000114698	-3.94044
Olfml3	254.64	367.544	0.529457	0.00680812	2.16697
Ap4b1	31.0032	51.4418	0.730523	0.00486841	2.31261
Slc16a1	1656.13	1249.22	-0.406788	8.22515e-05	-4.08486
Capza1	65.8475	178.356	1.43756	2.72452e-17	16.5647
Slc6a17	8587.09	7593.48	-0.177408	0.0055889	-2.25267
Gstm1	3283.58	2750.88	-0.255377	0.00294913	-2.53031
Vav3	304.187	248.73	-0.290374	0.00957013	-2.01908
Col11a1	478.726	176.362	-1.44066	3.06159e-30	-29.5141
Trmt13	275.925	210.11	-0.393135	0.00608634	-2.21564
Sass6	193.725	144.76	-0.420349	0.00219156	-2.65925
Plppr4	10843.3	9136.23	-0.24713	9.43866e-06	-5.02509
Plppr5	1660.9	1318.9	-0.332629	5.95556e-08	-7.22508
Rwdd3	326.785	228.874	-0.513789	2.40686e-05	-4.61855
Synpo2	133.469	185.255	0.473014	0.00173326	2.76114
Ndst4	1364.97	967.528	-0.496489	4.83095e-06	-5.31597
Arsj	63.1656	115.129	0.866036	1.89632e-05	4.72209
Zgrf1	66.0635	118.308	0.840622	1.15096e-06	5.93894
Neurog2	4.04215	19.867	2.29718	1.97289e-05	4.7049
Alpk1	450.445	112.612	-1.99999	1.25048e-33	-32.9029
Tifa	342.251	155.545	-1.13772	1.24974e-19	-18.9032
Fam241a	40.1096	78.4414	0.967666	3.85011e-05	4.41453
Enpep	105.099	58.6105	-0.842523	4.08993e-05	-4.38828
Col25a1	2716.23	1894.44	-0.519829	2.057e-08	-7.68677
Etnppl	106.544	254.046	1.25364	0.00885621	2.05275
Rpl34	81.9408	739.856	3.17459	7.9096e-69	68.1018
Gstcd	151.372	113.513	-0.415245	0.00356398	-2.44806
Cisd2	765.634	1104.04	0.528065	7.02209e-09	8.15353
Ube2d3	5910.79	5133.06	-0.203532	0.00869476	-2.06074
Manba	196.449	253.044	0.365236	0.000873793	3.05859
Bank1	55.9079	29.5044	-0.92212	0.000984036	-3.00699
Lamtor3	529.426	677.694	0.356205	0.000736807	3.13265
Dapp1	103.113	193.462	0.907829	6.47958e-10	9.18845
Mttp	455.033	306.361	-0.57074	3.15448e-08	-7.50107
Trmt10a	226.095	163.954	-0.463639	0.00231988	-2.63453
Unc5c	1981.28	1604.97	-0.303885	5.69277e-05	-4.24468
Gbp2b	53.1082	0	#NAME?	6.62258e-14	-13.179
Ttll7	7771.03	6963.09	-0.158379	0.00763917	-2.11695
Miga1	3504.46	2907.83	-0.269251	0.000336502	-3.47301
Erich3	520.882	445.023	-0.227076	0.00870686	-2.06014
Asph	2881.02	2529.45	-0.187756	0.00053117	-3.27477
Dpy19l4	809.867	663.594	-0.287383	0.00560597	-2.25135
Nkain3	361.096	290.273	-0.314973	0.00532265	-2.27387
Fbxl4	447.665	376.99	-0.247892	0.00952649	-2.02107
Manea	1260.01	1025.58	-0.296987	0.000105166	-3.97812
Myorg	650.358	812.96	0.321949	0.000544869	3.26371
Ccl27a	397.372	34.634	-3.52023	1.43734e-87	-86.8424
Cd72	12.2305	24.1728	0.982894	0.00627875	2.20213
Npr2	689.849	535.731	-0.364771	0.000233767	-3.63122
Rnf38	647.918	530.424	-0.288664	0.000752002	-3.12378
Tmod1	730.357	572.231	-0.352003	2.78057e-05	-4.55587
Nans	231.042	290.24	0.329088	0.00883281	2.0539
Plppr1	183.467	139.794	-0.392221	0.00709862	-2.14883
Rad23b	4075.19	3514.81	-0.213421	0.00148514	-2.82823
Frrs1l	9656.82	7728.1	-0.321434	4.69987e-05	-4.32791
Pakap	210.535	151.94	-0.470556	0.00448215	-2.34851
Zkscan16	1214.72	869.986	-0.481562	0.00138959	-2.85711
Ugcg	1938.09	1656.72	-0.226311	0.000158651	-3.79956
Ptbp3	899.293	780.454	-0.204478	0.00884045	-2.05353
Alad	374.582	510.648	0.447049	0.000124407	3.90516
Astn2	720.507	589.636	-0.289189	0.000229061	-3.64005
Lurap1l	622.263	794.908	0.353264	0.00261552	2.58244
Ttc39b	1551.55	1170.58	-0.406482	6.16149e-06	-5.21031
Ccdc171	93.6908	49.5181	-0.91995	1.52461e-05	-4.81684
Adamtsl1	272.75	219.942	-0.310456	0.00525165	-2.2797
Acer2	167.928	280.09	0.738047	1.26002e-05	4.89962
Slc24a2	19068.9	15872.4	-0.264702	0.00631169	-2.19985
Klhl9	3331.68	2917.65	-0.191444	0.000443391	-3.35321
Gm12666	27.3035	0.549466	-5.63491	2.79574e-08	-7.5535
Nfia	1374.03	1586.62	0.207547	0.00602223	2.22024
Usp1	821.179	716.017	-0.197703	0.00767694	-2.11481
Alg6	242.51	178.809	-0.439625	0.00337582	-2.47162
Pgm1	1199.34	1034.7	-0.213027	0.00184933	-2.73299
Ak4	1374.27	1672.39	0.283243	0.00208461	2.68098
Dnajc6	8245.88	7483.4	-0.139979	0.00859157	-2.06593
Ttc39a	37.123	20.6689	-0.844851	0.0099129	-2.0038
Agbl4	324.959	248.634	-0.386237	0.000690215	-3.16102
Slc2a1	1217.31	1544.25	0.34321	0.000904958	3.04337
Foxo6	270.988	372.478	0.458925	0.000183364	3.73669
Zmym6	1059.67	817.15	-0.374936	0.000923108	-3.03475
Khdrbs1	2540.83	2233.91	-0.18573	0.0030619	-2.51401
Tinagl1	78.0273	117.106	0.585766	0.0091781	2.03725
Stmn1	760.439	657.773	-0.209244	0.00895323	-2.04802
Paqr7	975.116	1124.05	0.205055	0.00775925	2.11018
Zfp46	849.793	650.451	-0.385671	0.0003715	-3.43004
C1qc	504.368	653.45	0.3736	0.00201108	2.69657
Zbtb40	208.767	296.905	0.508105	0.000324371	3.48896
Padi2	1256.93	813.899	-0.626986	3.2243e-08	-7.49156
Mfap2	22.92	48.9003	1.09323	0.000187764	3.72639
Cplane2	15.5016	32.7135	1.07747	0.0010084	2.99637
Arhgef19	182.144	305.035	0.743897	3.72881e-05	4.42843
Clcnka	28.0378	0.737287	-5.249	6.07669e-08	-7.21633
Tnfrsf1b	50.5486	80.3899	0.669344	0.00638781	2.19465
Zfp990	24.3212	0	#NAME?	2.3971e-08	-7.62031
Zfp992	39.5795	4.34231	-3.18822	3.66443e-09	-8.43599
Zfp991	11.1157	31.6043	1.50752	0.000315836	3.50054
Zfp982	3.93807	15.9718	2.01996	0.00167766	2.7753
Zfp985	5.40899	0.398166	-3.76392	0.00294943	-2.53026
Zfp933	426.693	533.009	0.320964	0.00241892	2.61638
Miip	157.099	253.929	0.692751	8.8251e-07	6.05428
Fv1	178.512	128.353	-0.475907	0.00487837	-2.31173
Mfn2	4069.65	4564.16	0.165447	0.00801735	2.09597
Clcn6	2177.18	1865.93	-0.222569	0.00892884	-2.04921
Fbxo44	1101.92	1528.35	0.471951	3.13132e-05	4.50427
Angptl7	17.5296	5.07631	-1.78794	0.000687823	-3.16252
Masp2	43.4742	10.8959	-1.99638	3.41763e-07	-6.46627
Ajap1	752.421	898.378	0.255782	0.000490044	3.30976
Slc35e2	943.034	1134.56	0.266757	0.000315453	3.50106
Dvl1	1140.28	1295.37	0.183983	0.0034572	2.46128
C1qtnf12	104.021	151.178	0.539363	0.00246759	2.60773
Isg15	8.30116	25.4807	1.61802	0.00564818	2.24809
Cyp51	1506.64	1759.46	0.223796	0.00249701	2.60258
Cdk14	8498.01	6834.4	-0.31431	4.20611e-08	-7.37612
Rundc3b	1106.05	966.983	-0.193853	0.00586553	-2.23169
9330182L06Rik	768.813	615.458	-0.320972	0.000464723	-3.33281
Sema3d	285.187	217.027	-0.394032	0.00102861	-2.98775
Cacna2d1	6316.88	5114.51	-0.304618	0.00138203	-2.85948
Reln	2422.48	1820.1	-0.412466	0.000835955	-3.07782
Rint1	319.354	457.381	0.518241	4.241e-06	5.37253
Tmub1	181.557	238.839	0.395615	0.000665282	3.17699
Smarcd3	790.421	1065.81	0.431257	3.28722e-07	6.48317
Xrcc2	135.732	175.532	0.370977	0.00556377	2.25463
Garem2	184.66	238.214	0.367385	0.00313881	2.50324
Drc1	374.231	233.181	-0.682478	8.27911e-06	-5.08202
Abhd1	172.863	50.2937	-1.78118	2.81813e-21	-20.55
Atraid	856.624	1110.62	0.374632	0.000279277	3.55397
Slc30a3	931.213	1111.67	0.255546	0.00690012	2.16114
Pisd	430.635	527.285	0.292119	0.000506998	3.29499
Fgfr3	1964.48	2294.89	0.224281	0.000414592	3.38238
Rgs12	803.422	927.778	0.207622	0.00712247	2.14737
Evc2	596.364	730.725	0.293136	0.00063282	3.19872
Drd5	301.407	370.033	0.295944	0.00821605	2.08534
Cc2d2a	770.947	632.256	-0.286123	0.00218114	-2.66132
Sod3	64.649	120.101	0.893543	0.0009484	3.02301
Arap2	2581.04	2203.25	-0.22832	0.00364451	-2.43836
Rell1	310.57	233.422	-0.411975	0.000597428	-3.22371
Limch1	2892.7	2327.55	-0.313605	5.63266e-05	-4.24929
Slc30a9	4215.47	4807.64	0.189634	0.00180017	2.74469
Gabra2	3473.88	7736.76	1.15518	3.02077e-05	4.51988
Usp46	3891.24	3473.14	-0.163991	0.00535991	-2.27084
Rasl11b	915.728	1212.4	0.404871	0.000836169	3.07771
Kit	2842.5	1870.55	-0.603693	5.63957e-14	-13.2488
Kdr	393.91	284.778	-0.46803	0.000156045	-3.80675
Adgrl3	2178.27	1777.19	-0.293582	0.00237394	-2.62453
Adamts3	318.701	198.137	-0.685709	4.94031e-06	-5.30625
Cox18	229.606	380.336	0.728116	8.07842e-10	9.09267
Naaa	959.894	596.583	-0.686151	4.2937e-13	-12.3672
Sdad1	580.906	416.101	-0.481372	5.93513e-08	-7.22657
Fam47e	5.17047	13.9256	1.42937	0.00711064	2.14809
Stbd1	35.1167	241.357	2.78094	1.35067e-55	54.8695
Cxcl13	0.389999	40.0855	6.68347	1.90589e-05	4.7199
Rasgef1b	317.004	209.142	-0.600016	0.000683403	-3.16532
Hnrnpd	4160.52	3522.69	-0.240086	0.00103064	-2.98689
Sparcl1	43601.8	38475.3	-0.180456	0.000314025	-3.50304
Zfp951	46.0688	18.0992	-1.34787	1.72977e-05	-4.76201
Lrrc8b	2583.67	2259.15	-0.193638	0.00728691	-2.13746
Btbd8	2507.18	2091.86	-0.26128	0.00872513	-2.05923
Mtf2	1249	984.076	-0.343929	0.00566038	-2.24715
Tmed5	1033.51	762.508	-0.438723	4.38243e-06	-5.35828
Dr1	1352.66	1032.58	-0.389539	3.0161e-07	-6.52055
Idua	233.189	101.49	-1.20016	3.01797e-16	-15.5203
Gm15446	546.674	340.319	-0.683796	1.34538e-06	-5.87115
Ankle2	1063.07	1202.55	0.177867	0.00938778	2.02744
Galnt9	1757.07	2115.03	0.267507	2.87942e-05	4.5407
Tmem119	288.216	416.797	0.532193	0.000288221	3.54027
Coro1c	1711.23	1370.75	-0.320072	0.000316591	-3.4995
Ssh1	564.882	712.68	0.335305	9.53295e-06	5.02077
Svop	2637.92	3026.12	0.198068	0.0052866	2.27682
Kctd10	1152.35	1321.03	0.197085	0.00785868	2.10465
Ankrd13a	733.967	932.301	0.34508	0.000435765	3.36075
Coq5	753.414	936.562	0.313931	5.20524e-06	5.28356
Rplp0	1835.09	790.168	-1.21562	1.77588e-29	-28.7506
Tesc	578.474	746.282	0.367468	0.00699192	2.1554
Hrk	1140.53	1411.23	0.30724	0.000235658	3.62772
Tpcn1	622.87	727.997	0.225002	0.00579975	2.23659
Adam1a	84.21	55.5244	-0.60087	0.00429493	-2.36704
Fam216a	986.273	1124.57	0.189316	0.0071634	2.14488
Vps33a	2142.2	2693.75	0.330522	3.33945e-08	7.47632
Hcar1	22.5173	92.1767	2.03337	2.79963e-11	10.5529
Ccdc62	58.1377	34.2324	-0.764113	0.00190707	-2.71963
Hip1r	1015.08	1188.81	0.227925	0.00184031	2.73511
Rilpl1	1042.63	1337.17	0.358956	1.30565e-06	5.88417
Tmed2	225.121	170.33	-0.402366	0.00201308	-2.69614
Ubc	1219.48	440.187	-1.47007	4.78175e-40	-39.3204
Tmem132d	347.77	427.194	0.296761	0.00993229	2.00295
Fzd10	11.0369	36.0742	1.70864	1.30454e-06	5.88454
Nipsnap2	1760.84	1511	-0.220758	3.66655e-05	-4.43574
Psph	413.367	503.431	0.284371	0.0013007	2.88582
Sumf2	209.529	276.802	0.401705	0.000740286	3.1306
Vps37d	226.722	326.557	0.526416	0.000294968	3.53022
Bcl7b	628.269	744.705	0.245286	0.00118979	2.92453
Fzd9	62.9129	97.8988	0.637935	0.000294655	3.53069
Hspb1	22.8405	45.0919	0.981274	0.00507879	2.29424
Ift22	836.06	1013.78	0.278061	0.000105588	3.97639
Plod3	408.701	565.356	0.468114	6.75082e-07	6.17064
Muc3a	40.3642	15.7784	-1.35513	5.00813e-05	-4.30032
Agfg2	1167.21	992.515	-0.2339	0.00905838	-2.04295
Gjc3	925.309	753.894	-0.295575	0.00287044	-2.54205
Ap4m1	383.156	500.172	0.384493	0.000197006	3.70552
Zfp157	782.6	601.02	-0.380864	0.000111966	-3.95091
A430033K04Rik	450.142	309.404	-0.54089	1.81465e-07	-6.74121
Fam20c	445.699	550.947	0.305844	0.000754013	3.12262
Lfng	188.346	294.736	0.646034	4.53557e-06	5.34337
Fbxl18	719.219	876.176	0.284788	0.0020591	2.68632
Actb	24908.8	21280	-0.227157	0.000584101	-3.23351
Gpr12	396.249	332.53	-0.252922	0.00810927	-2.09102
Hmgb1	639.048	288.025	-1.14973	0.000728033	-3.13785
Rxfp2	11.0169	2.62536	-2.06912	0.00201711	-2.69527
Ppp1r9a	7609.2	6538.45	-0.218797	0.00564593	-2.24826
Mios	614.327	500.342	-0.296092	0.00344518	-2.46279
Umad1	726.465	539.286	-0.429843	0.0085099	-2.07008
Ica1	1058.42	820.995	-0.366471	0.00606467	-2.21719
Cav2	965.536	655.304	-0.559165	0.00179496	-2.74595
Met	225.735	292.072	0.371697	0.00448401	2.34833
Tspan33	424.721	506.683	0.254568	0.00487529	2.312
Tmem209	826.746	705.364	-0.229076	0.00140654	-2.85185
Cep41	183.887	140.889	-0.384262	0.00517575	-2.28603
Cntnap2	3772.51	3101.59	-0.282517	3.44947e-07	-6.46225
Pdia4	1075.56	1516	0.495181	0.000147011	3.83265
Gpnmb	158.237	99.8073	-0.66487	0.000182794	-3.73804
Creb5	157.2	101.743	-0.627679	9.31302e-05	-4.03091
Kdm3a	1055.53	1211.28	0.198564	0.0088564	2.05274
Rnf181	1142.99	1326.38	0.214679	0.00948566	2.02293
Lrrtm4	1345.7	1095.94	-0.29618	0.000688249	-3.16225
Sema4f	754.305	895.285	0.247199	0.000330822	3.48041
Nat8f4	423.549	319.645	-0.406057	0.000170851	-3.76738
Antxr1	319.317	257.512	-0.31035	0.00653911	-2.18448
Gkn3	30.0889	56.4219	0.907023	0.00936151	2.02865
Wnt7a	267.785	341.181	0.349459	0.00480383	2.31841
Magi1	1591.84	1329.46	-0.259852	0.00435652	-2.36086
Pdzrn3	296.637	200.2	-0.567255	0.00069826	-3.15598
Chl1	8348.87	6617.63	-0.335268	0.000672723	-3.17216
Itpr1	11452.8	9731.51	-0.234966	0.00597887	-2.22338
Efcab12	105.319	69.5127	-0.599412	0.00145641	-2.83672
Ift122	719.668	612.917	-0.231639	0.00703259	-2.15288
Plxnd1	457.795	335.52	-0.448304	0.00111782	-2.95163
Tmcc1	2232.22	2763.83	0.308188	5.04731e-06	5.29694
Washc2	2696.74	3174.84	0.235466	0.000279519	3.55359
Ret	85.7963	129.613	0.595225	0.00121522	2.91535
Ninj2	28.786	12.0528	-1.256	0.00534327	-2.27219
Usp18	11.0143	50.8874	2.20793	0.00831611	2.08008
Gapdh	2329.83	1941.86	-0.262781	0.0006386	-3.19477
Scnn1a	174.202	132.928	-0.390114	0.00899867	-2.04582
Kcna1	1771.93	1401.45	-0.338396	0.00182715	-2.73823
Clec1a	75.0412	44.8278	-0.743288	0.00158553	-2.79982
Smim10l1	3989.65	3347.66	-0.253109	0.00568761	-2.24507
Atf7ip	2104.04	1749.05	-0.266596	0.00807732	-2.09273
Eps8	1071.61	1287.29	0.264563	0.00104683	2.98012
Lmo3	5431.69	3954.86	-0.457777	3.78733e-14	-13.4217
Pik3c2g	5.59509	15.7856	1.49637	0.00311567	2.50645
Plcz1	59.6804	27.3867	-1.12378	1.0022e-05	-4.99905
Slco1c1	1275.67	1493.78	0.227707	0.00345487	2.46157
Bhlhe41	990.516	1134.05	0.195227	0.00298956	2.52439
Far2	488.305	402.763	-0.277852	0.00161897	-2.79076
Oscar	11.2962	1.60372	-2.81633	0.000602178	-3.22028
Rdh13	550.375	644.648	0.228096	0.00438332	2.3582
Eps8l1	19.5387	5.65936	-1.78762	0.00662926	-2.17854
Ppp1r12c	1352.37	1589.12	0.232736	0.000134951	3.86982
Gm45844	20.5844	2.40334	-3.09844	0.000682336	-3.166
Prkd2	75.1614	114.285	0.604576	0.000870625	3.06017
Gm42372	2397.54	2060.85	-0.218315	0.000700551	-3.15456
Hif3a	84.1679	139.47	0.728618	0.000373371	3.42786
Mypop	557.878	671.917	0.268333	0.00226646	2.64465
Irf2bp1	661.263	815.136	0.301816	0.00414071	2.38292
Dmpk	153.377	205.087	0.419155	0.00784817	2.10523
Six5	35.8188	55.7981	0.639499	0.00696748	2.15692
Vasp	177.935	234.151	0.39609	0.00214001	2.66958
Trappc6a	111.673	152.884	0.453164	0.00669148	2.17448
Apoe	27206.7	31802.4	0.225174	0.00602555	2.22
Zfp109	127.611	90.6723	-0.493024	0.00806194	-2.09356
Xrcc1	386.925	453.336	0.228528	0.00850174	2.07049
Erf	598.335	497.068	-0.267511	0.00407243	-2.39015
Egln2	1008.51	1203.06	0.254484	0.00391514	2.40725
Numbl	1697.26	2061	0.280136	0.000679232	3.16798
Tyrobp	156.081	229.072	0.55351	0.000115581	3.93711
Kirrel2	204.222	257.544	0.334684	0.00920729	2.03587
Lin37	293.541	351.467	0.259823	0.00612183	2.21312
Uri1	1191.19	1012.04	-0.235139	0.00135381	-2.86844
Zfp715	868.461	750.764	-0.210101	0.0024314	-2.61414
Zfp719	670.525	544.363	-0.300723	9.2048e-05	-4.03599
Klk1b22	17.4746	80.1468	2.19738	1.18628e-11	10.9258
Bax	243.285	319.043	0.391105	0.000240363	3.61913
Dbp	702.468	1035.26	0.559483	3.20898e-07	6.49363
Luzp2	4375.88	3792.32	-0.206491	0.00631657	-2.19952
Siglech	309.042	388.552	0.330308	0.00585272	2.23264
Nipa1	1453.89	1261.12	-0.205205	0.000772811	-3.11193
Tarsl2	980.334	767.461	-0.35318	3.71074e-05	-4.43054
Mef2a	5155.18	4352.53	-0.244168	0.000716153	-3.14499
Arrdc4	253.096	323.462	0.353907	0.0061025	2.21449
Mfge8	3086.44	3706.32	0.264043	2.96797e-06	5.52754
Abhd2	2526.37	2209.86	-0.193107	0.00750327	-2.12475
Fes	40.7339	63.5679	0.642066	0.00920112	2.03616
Hdgfl3	3628.15	3050.82	-0.250038	0.00655906	-2.18316
Mex3b	428.191	349.926	-0.291204	0.00481491	-2.31741
Folh1	518.031	370.19	-0.484774	0.00264837	-2.57702
Sytl2	929.533	695.757	-0.417923	0.00121263	-2.91627
Tmem126b	852.902	1026.18	0.266836	0.000270419	3.56796
Prcp	204.145	148.787	-0.456347	0.00132216	-2.87872
Pak1	8277.75	7209.72	-0.199296	5.60057e-05	-4.25177
Dgat2	1069	1277.21	0.25673	0.00017861	3.7481
Serpinh1	196.331	362.111	0.88314	0.000230401	3.63752
Slco2b1	270.004	371.272	0.459497	1.15789e-05	4.93633
Spcs2	1498.58	1724.35	0.202454	0.00353631	2.45145
Rnf169	570.208	799.463	0.487543	7.7719e-06	5.10947
Pold3	445.182	548.237	0.300404	0.000939911	3.02691
P4ha3	45.7517	23.3351	-0.971325	0.00181842	-2.7403
Coa4	116.148	73.9571	-0.651203	0.00165099	-2.78225
Mrpl48	785.913	1028.52	0.388132	2.15534e-05	4.66648
Trim34a	12.9829	33.8332	1.38182	0.00264375	2.57778
Trim5	2.25568	11.0449	2.29174	0.00817439	2.08754
Trim34b	8.05064	0.39098	-4.36394	0.000249605	-3.60275
Rrp8	207.745	281.794	0.439828	0.000556082	3.25486
Olfml1	421.308	244.789	-0.783339	1.22752e-10	-9.91097
Trim66	515.959	384.516	-0.424211	0.0036702	-2.43531
St5	444.396	538.721	0.277692	0.00863878	2.06355
Eif4g2	18282.6	16915.4	-0.112133	0.00702381	-2.15343
Arntl	883.094	660.507	-0.418994	3.20988e-07	-6.49351
Sox6	573.98	463.232	-0.309264	0.00649037	-2.18773
Plekha7	455.541	322.93	-0.496357	0.00129826	-2.88664
Cdr2	110.869	153.583	0.47016	0.00276075	2.55897
Prkcb	10923.3	9858.57	-0.147958	0.00513123	-2.28978
Mapk3	2458.42	2756.04	0.164862	0.00862162	2.06441
Zfp771	244.204	324.031	0.408046	0.00156428	2.80569
Fbxl19	736.555	923.17	0.325804	0.000127525	3.8944
Inpp5f	3855.77	2893.71	-0.414097	5.46815e-06	-5.26216
Bnip3	1230.45	881.843	-0.480596	0.00824796	-2.08365
Cfap46	116.569	54.5902	-1.09447	3.86067e-06	-5.41334
Zfp941	737.306	568.731	-0.374518	0.00646401	-2.1895
Mob2	429.098	523.661	0.287324	0.00229625	2.63898
Ctxn1	3996.42	4644.57	0.216839	0.00380215	2.41997
Sox1	291.93	366.379	0.327716	0.00627585	2.20233
Tubgcp3	1004.46	840.81	-0.25657	0.00255676	-2.59231
Arhgef10	774.919	619.52	-0.322896	0.00923947	-2.03435
Gins4	335.267	413.962	0.304189	0.00809441	2.09181
Sfrp1	123.86	223.757	0.853219	6.05938e-08	7.21757
Zmat4	2095.09	1667.47	-0.329351	0.00434084	-2.36243
Fut10	169.692	223.882	0.399823	0.0023485	2.62921
Nrg1	156.77	98.5433	-0.669818	0.00136543	-2.86473
Wrn	345.314	279.968	-0.302646	0.00809508	-2.09178
Purg	332.071	399.526	0.266798	0.00520379	2.28368
Gsr	663.375	559.218	-0.246413	0.00984438	-2.00681
AI429214	118.729	79.1049	-0.585831	0.000561606	-3.25057
Acsl1	1280.24	1130.39	-0.179596	0.0026503	-2.5767
Cldn22	18.8965	33.799	0.838861	0.00501499	2.29973
Wdr17	792.193	628.888	-0.33305	0.000893112	-3.04909
Mfap3l	2036.32	1565.67	-0.379187	2.3054e-05	-4.63725
Tll1	110.497	78.2389	-0.498053	0.0041179	-2.38532
March1	1176.92	954.617	-0.30202	0.00013849	-3.85858
Psd3	20403.9	16834.1	-0.277462	0.00388328	-2.4108
Zfp869	882.266	737.249	-0.259062	0.00466522	-2.33113
Gatad2a	477.94	574.597	0.265723	0.00989044	2.00478
Ncan	3213.47	2686.79	-0.25825	0.00324156	-2.48925
Tmem161a	366.678	441.848	0.269035	0.0074669	2.12686
Slc25a42	377.072	490.167	0.378432	0.00205771	2.68662
Klhl26	942.532	1084.71	0.202692	0.00996315	2.0016
Rex1bd	462.858	588.6	0.346717	0.00317038	2.49889
Fkbp8	4272.4	5122.6	0.26183	0.00424567	2.37205
Isyna1	305.229	444.469	0.542191	3.58736e-05	4.44523
Ssbp4	1525.1	1978.6	0.375581	7.47333e-06	5.12649
Nr2f6	324.793	437.132	0.428548	0.000156056	3.80672
Gtpbp3	325.414	409.693	0.332268	0.00203886	2.69061
Plvap	176.6	238.207	0.431728	0.00552425	2.25773
Il15	16.542	5.84912	-1.49984	0.00387919	-2.41126
Scoc	1253.49	870.002	-0.526854	0.000213775	-3.67004
Dnajb1	899.835	1183.01	0.394735	5.23556e-06	5.28104
Mylk3	20.5064	5.32218	-1.94598	0.00141245	-2.85003
Herpud1	845.357	1033.39	0.289757	0.000212374	3.6729
Kifc3	770.798	900.426	0.224256	0.0039306	2.40554
Got2	2500.93	2266.01	-0.142311	0.00421195	-2.37552
Cdh11	2539.62	2234.61	-0.184591	0.00382976	-2.41683
Carmil2	780.398	941.863	0.271308	0.0056085	2.25115
Pard6a	214.339	269.057	0.32802	0.00528331	2.27709
Pla2g15	411.858	494.137	0.262765	0.00630479	2.20033
Wwox	821.29	336.228	-1.28845	1.96652e-37	-36.7063
Banp	504.417	723.655	0.520686	6.75779e-06	5.1702
Rnf166	391.47	469.308	0.261632	0.00925906	2.03343
Rab4a	586.5	684.426	0.222765	0.00202175	2.69427
Pdgfd	148.028	97.5425	-0.60177	8.24669e-05	-4.08372
Tmem123	452.756	339.593	-0.414927	1.82229e-06	-5.73938
Mrpl4	452.889	526.201	0.216456	0.00591211	2.22826
Icam5	4061.88	4689.26	0.207212	0.00920938	2.03577
Timm29	1589.78	1785.51	0.16751	0.00831665	2.08005
Plppr2	3516.65	4059.96	0.207263	0.00237972	2.62347
Prkcsh	1284.22	1495.8	0.220021	0.00626195	2.20329
Elavl3	4664.38	5165.88	0.147329	0.00416909	2.37996
Opcml	7426.3	6674.08	-0.154075	0.00628711	-2.20155
Thy1	12353.7	44057.9	1.83446	1.90141e-94	93.7209
Mcam	413.311	312.593	-0.40294	0.0020252	-2.69353
Fxyd2	80.7332	43.2188	-0.901501	0.00218583	-2.66038
Nxpe4	270.637	221.742	-0.287473	0.00964103	-2.01588
Htr3a	203.798	291.603	0.51687	7.23366e-05	4.14064
AI593442	4127.9	3397.8	-0.280807	3.86649e-06	-5.41268
Npat	858.85	712.766	-0.268978	0.00799871	-2.09698
Chrna5	160.465	94.8625	-0.758344	9.55549e-05	-4.01975
Sema7a	1963.83	1520.44	-0.369182	0.000361348	-3.44207
Myo9a	3493.37	2887.95	-0.274573	0.0050454	-2.2971
Rplp1	2442.1	3003.66	0.298599	0.00254432	2.59443
2300009A05Rik	218.351	164.941	-0.404699	0.000608854	-3.21549
Tipin	335.202	262.051	-0.355183	0.00846839	-2.0722
Mlip	641.634	476.321	-0.429815	1.60447e-06	-5.79467
Slc17a5	616.614	499.543	-0.303758	0.00959037	-2.01816
Filip1	415.273	259.523	-0.678197	0.000118339	-3.92687
Ankrd34c	102.774	57.7802	-0.83083	0.00320431	-2.49427
Ctsh	199.945	267.361	0.419186	0.00124803	2.90378
Plod2	247.576	200.182	-0.306562	0.00486928	-2.31253
Dipk2a	992.559	845.07	-0.232082	0.00656511	-2.18276
U2surp	2966.29	2558.67	-0.213262	0.00950129	-2.02222
Pls1	380.72	309.554	-0.298539	0.00568339	-2.24539
Rasa2	855.001	727.801	-0.232382	0.00782937	-2.10627
Pxylp1	259.578	176.241	-0.558613	0.000106794	-3.97145
Nmnat3	45.2148	14.9805	-1.59372	3.94557e-07	-6.40389
Ppp2r3a	1826.48	1530.86	-0.25472	5.0784e-05	-4.29427
Nphp3	199	128.884	-0.626689	3.44503e-05	-4.46281
Cpne4	3082.23	2570.24	-0.262073	0.00440442	-2.35611
Mrpl3	1352.21	1598.45	0.241352	5.05502e-05	4.29628
Atp2c1	5975.13	4576.54	-0.384713	7.03872e-13	-12.1525
Col6a6	41.2555	12.615	-1.70944	5.47116e-06	-5.26192
Col6a5	77.7874	20.9946	-1.88951	1.46981e-12	-11.8327
Col6a4	8.0219	54.9441	2.77595	1.53095e-14	13.815
Ppm1m	175.471	247.652	0.497083	7.74791e-05	4.11082
Poc1a	66.5025	140.588	1.08	7.34122e-08	7.13423
Dusp7	784	1000.01	0.351081	4.64512e-06	5.333
Rpl29	198.252	496.186	1.32355	2.14311e-19	18.669
Acy1	147.531	99.4347	-0.569196	0.000601645	-3.22066
Abhd14a	246.822	405.878	0.717577	9.79886e-13	12.0088
Iqcf3	5.18027	0	#NAME?	0.000723349	-3.14065
Manf	909.234	1247.28	0.456068	1.29307e-05	4.88838
Zmynd10	78.1596	51.6067	-0.598866	0.00722467	-2.14118
Ifrd2	85.3671	121.004	0.503303	0.00565018	2.24794
Uba7	34.87	53.8327	0.626497	0.00930752	2.03117
Rnf123	863.857	1052.61	0.285107	0.000531499	3.2745
Gpx1	637.862	824.017	0.369431	0.00101812	2.9922
Nckipsd	938.774	1120.6	0.255416	0.000877088	3.05696
Tma7	396.186	857.554	1.11405	2.2972e-21	20.6388
Spink8	180.623	513.277	1.50676	2.22332e-11	10.653
Nme6	46.9759	78.4532	0.73991	0.000170564	3.76811
Smarcc1	1269.6	1499.82	0.240408	0.000329885	3.48164
Lrrfip2	533.849	780.488	0.547945	4.5455e-13	12.3424
Mlh1	103.572	244.561	1.23956	4.66592e-14	13.3311
Clasp2	8545.55	7345.96	-0.218222	8.63463e-05	-4.06376
Glb1	331.251	423.563	0.35465	0.000245834	3.60936
Zcwpw2	31.3271	11.2809	-1.47353	0.000125775	-3.90041
Ctdspl	503.627	627.57	0.317419	0.00214234	2.66911
Slc25a38	322.996	402.332	0.31687	0.000595028	3.22546
Clec3b	54.3984	23.3439	-1.22052	0.000977915	-3.0097
Lztfl1	971.05	1209.16	0.316386	0.000449421	3.34735
Ccr1	2.50311	49.0278	4.29181	8.39061e-16	15.0762
Ccr5	76.326	169.712	1.15284	2.252e-11	10.6474
2010315B03Rik	212.342	352.245	0.73019	3.9538e-10	9.40299
Ppp2r3d	410.337	314.322	-0.384567	7.58068e-05	-4.12029
Cdk19	1757.37	1436.06	-0.291302	2.34066e-05	-4.63066
Ddo	202.514	411.961	1.02449	1.67497e-16	15.776
Mettl24	45.8932	15.7347	-1.54433	4.49557e-07	-6.34721
Cdc40	1842.94	1487.17	-0.309439	1.92789e-05	-4.71492
Ccdc162	44.9382	23.6732	-0.924687	0.00217554	-2.66243
Ostm1	1858.48	1654.01	-0.168158	0.0031153	-2.5065
Man1a	2452.48	2064.4	-0.24852	0.000225837	-3.6462
Serinc1	30242.7	26059.7	-0.214765	0.00934915	-2.02923
Fabp7	756.943	560.146	-0.434382	0.000350816	-3.45492
Pcbd1	69.0453	95.4772	0.467612	0.00791655	2.10146
Pald1	211.463	261.311	0.305362	0.00963282	2.01625
Npffr1	78.837	116.704	0.565907	0.00488107	2.31149
Fam241b	391.928	499.825	0.350833	0.000245041	3.61076
Hkdc1	83.765	51.2009	-0.710177	0.000544787	-3.26377
Rtkn2	61.9418	106.678	0.784273	9.50995e-06	5.02182
Arid5b	1159.52	979.952	-0.242743	0.00488637	-2.31101
A930033H14Rik	48.0662	95.6066	0.992087	3.74936e-06	5.42604
Ccdc6	1446.68	1642.24	0.182922	0.00609385	2.21511
Fam13c	2794.8	2505.29	-0.157769	0.00691178	-2.16041
Ybey	104.346	140.803	0.432307	0.00891103	2.05007
Icosl	283.437	429.313	0.599002	5.40286e-07	6.26738
Rnf126	660.405	801.909	0.280088	0.000451319	3.34552
Palm	2667.77	3011.22	0.174714	0.00641671	2.19269
R3hdm4	3468.65	3918.31	0.175857	0.00437186	2.35933
Mknk2	470.524	562.647	0.257963	0.00446418	2.35026
Thop1	615.47	715.811	0.217891	0.0074469	2.12802
Matk	2064.65	2396.54	0.215052	0.00917092	2.03759
Mfsd12	531.795	643.059	0.27408	0.0013506	2.86947
Dohh	85.7123	129.668	0.59725	0.00243241	2.61396
BC025920	165.21	124.875	-0.403814	0.00855444	-2.06781
Nfyb	1237.33	1062.04	-0.220401	0.00394439	-2.40402
Aldh1l2	134.327	100.815	-0.414048	0.00806312	-2.0935
Ascl1	136.439	99.5161	-0.455251	0.00358938	-2.44498
Chpt1	1584.3	1340.29	-0.241298	0.00255912	-2.59191
Eea1	1920.8	1596.95	-0.266383	0.00194524	-2.71103
Slc6a15	2251.75	1876	-0.263384	0.00821713	-2.08528
Syt1	39628.6	35462.8	-0.160233	0.00306839	-2.51309
Zdhhc17	3383.49	2907.76	-0.218601	0.00482947	-2.3161
Slc16a7	1309.17	1017	-0.364336	9.41984e-05	-4.02596
Slc26a10	96.8836	139.608	0.527061	0.00111679	2.95203
Kif5a	50768	40355.6	-0.331149	2.26197e-06	-5.64551
Stat2	524.879	680.015	0.373582	0.000869117	3.06092
Gas2l1	666.917	830.356	0.316223	0.00167216	2.77672
Rasl10a	525.578	676.41	0.363993	0.00124553	2.90465
Xbp1	1509.66	2075.89	0.459503	1.81278e-08	7.74165
Ccdc117	445.65	527.211	0.24247	0.00662789	2.17862
Pgam2	159.873	112.77	-0.503539	0.00467681	-2.33005
Ykt6	1577.58	1771.17	0.166988	0.00774164	2.11117
Ddc	128.372	170.697	0.411104	0.00536616	2.27034
Actr2	11778.2	10794.5	-0.125819	0.00653083	-2.18503
Hba-a1	31.9212	79.9723	1.32499	0.000713714	3.14648
Gabrg2	6204.14	4950.3	-0.325718	5.1512e-05	-4.28809
Gabra1	11518.3	9143.59	-0.333094	0.000456788	-3.34028
Mgat4b	845.592	1001.63	0.244319	0.00145401	2.83743
N4bp3	170.041	260.305	0.614321	0.00027133	3.5665
Sowaha	3023.02	3452.29	0.191566	0.0055592	2.25499
Acsl6	5132.89	4581.02	-0.164104	0.0052208	-2.28226
Fnip1	1915.06	1661.93	-0.204536	0.00667033	-2.17585
Fam114a2	722.123	906.537	0.32812	5.85118e-05	4.23276
Wnt9a	107.147	55.4834	-0.949459	1.16007e-06	-5.93552
Zfp286	520.239	408.075	-0.35034	0.00043164	-3.36488
Gucy2e	128.926	97.3405	-0.405426	0.00519111	-2.28474
Phf23	729.705	933.565	0.355437	1.77931e-06	5.74975
Camkk1	3606.92	4057.9	0.169964	0.00867648	2.06166
Pafah1b1	16818.8	15036	-0.161658	0.00307985	-2.51147
Sgsm2	1899.32	2323.75	0.290975	0.000454719	3.34226
Rflnb	252.931	193.152	-0.389007	0.0088558	-2.05277
Nxn	160.236	269.383	0.749457	3.38991e-06	5.46981
Timm22	417.624	515.203	0.302937	0.000352741	3.45254
Unc119	323.795	407.153	0.330489	0.000743401	3.12878
Ksr1	2257.87	2737.05	0.277659	0.00734598	2.13395
Adap2	75.2207	108.216	0.524717	0.00450673	2.34614
Rhbdl3	353.392	434.779	0.299014	0.000972242	3.01223
Rad51d	291.771	372.952	0.354156	0.000520949	3.28321
Slfn9	10.6617	23.8579	1.16203	0.00747129	2.1266
Taf15	1203.24	1050.82	-0.195402	0.00751789	-2.1239
Ccl9	30.3622	15.179	-1.0002	0.00608445	-2.21578
Rad51c	91.4262	128.734	0.493715	0.00900412	2.04556
Epx	4.47176	0	#NAME?	0.00357748	-2.44642
Cuedc1	459.655	640.548	0.478756	4.77779e-09	8.32077
Msi2	1675.23	1359.87	-0.300889	0.00245412	-2.6101
Coil	450.961	384.276	-0.230859	0.007782	-2.10891
Dgke	2496.45	2209.54	-0.176129	0.00863123	-2.06393
Nog	106.502	190.307	0.837448	1.53053e-08	7.81516
Pctp	44.1727	23.4285	-0.914889	0.00203106	-2.69228
Tmem100	392.874	220.884	-0.830779	1.72531e-14	-13.7631
Utp18	564.349	816.725	0.533263	4.78131e-09	8.32045
Spag9	10141	8702.73	-0.220656	0.00759741	-2.11933
Samd14	678.135	895.198	0.400634	2.0724e-06	5.68353
Ube2z	1733.45	1922.54	0.149368	0.00974448	2.01124
Epop	398.787	534.96	0.423813	8.40909e-06	5.07525
Stac2	1276.77	1002.58	-0.348783	3.63252e-06	-5.43979
Ormdl3	970.671	1183.71	0.286263	0.000184392	3.73426
Psmd3	1679.14	1891.33	0.171675	0.00418557	2.37825
Igfbp4	1345.35	1761.28	0.388643	0.000994793	3.00227
Krt222	1166.17	947.075	-0.300226	3.96352e-05	-4.40192
Krt12	37.7574	3.25834	-3.53455	1.17641e-11	-10.9294
Krt9	154.092	101.68	-0.599762	7.76105e-05	-4.11008
Tubg1	462.905	595.092	0.362397	0.000109834	3.95926
Tubg2	549.954	416.292	-0.401714	2.43455e-05	-4.61358
Plekhh3	111.094	164.959	0.57033	0.000338732	3.47014
Rnd2	905.189	1139.39	0.331968	0.00445251	2.3514
Fmnl1	1502.05	1751.63	0.221759	0.00998972	2.00045
Arhgap27	236.248	165.775	-0.51108	0.000442722	-3.35387
Rgs9	280.542	128.283	-1.12889	4.20983e-11	-10.3757
Abca6	105.007	65.5051	-0.680811	0.000171009	-3.76698
Kcnj16	665.029	515.228	-0.368207	2.48764e-05	-4.60421
Kcnj2	390.458	286.896	-0.444638	0.00755522	-2.12175
Grin2c	665.851	882.002	0.405582	7.70796e-06	5.11306
Fads6	634.811	499.252	-0.346558	0.000418125	-3.37869
Nt5c	385.257	494.573	0.360365	0.00158253	2.80065
Jpt1	921.75	1068.92	0.213709	0.00620658	2.20715
Mrpl38	591.093	689.761	0.22271	0.0038793	2.41125
Cant1	850.194	989.076	0.21829	0.00163429	2.78667
Baiap2	4437.3	5070.56	0.192462	0.00118724	2.92546
Ccdc137	426.585	500.543	0.230658	0.00829787	2.08103
Slc25a10	147.788	194.201	0.394023	0.00238405	2.62268
Narf	1125.23	1293.55	0.201113	0.00152297	2.81731
Wdcp	262.659	323.441	0.300313	0.00700156	2.15481
Fam49a	7066.98	6139.79	-0.202905	0.000184176	-3.73477
Ntsr2	2277.88	2550.38	0.163021	0.00746345	2.12706
Pdia6	2502.36	3101.05	0.309469	0.00232245	2.63405
Cys1	225.735	355.367	0.654683	1.46468e-08	7.83426
Rps7	1220.4	1019.16	-0.259982	0.00819	-2.08672
Hdac9	1174.61	1024.88	-0.196728	0.00312651	-2.50494
Ahr	371.919	299.57	-0.312096	0.0048386	-2.31528
Dgkb	7701.48	6717.16	-0.197283	0.00224738	-2.64832
Etv1	3109.8	2499.38	-0.315249	0.00654635	-2.184
Stxbp6	3090.89	2458.47	-0.330259	0.000124569	-3.90459
Snapc1	861.438	694.982	-0.309771	0.00188678	-2.72428
Zbtb25	251.317	191.732	-0.390416	0.000990678	-3.00407
Mpp5	1721.63	1511.34	-0.187946	0.00253691	-2.5957
Aldh6a1	2101.62	1839.32	-0.19233	0.00262665	-2.5806
Noxred1	16.891	34.6604	1.03703	0.0093088	2.03111
Dio2	1661.69	2318.72	0.480676	6.42021e-07	6.19245
Gpr68	240.786	373.691	0.634092	9.84407e-07	6.00683
Ccdc88c	592.244	837.426	0.499768	1.76701e-05	4.75276
Otub2	930.948	1115.92	0.261462	0.00518232	2.28548
Serpina3f	10.0657	0.663278	-3.92369	0.000528657	-3.27683
Serpina3m	96.5897	0.692613	-7.12367	3.14138e-14	-13.5029
Serpina3n	4528.58	991.616	-2.19121	1.3951e-44	-43.8554
Pld4	126.146	181.564	0.525383	0.000529501	3.27613
Zfp386	676.389	515.732	-0.391232	0.00161979	-2.79054
Rapgef5	7006.6	5952.75	-0.23516	0.000854561	-3.06826
Sp4	796.029	619.383	-0.361991	0.0019831	-2.70266
Idi1	71.4437	48.0676	-0.571743	0.00922315	-2.03512
Ero1lb	276.358	200.632	-0.461986	0.00841917	-2.07473
Gng4	604.22	424.381	-0.509714	3.93485e-07	-6.40507
Tbce	1114.15	944.293	-0.238641	0.000225692	-3.64648
Ggps1	1436.97	1240.7	-0.211875	0.00161883	-2.7908
Sugct	42.2425	9.8187	-2.10509	8.04331e-06	-5.09457
Sfrp4	40.1298	23.0869	-0.797602	0.00525904	-2.27909
Exoc2	1315	1169.15	-0.169597	0.00789226	-2.1028
Serpinb9	271.702	213.858	-0.345376	0.00428173	-2.36838
Ppp1r3g	102.239	144.571	0.499829	0.000609677	3.2149
Ly86	160.054	220.754	0.463885	0.00247054	2.60721
Tmem170b	2118.33	1792.33	-0.24109	0.00262894	-2.58022
Diras2	6362.48	5529.54	-0.20243	3.84101e-06	-5.41555
Unc5a	1735.18	2071.17	0.255368	0.00070188	3.15374
Pdlim7	414.838	507.115	0.289764	0.00552599	2.25759
Fancc	121.075	68.8225	-0.81495	0.000637049	-3.19583
Cdk20	161.535	207.862	0.363774	0.00857629	2.0667
Gm10767	32.6314	14.3205	-1.18818	0.000550997	-3.25885
Rsl1	114.859	57.4895	-0.998494	1.24761e-07	-6.90392
Zfp458	235.199	157.848	-0.575341	1.26795e-05	-4.8969
Zfp429	30.0839	2.81647	-3.41703	1.18049e-08	-7.92794
Zfp874a	413.936	240.947	-0.78069	1.51884e-11	-10.8185
Zfp58	109.428	153.146	0.484925	0.00541362	2.26651
Zfp738	884.775	575.106	-0.621482	4.32783e-11	-10.3637
Gm10037	69.135	22.96	-1.59029	8.70329e-08	-7.06032
Mtrr	365.808	445.586	0.284616	0.00879458	2.05578
Irx1	2.90997	12.1933	2.06701	0.00114324	2.94186
Cast	221.801	143.806	-0.62514	2.49118e-05	-4.60359
Pcsk1	882.903	649.819	-0.442218	0.000223143	-3.65142
Ell2	656.795	557.608	-0.236193	0.00716051	-2.14506
Rasa1	2127.91	1894.08	-0.167937	0.00997517	-2.00108
Cox7c	202.52	136.451	-0.569686	7.81076e-05	-4.10731
Edil3	4296.06	3455.33	-0.314192	0.000837069	-3.07724
Msh3	670.428	568.329	-0.238355	0.00356468	-2.44798
Serinc5	1911.89	1560.34	-0.29314	1.71285e-07	-6.76628
Thbs4	293.418	147.498	-0.992257	0.000277019	-3.55749
Cmya5	144.017	78.5118	-0.875258	6.49937e-08	-7.18713
Iqgap2	3338.24	4058.66	0.281916	0.00401721	2.39608
Sv2c	874.471	632.274	-0.467862	0.0016939	-2.77111
Fam169a	1652.29	1308.25	-0.336836	9.17248e-05	-4.03751
Tmem174	6.74911	0.398166	-4.08326	0.00157669	-2.80225
Naip5	22.1537	8.1204	-1.44792	0.000605382	-3.21797
Gtf2h2	588.574	446.55	-0.398404	0.000187613	-3.72674
Marveld2	15.7729	42.8364	1.44139	2.92351e-06	5.5341
Cd180	61.4196	33.28	-0.884043	0.000686452	-3.16339
Erbin	2585.3	2134.26	-0.276598	0.000208736	-3.6804
Nln	762.928	646.942	-0.23791	0.00237359	-2.62459
Rgs7bp	9694.21	8515.32	-0.187063	0.00408057	-2.38928
Htr1a	937.527	1094.71	0.223612	0.00635623	2.1968
Pde4d	790.81	653.061	-0.276112	0.00105247	-2.97779
Ddx4	88.8325	22.0363	-2.01121	1.87526e-12	-11.7269
Gzmk	13.0915	38.0656	1.53986	3.40609e-05	4.46774
4833420G17Rik	956.525	292.137	-1.71116	3.33704e-46	-45.4766
Tmem267	456.894	204.365	-1.16071	3.58509e-14	-13.4455
Ccl28	96.4941	4.56762	-4.40093	4.71119e-26	-25.3269
Nim1k	582.625	472.852	-0.301177	0.00231976	-2.63456
Zfp131	1139.53	748.435	-0.606488	9.92178e-16	-15.0034
Gm3636	7.90818	0.398166	-4.3119	0.00107382	-2.96907
Fhit	72.1619	108.205	0.584461	0.00964913	2.01551
Gm2237	17.1978	32.5237	0.919266	0.00403785	2.39385
Kat6b	1418.22	1185.72	-0.258308	0.00268941	-2.57034
Il17rd	233.314	170.267	-0.454478	0.00251071	-2.6002
Dnah1	262.226	189.686	-0.467194	0.00112469	-2.94897
Ankrd28	1943.51	1672.4	-0.216746	0.00104034	-2.98283
Galnt15	45.6949	93.7452	1.03671	2.43093e-05	4.61423
Cdhr1	200.808	134.695	-0.576117	0.00705786	-2.15133
Txndc16	2360.4	2131.38	-0.147243	0.0068672	-2.16322
Klhl33	230.295	153.484	-0.585393	0.00131515	-2.88103
Pnp	127.822	173.441	0.440305	0.00228911	2.64033
Zfp219	385.958	475.177	0.300022	0.00426491	2.37009
Gm17606	9.83224	23.4453	1.2537	0.00219457	2.65865
Acin1	2514.4	3001.62	0.255525	6.3424e-06	5.19775
Irf9	156.561	234.727	0.584261	0.00196181	2.70734
Tnfrsf19	1504.03	1322.05	-0.186058	0.00674363	-2.17111
Ephx2	418.618	515.605	0.300632	0.00567596	2.24596
Slc25a37	359.118	470.082	0.388455	0.0040487	2.39268
R3hcc1	341.541	283.969	-0.266326	0.00903486	-2.04408
Piwil2	1.59349	19.0359	3.57846	4.58359e-07	6.33879
Phyhip	7128.93	8884.95	0.317679	5.89432e-06	5.22957
Bmp1	541.303	708.567	0.388467	0.000440267	3.35628
Gfra2	397.316	512.077	0.366073	0.000308723	3.51043
Nudt15	17.1899	35.5315	1.04754	0.00146591	2.83389
Esd	740.903	1328.23	0.842151	1.83505e-16	15.7364
Kctd4	3301.55	2665.28	-0.30886	0.000258081	-3.58824
Tsc22d1	7600.73	8588.8	0.176318	0.00276565	2.5582
Vwa8	1179.53	996.533	-0.243228	0.000118065	-3.92788
Rgcc	491.033	315.431	-0.638495	4.07743e-07	-6.38961
Pcdh9	3871.67	3191.4	-0.27877	0.00190628	-2.71981
Lmo7	3483.71	2765.74	-0.33296	0.000234355	-3.63013
Ndfip2	2472.95	2224.72	-0.152613	0.00198656	-2.7019
Slitrk1	2188.3	1867.8	-0.228468	0.000189681	-3.72198
Dnajc3	1605.43	1923.14	0.260504	0.000871191	3.05989
Mbnl2	6572.62	5582.4	-0.235582	0.00749498	-2.12523
Fgf14	1029.19	813.946	-0.338503	0.00128303	-2.89176
Cdh6	483.615	389.137	-0.313584	0.00851602	-2.06976
Cdh9	1508.1	1248.64	-0.272381	0.0034192	-2.46608
Cdh10	1295.18	1019.41	-0.345422	2.64569e-07	-6.57746
Retreg1	1237.03	1082.39	-0.192666	0.00168155	-2.77429
Matn2	1540.11	1986.43	0.36715	0.000214087	3.66941
Erich5	115.07	45.9442	-1.32456	3.55998e-08	-7.44855
Rida	1129.61	910.628	-0.310894	0.00205203	-2.68782
Ncald	13184.7	11118.9	-0.245855	1.63016e-05	-4.78777
Cthrc1	58.1246	101.768	0.80807	1.66856e-05	4.77766
Oxr1	8705.63	7062.34	-0.301803	0.00133905	-2.8732
Kcnv1	1312.9	922.606	-0.508975	3.10053e-08	-7.50856
Rad21	3365.61	2885.2	-0.222197	0.00397567	-2.40059
Fbxo32	545.487	370.062	-0.55978	8.63131e-08	-7.06392
Lratd2	534.702	388.11	-0.462267	2.36075e-07	-6.62695
Asap1	2082.64	1797.41	-0.212495	0.00896792	-2.04731
Mroh5	8.90967	21.1176	1.245	0.00634459	2.1976
Jrk	260.003	173.406	-0.584376	5.4392e-07	-6.26447
Them6	326.025	432.195	0.406699	0.000928903	3.03203
Hsf1	470.667	552.023	0.230022	0.00409466	2.38778
Elfn2	3494.33	4043.96	0.21075	0.00310235	2.50831
Card10	188.387	108.973	-0.78973	1.91213e-08	-7.71848
Ankrd54	198.24	252.002	0.346186	0.00202516	2.69354
Pla2g6	395.459	312.452	-0.339895	0.00318029	-2.49753
Maff	11.3405	22.7742	1.00591	0.00858253	2.06638
Dnal4	535.624	647.73	0.274171	0.00169441	2.77098
Nptxr	13078.8	15755.1	0.268585	0.00312346	2.50536
Rpl3	98.0574	824.149	3.07121	3.33853e-127	126.476
Syngr1	7258.05	7855.75	0.114168	0.00742006	2.12959
Tef	6957.73	7994.06	0.200311	0.00230589	2.63716
Ccdc134	180.154	224.877	0.319902	0.00542018	2.26599
Nfam1	44.1933	66.826	0.596582	0.00641601	2.19274
Poldip3	1680.63	1506.66	-0.157651	0.00631545	-2.1996
Cyb5r3	961.425	1200.61	0.320517	6.18864e-06	5.2084
Ttll12	153.419	286.523	0.90118	3.11708e-13	12.5063
Efcab6	92.4062	160.494	0.796457	1.21692e-07	6.91474
Pnpla3	23.0099	53.6595	1.22158	0.000653152	3.18499
Samm50	1532.4	1718.78	0.165593	0.00883193	2.05394
Prr5	62.5779	103.483	0.72567	0.000614123	3.21174
Pkdrej	17.6109	35.9611	1.02997	0.00625195	2.20398
Tbc1d22a	668.361	773.441	0.210664	0.00872477	2.05925
Creld2	243.803	395.7	0.698693	6.3483e-06	5.19734
Ncaph2	1509.7	1717.53	0.186068	0.000411423	3.38571
Cntn1	14907	12426.7	-0.262549	7.22367e-06	-5.14124
Pdzrn4	180.662	122.197	-0.564082	0.000185261	-3.73222
Gxylt1	464.048	335.92	-0.466157	5.12483e-05	-4.29032
Prickle1	2100.46	1804.94	-0.21875	0.00107349	-2.9692
Tmem106c	430.878	517.056	0.263042	0.00290452	2.53692
Olfr287	3.40864	29.7284	3.12457	6.22097e-10	9.20614
Tuba1c	536.2	8.26683	-6.01929	1.71344e-100	-99.7661
Prph	58.9563	27.0542	-1.12379	0.00192161	-2.71633
Spats2	567.651	672.483	0.244494	0.00176898	2.75228
Mettl7a1	434.642	631.085	0.538005	3.76494e-05	4.42424
Slc11a2	598.579	841.674	0.49172	9.12561e-08	7.03974
Pou6f1	1672.55	1967.16	0.234061	0.000201962	3.69473
Galnt6	332.508	150.569	-1.14296	3.73513e-11	-10.4277
Slc4a8	2236.12	2860.18	0.355109	0.00144661	2.83965
Nr4a1	1179.35	871.887	-0.435782	0.00690321	-2.16095
Myg1	371.474	525.146	0.499457	1.48068e-05	4.82954
Prr13	680.508	531.002	-0.357894	4.37041e-05	-4.35948
Cbx5	6253.08	5429.56	-0.20373	0.00847114	-2.07206
Dexi	447.806	538.382	0.265755	0.00743269	2.12885
Sdf2l1	161.313	301.76	0.903539	5.62101e-07	6.25019
Ccdc74a	297.709	374.302	0.330301	0.00196441	2.70677
Dgcr6	495.554	601.997	0.280714	0.00810656	2.09116
Gm49601	93.3048	63.8701	-0.546811	0.00396799	-2.40143
2510009E07Rik	1606.86	1397.41	-0.201484	0.000659325	-3.1809
Rtp1	16.3349	4.18673	-1.96407	0.000570755	-3.24355
Rtp4	25.7683	52.1294	1.0165	0.00349412	2.45666
Il1rap	1824.05	1497.44	-0.284649	0.000115026	-3.9392
Gmnc	121.359	72.2874	-0.747467	0.000187117	-3.72789
Atp13a4	466.206	306.976	-0.602841	1.52009e-08	-7.81813
Tmem44	693.395	894.486	0.367383	0.00403222	2.39446
Tfrc	3063.86	2285.5	-0.422836	0.000373962	-3.42717
Slc15a2	734.867	974.454	0.407111	5.2874e-05	4.27676
B4galt4	523.294	654.533	0.322844	0.000216556	3.66443
Upk1b	15.5979	48.2487	1.62914	6.21074e-07	6.20686
Ccdc80	209.463	91.8128	-1.18993	6.07083e-13	-12.2168
Slc35a5	1110.48	1399.93	0.334169	0.000745075	3.1278
BC016579	10.8597	3.52832	-1.62193	0.00938531	-2.02755
Plcxd2	1017.16	718.254	-0.501976	0.000123439	-3.90855
Dzip3	3119.18	2606.6	-0.258995	0.00168328	-2.77384
Ift57	1131.23	950.446	-0.251218	0.000730395	-3.13644
Cd47	5985.5	4210.65	-0.507428	8.20232e-17	-16.0861
Tmem45a	31.2881	17.311	-0.853921	0.00953707	-2.02059
Tomm70a	6437.12	5487.01	-0.230395	0.000433088	-3.36342
Tbc1d23	1182.14	914.364	-0.370558	2.92466e-06	-5.53393
Cldnd1	1529.02	1340.64	-0.189692	0.00176512	-2.75323
Epha3	481.44	392.569	-0.294407	0.00632555	-2.1989
Usp25	905.9	1133.96	0.323951	2.38555e-05	4.62241
D16Ertd472e	575.983	460.674	-0.32228	0.001558	-2.80743
Ncam2	2404.75	1893.42	-0.344892	0.00391701	-2.40705
Jam2	1046.7	779.685	-0.424878	0.00918474	-2.03693
App	35097	46704.9	0.412226	3.07237e-14	13.5125
Adamts1	550.666	343.94	-0.679022	6.30451e-10	-9.20035
Hunk	591.243	769.941	0.380996	2.84035e-05	4.54663
Slc5a3	905.484	1108.77	0.292204	0.00404462	2.39312
Setd4	100.987	141.477	0.486396	0.00831952	2.0799
Cbr1	872.394	1027.72	0.236392	0.00262653	2.58062
Gm5678	38.8514	1.61091	-4.59202	3.35881e-10	-9.47381
Cbr3	231.792	334.212	0.527933	6.79953e-05	4.16752
Mx1	0.841279	10.6556	3.66288	0.000869844	3.06056
Mx2	13.2113	28.5393	1.11118	0.00362938	2.44017
Synj2	1829.7	1535.04	-0.253333	0.00530213	-2.27555
Dynlt1b	83.6661	41.738	-1.00328	5.52173e-06	-5.25792
Tagap1	127.163	342.476	1.42933	9.72622e-28	27.0121
Fndc1	138.744	101.069	-0.457089	0.00581912	-2.23514
Tagap	126.685	6.17425	-4.35884	2.00882e-35	-34.6971
Rsph3a	61.5474	98.9755	0.685372	0.000153462	3.814
Ccr6	32.8976	0	#NAME?	1.69024e-11	-10.7721
1700010I14Rik	10.6704	29.9232	1.48765	0.000385794	3.41364
Qk	7909.3	7006.48	-0.174861	0.00320132	-2.49467
Pacrg	424.32	334.244	-0.344251	0.000625336	-3.20389
9030025P20Rik	46.2595	16.3816	-1.49767	6.23164e-07	-6.2054
Zfp52	156.098	196.007	0.328449	0.00742978	2.12902
Zfp983	557.726	308.982	-0.852034	4.50278e-08	-7.34652
Zfp945	568.704	453.39	-0.326927	0.00372111	-2.42933
Mettl26	375.811	441.506	0.232426	0.00910845	2.04056
Crebrf	1785.27	1513.46	-0.238291	0.00374546	-2.42649
Zfp955a	237.918	187.426	-0.344145	0.00964822	-2.01555
Zfp955b	929.453	771.245	-0.269192	0.00176711	-2.75274
Tapbp	393.228	474.391	0.27071	0.00239002	2.6216
Pbx2	946.144	1152.28	0.284364	1.1857e-05	4.92603
C4b	639.042	1059.92	0.729977	0.000103626	3.98453
Hspa1b	132.284	227.492	0.782176	2.07233e-07	6.68354
H2-T23	74.167	113.44	0.613077	0.00924439	2.03412
Mmut	1619.09	1328.24	-0.285663	0.00204309	-2.68971
Lrrc73	337.094	450.409	0.418082	0.00323037	2.49075
Trem2	151.782	199.637	0.395381	0.00257803	2.58871
Nfya	393.322	549.274	0.481817	0.000503878	3.29767
St6gal2	559.078	402.77	-0.473093	8.01394e-06	-5.09615
Pot1b	88.1327	152.474	0.790811	8.24114e-07	6.08401
Shd	181.854	235.366	0.372125	0.00410525	2.38666
Catsperd	4.21233	16.0229	1.92744	0.00133363	2.87496
Khsrp	1232.04	1659.66	0.429836	6.53291e-08	7.18489
Slc25a41	8.48708	1.9644	-2.11118	0.0063916	-2.19439
Cntnap5c	266.379	359.938	0.43427	0.00124376	2.90526
Efna5	227.106	170.59	-0.412836	0.00247212	-2.60693
Pja2	21533.6	19271.6	-0.160109	0.0012177	-2.91446
Epb41l3	4307.97	3622.59	-0.249985	8.67364e-07	-6.0618
Ehd3	2972.96	3431.11	0.206772	0.00485743	2.31359
Ttc27	372.013	444.746	0.257628	0.00695236	2.15787
Fam98a	854.084	742.3	-0.202377	0.00690179	-2.16104
Eif2ak2	197.2	265.063	0.426679	0.00444605	2.35203
Prepl	13017.8	10704.5	-0.282267	0.000364781	-3.43797
Nrxn1	12765.4	11032.7	-0.210452	0.00284714	-2.54559
Adcyap1	286.988	204.915	-0.485964	0.00731651	-2.1357
Jcad	2157.61	1746.33	-0.30511	0.000524187	-3.28051
Rab18	3769	3279.41	-0.200745	0.00393487	-2.40507
Greb1l	323.267	202.614	-0.673988	1.5524e-05	-4.809
Esco1	730.084	537.159	-0.442713	2.69293e-06	-5.56978
Riok3	1996.22	1634.44	-0.288474	6.7765e-05	-4.16899
Osbpl1a	4121.49	3382.72	-0.284985	6.28542e-05	-4.20167
Galnt1	1228.08	1057.27	-0.216059	0.00154998	-2.80967
Rit2	2141.62	1548.63	-0.46771	9.83324e-06	-5.0073
Sap130	782.042	1201.68	0.619737	3.07869e-12	11.5116
Iws1	1167.4	986.783	-0.242493	0.00409465	-2.38778
Camk4	1174.26	827.896	-0.504231	0.00012859	-3.89079
Cdc23	1217.77	1360.16	0.159541	0.00972036	2.01232
Hbegf	224.525	300.438	0.420195	0.000100201	3.99913
Cd14	39.909	72.2212	0.855708	0.000178764	3.74772
Pcdha7	55.0443	33.8396	-0.701882	0.0085897	-2.06602
Pcdha9	96.8135	46.4389	-1.05988	2.03368e-06	-5.69172
Pcdhac2	674.628	558.145	-0.273452	0.00815379	-2.08864
Pcdhb4	157.742	109.524	-0.526312	0.000491278	-3.30867
Pcdhb6	226.04	96.4187	-1.22919	4.15343e-05	-4.38159
Pcdhb7	327.363	236.353	-0.469952	0.00579729	-2.23677
Pcdhb15	119.6	76.1337	-0.651608	8.61385e-05	-4.0648
Pcdhb16	261.306	202.215	-0.369854	0.00226536	-2.64486
Pcdhga2	268.069	210.027	-0.35203	0.00707131	-2.1505
Pcdhga3	288.674	221.953	-0.379185	0.00819881	-2.08625
Pcdhga4	120.481	259.066	1.10451	2.30226e-11	10.6378
Pcdhgb2	157.636	109.572	-0.524721	0.00177059	-2.75188
Pcdhgb5	183.516	130.901	-0.487429	0.0076876	-2.11421
Pcdhgb6	261.971	83.2846	-1.65328	5.63121e-34	-33.2494
Pcdhga11	500.801	81.4126	-2.62091	4.97474e-68	-67.3032
Diaph1	1355.15	1612.66	0.250988	0.00251865	2.59883
Nr3c1	3185.59	2741.25	-0.216728	0.00297946	-2.52586
Lars	1432	1130.95	-0.340498	3.54414e-05	-4.45049
Tcerg1	1910.11	1682.4	-0.183137	0.00832353	-2.07969
Dpysl3	1556.76	1239.29	-0.329032	8.2203e-08	-7.08511
Tmed7	3313.2	2863.19	-0.2106	0.0024498	-2.61087
Eno1b	215.177	13.2472	-4.02176	0.000247429	-3.60655
Tnfaip8	194.179	147.355	-0.398087	0.00860701	-2.06515
Chsy3	235.61	171.557	-0.45771	0.00802995	-2.09529
Smim3	178.921	237.565	0.408994	0.00751145	2.12428
Atp8b1	60.9697	39.5283	-0.625207	0.00858706	-2.06616
Rab27b	1773.95	1406.41	-0.334948	0.00021571	-3.66613
Lipg	26.272	49.1936	0.904945	0.000828218	3.08186
Slc14a1	658.163	524.561	-0.327336	0.00930234	-2.03141
Pqlc1	293.951	389.88	0.407455	0.0086783	2.06157
Zfp236	738.196	1007.49	0.448695	0.000489437	3.3103
Zadh2	580.676	496.804	-0.225056	0.0080015	-2.09683
Zfp407	462.424	363.433	-0.34753	0.00314526	-2.50234
Neto1	4781.22	3837.39	-0.317253	0.00141198	-2.85017
Chka	1371.59	1591.11	0.214178	0.00358723	2.44524
Cdk2ap2	202.72	262.077	0.370502	0.00718846	2.14336
Gal3st3	878.17	1027.07	0.225956	0.00821149	2.08558
Ccdc85b	980.228	1272.35	0.376311	0.00164436	2.784
Bad	302.204	366.741	0.279237	0.00218019	2.66151
Spindoc	361.069	437.147	0.275845	0.0059277	2.22711
Tmem179b	57.6531	83.2493	0.530041	0.00665408	2.17691
Prune2	2787	2110.12	-0.401383	0.00094539	-3.02439
Aldh1a1	1427.14	943.818	-0.596545	1.11375e-08	-7.95321
1110059E24Rik	635.189	535.227	-0.247035	0.00605911	-2.21759
Ptar1	1453.36	1116.34	-0.380612	0.00173156	-2.76156
Plpp6	1375.61	1203.85	-0.192421	0.0054219	-2.26585
Rcl1	368.17	302.658	-0.282683	0.0052353	-2.28106
Il33	1496.77	1136.79	-0.39689	9.26377e-08	-7.03321
Gldc	898.131	1055.95	0.233546	0.0066004	2.18043
Lipo3	139.709	96.6132	-0.53213	0.0028624	-2.54327
Lipm	31.8402	15.2823	-1.05899	0.00535355	-2.27136
Ifit3	72.633	143.583	0.98319	0.00412373	2.38471
Ifit1bl1	135.726	92.0047	-0.560919	0.000387319	-3.41193
Ifit3b	40.3484	88.5956	1.13472	0.00052011	3.2839
Ifit1	42.0564	110.147	1.38903	0.000588952	3.22992
Lgi1	3756.86	3438.22	-0.127864	0.00832808	-2.07945
Sorbs1	2469.27	1932.48	-0.353635	0.000650731	-3.1866
Opalin	555.774	377.481	-0.558095	0.000407565	-3.3898
Pyroxd2	89.6969	33.0803	-1.43909	2.42877e-06	-5.61461
Scd3	94.022	46.3367	-1.02084	1.77905e-06	-5.74981
Scd2	31380.2	28041	-0.162317	0.00155612	-2.80796
Scd1	3603.66	2814.81	-0.356425	1.16943e-06	-5.93203
Arl3	1451.87	1725.2	0.248858	0.00220489	2.65661
Cfap58	27.865	11.3745	-1.29266	0.00193247	-2.71389
Sorcs1	425.239	302.121	-0.49315	0.000317235	-3.49862
Rbm20	96.9706	57.9599	-0.742493	0.00125131	-2.90264
Gpam	1768.43	1548.28	-0.191807	0.00802078	-2.09578
Vti1a	1653.22	1329.84	-0.314027	4.21675e-05	-4.37502
Fam204a	659.287	462.719	-0.510772	7.36927e-05	-4.13258
Fam45a	1188.04	830.776	-0.516047	1.22673e-08	-7.91125
Zfp950	1053.49	1275.87	0.276307	0.00450376	2.34642
Xk	665.487	508.464	-0.388265	4.55333e-06	-5.34167
Dynlt3	4461.48	3777.79	-0.239979	0.00119662	-2.92204
Ddx3x	9427.72	7706.41	-0.29085	0.000375626	-3.42524
Zfp182	286.168	187.71	-0.608356	8.6652e-05	-4.06222
Klhl13	935.24	795.106	-0.234189	0.00173566	-2.76054
Zbtb33	1056.63	901.988	-0.228291	0.00598578	-2.22288
Rap2c	943.287	770.938	-0.291081	0.0056596	-2.24721
Gpc4	628.82	459.358	-0.453027	7.09506e-08	-7.14904
Ints6l	1597.43	1109.09	-0.526377	1.16389e-05	-4.93409
Mcf2	159.68	109.478	-0.544538	0.00249711	-2.60256
Slitrk4	1482.75	1248.4	-0.248195	0.00863804	-2.06358
Slitrk2	1311.72	1018.14	-0.365534	0.00057623	-3.2394
Ids	12555.3	9619.95	-0.384198	0.000135948	-3.86663
Xlr3a	25.1105	9.6315	-1.38246	0.00830554	-2.08063
Rab39b	1505.43	1297.91	-0.213991	0.00787039	-2.104
Tmem47	3532.63	2867.59	-0.300903	9.99455e-05	-4.00024
Tab3	765.772	657.297	-0.220371	0.00933713	-2.02979
Slc7a3	264.436	177.35	-0.576314	0.000944028	-3.02501
Abcb7	1541.1	1285.63	-0.261486	0.00371939	-2.42953
Magee2	368.471	299.734	-0.297865	0.00590065	-2.2291
Lpar4	118.725	81.7609	-0.538143	0.00153948	-2.81263
2610002M06Rik	2037.99	1683.77	-0.275457	0.000579071	-3.23727
Rps6ka6	194.29	142.51	-0.447153	0.00109469	-2.96071
Chm	1927.4	1490.59	-0.370776	3.42274e-05	-4.46563
Tbc1d8b	691.421	547.717	-0.336135	1.89609e-05	-4.72214
Tsc22d3	1232.05	1534.68	0.316876	0.00329564	2.48206
Acsl4	3138.44	2739.51	-0.19613	0.000628693	-3.20156
Sat1	943.053	805.644	-0.227196	0.00166703	-2.77806
Mbtps2	924.048	792.487	-0.22158	0.00402975	-2.39472
Eif1ax	5334.67	4506.56	-0.243373	0.00466719	-2.33094
Cdkl5	5294.56	4609.26	-0.199976	0.00965082	-2.01544
Reps2	7760.79	6563.61	-0.241714	0.00135122	-2.86927
Gpm6b	26881.9	24084.4	-0.15854	0.000556309	-3.25468

## Sheet: GWAS
gene_id	Name	WT_8M_196848_L.HPP	X3xTG_8M_195824_L.HPP	log2FC	p.value	rank	function
Increased
C4b	Complement component 4B (Chido blood group)	639.042	1059.92	0.729977	0.000103626	3.98453	inflammation/microglia
Trem2	Triggering Receptor Expressed On Myeloid Cells 2	151.782	199.637	0.395381	0.00257803	2.58871	lipid/microglia
Apoe	Apolipoprotein	27206.7	31802.4	0.225174	0.00602555	2.22	lipid/microglia
Decreased
Cntnap2	Contactin Associated Protein 2	3772.51	3101.59	-0.282517	3.44947e-07	-6.46225

## Sheet: Lipid,Immune,Synapse
	Lipid metabolism	Immune response	Synaptic function
	Abca6	Ackr3	Acsl4
	Abhd1	Acsl1	Actb
	Abhd2	Actb	Actr2
	Acer2	Actr2	Adcyap1
	Acsl1	Adamts3	Adgrl3
	Acsl4	Adcyap1	Aldh6a1
	Acsl6	Agbl4	Apoe
	Adap2	Ahcy	App
	Ahr	Ahr	Asap1
	Alad	Alad	Ascl1
	Aldh1a1	Alpk1	Baiap2
	Aldh6a1	Ankrd54	Bdnf
	Alg6	Apoe	Bmp7
	Ano3	App	Bnip3
	Apoe	Arid5b	Brinp2
	App	Bad	Btbd3
	Arap2	Baiap2	Btbd8
	Arid5b	Bank1	C1qc
	Arntl	Bax	C4b
	Arsj	Bdnf	Cacna2d1
	Asap1	Bmp1	Camk4
	Atp8b1	Bmp7	Camkk1
	Bad	Bnip3	Cast
	Bax	C1qc	Cav2
	Bmp7	C4b	Ccr1
	Bnip3	Calcrl	Cd47
	Brinp2	Camk4	Cdh10
	Cav2	Cant1	Cdh11
	Cbr1	Capn10	Cdh9
	Cbr3	Capza1	Cdkl5
	Ccdc62	Ccdc134	Chka
	Ccr5	Ccl27a	Chl1
	Cd14	Ccl28	Chrna5
	Cd180	Ccl9	Cntn1
	Cdk19	Ccr1	Cntnap2
	Cebpb	Ccr5	Cst3
	Cerkl	Ccr6	D16Ertd472e
	Chka	Cd14	Dars
	Chpt1	Cd180	Dbi
	Commd9	Cd47	Dclk1
	Cpne4	Cd59a	Ddc
	Creb5	Cdc23	Dgkb
	Ctsh	Cdk19	Dgke
	Cxcl13	Cebpb	Dmpk
	Cyb5r3	Chil1	Dnajb1
	Cyp51	Chl1	Dnajc6
	Dapp1	Col6a3	Dpysl3
	Dbi	Commd9	Drd5
	Ddx3x	Cox18	Dvl1
	Dgat2	Cst3	Dynlt1b
	Dgkb	Ctse	Eea1
	Dgke	Ctsh	Efna5
	Dio2	Cxcl13	Eif4g2
	Eea1	Cyb5r3	Eno1b
	Efna5	Dapp1	Epha3
	Ehd3	Ddx3x	Eps8
	Eif2ak2	Dnajc3	Fabp7
	Epha3	Dusp7	Fgf14
	Ephx2	Dvl1	Filip1
	Etnppl	Dzip3	Fmn1
	Fabp7	Eea1	Foxo6
	Fads6	Efna5	Frrs1l
	Fam135a	Eif2ak2	Fzd9
	Far2	Eif4g2	Gabra1
	Fbxo32	Epha3	Gabra2
	Fes	Ephx2	Gabrg2
	Fgfr3	Eps8	Gapdh
	Gal3st3	Epx	Ghsr
	Ggps1	Etv1	Gldc
	Ghsr	Fam20c	Gng4
	Glb1	Fancc	Got2
	Got2	Fbxl18	Gpc4
	Gpam	Fbxl19	Gpm6b
	Gpcpd1	Fbxl4	Grin2c
	Gpr12	Fbxo32	Hecw2
	Gpr39	Fbxo44	Hip1r
	Gpx1	Fes	Hnrnpa3
	Gstm1	Fgfr3	Hnrnpd
	Hcar1	Fnip1	Hspb1
	Hdac9	Fv1	Htr1a
	Hip1r	Fzd9	Htr3a
	Hmgb1	Gapdh	Ica1
	Hsf1	Gas2l1	Id1
	Ica1	Gbp2b	Ift57
	Idi1	Gfra2	Il1r1
	Inhbb	Ghsr	Il1rap
	Inpp5f	Glb1	Il6ra
	Iqgap2	Gldc	Inpp5f
	Isyna1	Gng4	Itpr1
	Itpr1	Got2	Jam2
	Kcnj2	Gpam	Kcna1
	Kdm3a	Gpnmb	Kcna4
	Kit	Gpr68	Kcnab1
	Lefty1	Gpx1	Kcnip3
	Lipg	Grem2	Kcnj16
	Lipm	H2-T23	Kcnj2
	Lpar4	Hba-a1	Kcnj3
	Manf	Hbegf	Kdr
	Mapk3	Hdac9	Khsrp
	Mbtps2	Hecw2	Kif5a
	Med22	Hmgb1	Kif5c
	Mfge8	Hsf1	Kit
	Mkks	Hspa5	Lgi1
	Mttp	Hspb1	Lrrtm4
	Naaa	Icam5	Lypd1
	Ncaph2	Icosl	Lzts3
	Nceh1	Ifit1	Mapk3
	Ncoa3	Ifit3	Matn2
	Nfya	Ifit3b	Mcf2
	Nfyb	Il15	Mef2a
	Nphp3	Il17rd	Met
	Nr3c1	Il1r1	Mx1
	Nr4a1	Il1rap	Mx2
	Ormdl3	Il33	Myo9a
	Osbpl1a	Il6ra	Naaa
	Padi2	Inhbb	Naip5
	Pafah1b1	Iqgap2	Ncald
	Paqr7	Irf9	Ncan
	Pcbd1	Isg15	Neto1
	Pcna	Itgav	Nfia
	Pctp	Itpr1	Nptxr
	Pde4d	Jam2	Nr3c1
	Pdk1	Kat6b	Nrg1
	Per2	Kdm3a	Nrsn2
	Pign	Kdr	Nrxn1
	Pik3c2g	Khsrp	Ntsr2
	Pisd	Kif5a	Numbl
	Pla2g15	Kif5c	Pafah1b1
	Pla2g6	Kit	Pak1
	Plcd4	Klhl13	Pak7
	Plcxd2	Klhl9	Palm
	Plcz1	Ksr1	Pard6a
	Pld4	Lefty1	Pcdhb16
	Plekhb2	Lfng	Pdzrn3
	Pm20d1	Lgi1	Per2
	Pnpla3	Lmo7	Pex5l
	Pqlc1	Lrrfip2	Pja2
	Prkd2	Ly86	Pla2g6
	Qk	Manba	Plxnd1
	Rab14	Mapk3	Ppp1r9a
	Rab4a	Masp2	Prepl
	Rasa2	Matn2	Prkcb
	Rdh13	Mcf2	Prph
	Ret	Mef2a	Psd3
	Rnasel	Mertk	Qk
	Scd1	Met	Rab14
	Scd2	Mettl7a1	Rab18
	Scd3	Mfap2	Rab27b
	Serinc1	Mkks	Rab39b
	Serinc5	Mknk2	Rab4a
	Slc16a1	Mlh1	Reln
	Slco1c1	Msh3	Ret
	Slco2b1	Mtf2	Rgs12
	Smarcd3	Mx1	Rgs4
	Sorbs1	Mx2	Rgs7
	Sptssb	Mylk3	Rgs7bp
	Stxbp6	Mynn	Rgs9
	Sumf2	Naip5	Rit2
	Synj2	Ncaph2	Rpl29
	Syt1	Nckipsd	Rpl3
	Syt2	Ncoa3	Rplp0
	Sytl2	Neurog2	Rps6ka6
	Tesc	Nfam1	Rps7
	Thy1	Nfyb	Samd14
	Tmem161a	Nog	Sema4a
	Tnfaip8	Nr4a1	Sema4f
	Tnfrsf1b	Nrg1	Slc11a2
	Tpcn1	Numbl	Slc16a1
	Trem2	Ormdl3	Slc16a7
	Ttc39b	Osbpl1a	Slc17a5
	Ugcg	Oscar	Slc24a2
	Unc119	Ostm1	Slc25a38
	Uri1	Padi2	Slc2a1
	Vav2	Pafah1b1	Slc30a1
	Vav3	Pak1	Slc30a3
	Xbp1	Pak7	Slc32a1
		Pde4d	Slc4a8
		Pdgfd	Slc6a15
		Pgm1	Slc6a17
		Pik3c2g	Slitrk1
		Pisd	Slitrk2
		Pja2	Slitrk4
		Pkp1	Sorbs1
		Pla2g6	Sparcl1
		Plcd4	Ssh1
		Plcz1	Sv2c
		Pld4	Svop
		Plvap	Syngr1
		Plxnd1	Synj2
		Pnp	Syt1
		Pou2f1	Syt2
		Prcp	Thbs4
		Prkcb	Thy1
		Prkcsh	Tmem100
		Prkd2	Tmub1
		Prr5	Tnfrsf1b
		Psmd3	Trem2
		Ptbp3	Tyrobp
		Rab14	Unc5a
		Rab18	Unc5c
		Rab4a	Usp46
		Rad23b	Vti1a
		Rae1	Wnt7a
		Rap2b	Xbp1
		Rap2c	Ykt6
		Rasa1	Zdhhc17
		Rasa2
		Rasl11b
		Rbck1
		Rdh13
		Reln
		Ret
		Rgcc
		Rgs4
		Riok3
		Rnasel
		Rnf123
		Rnf126
		Rnf166
		Rpl3
		Rplp0
		Rtkn2
		Rtp4
		Samm50
		Scg2
		Sdad1
		Sema3d
		Sema4a
		Sema4f
		Sema6d
		Sema7a
		Serinc5
		Serpina3f
		Serpina3m
		Serpina3n
		Serpinb9
		Sfrp1
		Slc11a2
		Slc25a10
		Slc25a37
		Slc25a38
		Slc25a41
		Slc25a42
		Slfn9
		Sox1
		Sox6
		Stat2
		Stbd1
		Syngr1
		Tab3
		Tagap
		Tapbp
		Tbc1d23
		Tesc
		Tfrc
		Thbs4
		Thop1
		Thy1
		Tifa
		Timm22
		Tinagl1
		Tnfaip8
		Tnfrsf1b
		Trem2
		Trim34a
		Tsc22d3
		Ttll12
		Tyrobp
		Uba7
		Ubc
		Ube2d3
		Ube2q1
		Ube2z
		Ubr1
		Ugcg
		Unc5a
		Unc5c
		Usp18
		Usp46
		Vasp
		Vav2
		Vav3
		Vps33a
		Vstm2l
		Wnt7a
		Xbp1
		Zbtb7b

## Sheet: Molecular function table
Molecular function (Fig 1f)
Enrichment FDR	Genes in list	Total genes	Functional Category	Genes
7.01918e-07	174	4091	Cation binding	CDH10 SCD3 SCD2 SAT1 CASQ2 ENPEP SPARCL1 ITPR1 WRN CDH11 CHRNA5 SYT1 SCD1 CDH6 CDH20 AHCY ADGRL3 GPR12 PCDHB6 PCDHA7 DGKE GALNT1 FOLH1 NCAN MAN1A HDAC9 KIT ZMYND10 ZFP715 STAC2 TAF15 GGPS1 GTF2H2 PDE4D THBS4 NLN KAT6B CDHR1 MBNL2 RIDA ASAP1 ADAMTS1 NR4A1 PJA2 NRXN1 ESCO1 RIOK3 NR3C1 CDH9 RPS6KA6 CLEC3B PGM1 TNNI1 ITGAV UBR1 XRN2 ARMC1 SMAD9 COL11A1 ASPH ASTN2 PADI2 MASP2 MTF2 AGFG2 LMO3 PLCZ1 EFC…
7.01918e-07	171	3992	Metal ion binding	CDH10 SCD3 SCD2 CASQ2 ENPEP SPARCL1 ITPR1 WRN CDH11 SYT1 SCD1 CDH6 CDH20 AHCY ADGRL3 PCDHB6 PCDHA7 DGKE GALNT1 FOLH1 NCAN MAN1A HDAC9 KIT ZMYND10 ZFP715 STAC2 TAF15 GGPS1 GTF2H2 PDE4D THBS4 NLN KAT6B CDHR1 MBNL2 RIDA ASAP1 ADAMTS1 NR4A1 PJA2 NRXN1 ESCO1 RIOK3 NR3C1 CDH9 RPS6KA6 CLEC3B PGM1 TNNI1 ITGAV UBR1 XRN2 ARMC1 SMAD9 COL11A1 ASPH ASTN2 PADI2 MASP2 MTF2 AGFG2 LMO3 PLCZ1 EFCAB12 ZFP719 TRIM66…
1.08797e-06	49	706	Calcium ion binding	CDH10 CASQ2 SPARCL1 ITPR1 CDH11 SYT1 CDH6 CDH20 ADGRL3 PCDHB6 PCDHA7 NCAN MAN1A THBS4 CDHR1 CDH9 CLEC3B ASTN2 PADI2 MASP2 PLCZ1 EFCAB12 EDIL3 DGKB REPS2 TBC1D8B PPP2R3A PCDHB7 PCDHB4 PCDHB15 PCDHB16 PLS1 NCALD TLL1 PCDH9 KCNIP3 PPP2R3D PCDHAC2 PCDHGA11 PCDHGB2 PCDHGB6 PCDHGA2 PCDHGB5 PCDHA9 PCDHGA3 NRXN1 ASPH ATP2C1 TTN
0.00902864	3	4	Palmitoyl-CoA 9-desaturase activity	SCD3 SCD2 SCD1
0.00902864	4	9	Lipid phosphatase activity	PLPPR5 PLPPR4 PLPPR1 PLPP6
0.0156788	112	2876	Anion binding	ITPR1 GSR CPNE4 SYT1 AOX4 TUBA1C TUBG2 COL25A1 ASAP1 CCDC80 ADAMTS1 RAB27B NCEH1 GPNMB ATP8B1 GPR12 LPAR4 GREM2 LRRTM4 RIT2 NAIP5 DGKE DDX3X FOLH1 NCAN WARS2 KIT PDK1 MSH3 SGK2 ACSL1 DNAH1 HKDC1 ACTR2 ACSL6 GUCY2E PDE4D THBS4 DDX4 RIDA RIOK3 LARS DPYSL3 RPS6KA6 CLEC3B MCM6 DARS DBI SYT2 KIF5C RAB14 UBR1 DCLK1 KCNAB1 COL11A1 ALPK1 ASTN2 NPR2 CDK14 CLCN6 ACTB PLCZ1 PSD3 TARSL2 SYTL2 PAK1 RAB39B ACS…
0.030911	3	6	Stearoyl-CoA 9-desaturase activity	SCD3 SCD2 SCD1
0.0359139	2	2	Neurotrophin TRKB receptor binding	EFNA5 BDNF
0.0359139	14	190	Voltage-gated ion channel activity	KCNV1 KCNJ3 CLCN6 CACNA2D1 KCNJ2 KCNA4 KCNA1 KCNJ16 LRRC55 ITGAV KCNAB1 CLCNKA SCN7A KCNIP3
0.0359139	3	7	Acyl-CoA desaturase activity	SCD3 SCD2 SCD1
0.0359139	3	8	Oxidoreductase activity, acting on paired donors, with oxidation of a pair of donors resulting in the reduction of molecular oxygen to two molecules of water	SCD3 SCD2 SCD1
0.0359139	14	190	Voltage-gated channel activity	KCNV1 KCNJ3 CLCN6 CACNA2D1 KCNJ2 KCNA4 KCNA1 KCNJ16 LRRC55 ITGAV KCNAB1 CLCNKA SCN7A KCNIP3
0.0359139	20	331	Gated channel activity	GABRA1 GABRG2 ITPR1 KCNV1 KCNJ3 CLCN6 CHRNA5 CACNA2D1 KCNJ2 KCNA4 KCNA1 KCNJ16 LRRC55 ITGAV KCNAB1 SCNN1A CLCNKA SCN7A KCNIP3 PEX5L
0.0359139	20	322	Ion gated channel activity	GABRA1 GABRG2 ITPR1 KCNV1 KCNJ3 CLCN6 CHRNA5 CACNA2D1 KCNJ2 KCNA4 KCNA1 KCNJ16 LRRC55 ITGAV KCNAB1 SCNN1A CLCNKA SCN7A KCNIP3 PEX5L
0.0359139	3	8	Medium-chain fatty acid-CoA ligase activity	ACSL1 ACSL6 ACSL4
0.0359139	5	26	Chemorepellent activity	SEMA6D SEMA7A SEMA3D EFNA5 NRG1
0.0359139	3	8	Decanoate-CoA ligase activity	ACSL1 ACSL6 ACSL4
0.0423581	24	440	Channel activity	GABRA1 GABRG2 ITPR1 KCNV1 KCNJ3 CLCN6 SCN7A CHRNA5 SLC24A2 CACNA2D1 KCNJ2 KCNA4 KCNA1 KCNJ16 SLC14A1 LRRC8B LRRC55 ITGAV KCNAB1 SCNN1A CLCNKA KCNIP3 GJC3 PEX5L
0.0423581	24	440	Passive transmembrane transporter activity	GABRA1 GABRG2 ITPR1 KCNV1 KCNJ3 CLCN6 SCN7A CHRNA5 SLC24A2 CACNA2D1 KCNJ2 KCNA4 KCNA1 KCNJ16 SLC14A1 LRRC8B LRRC55 ITGAV KCNAB1 SCNN1A CLCNKA KCNIP3 GJC3 PEX5L
0.0423581	23	412	Substrate-specific channel activity	GABRA1 GABRG2 ITPR1 KCNV1 KCNJ3 CLCN6 SCN7A CHRNA5 SLC24A2 CACNA2D1 KCNJ2 KCNA4 KCNA1 KCNJ16 SLC14A1 LRRC8B LRRC55 ITGAV KCNAB1 SCNN1A CLCNKA KCNIP3 PEX5L
