# Supplementary material for: Stearoyl-CoA Desaturase inhibition reverses immune, synaptic and cognitive impairments in an Alzheimer’s disease mouse model
Source: Nat Commun. 2022 Apr 20;13:2061. doi: 10.1038/s41467-022-29506-y (PMC9021296; doi:10.1038/s41467-022-29506-y)
Supplement: Supplementary file 6 — Supplemental Data File 2 [file 41467_2022_29506_MOESM6_ESM.xlsx]

## Sheet: DEG_WTD vs 3xTgD
gene_id	WT_DMSO_IVO383_HPP	X3xTG_DMSO_IVO385_HPP	log2FC	p.value	rank
Slc9a4	345.447	468.71	0.440233	0.00010391	3.98335
Slc9a2	487.984	578.537	0.245576	0.00223702	2.65033
Stat1	179.986	265.465	0.560636	0.00705573	2.15146
Aox4	43.7163	10.7289	-2.02667	4.59e-05	-4.33788
Clk1	2682.31	3107.12	0.212103	0.0018597	2.73056
Fzd7	132.012	170.468	0.368831	0.00843031	2.07416
Pnkd	2198.41	1974.55	-0.154933	0.00633196	-2.19846
Plcd4	264.942	360.046	0.442506	8.05e-05	4.0942
Cdk5r2	1811.43	1570.64	-0.205769	0.00793562	-2.10042
Tuba4a	6483.27	5735.61	-0.176774	0.00545616	-2.26311
Serpine2	2400.34	2770.01	0.206651	0.00322322	2.49171
Kcnj13	4.51007	17.5776	1.96252	0.00141684	2.84868
Ramp1	693.557	590.592	-0.231852	0.00397367	-2.40081
Bok	677.76	538.337	-0.332265	0.0040501	-2.39253
Dsel	472.918	359.67	-0.394915	0.00140082	-2.85362
Cntnap5a	856.517	679.331	-0.334368	0.00454529	-2.34244
Tsn	1984.15	1755.37	-0.176752	0.00040995	-3.38726
Clasp1	1724.96	1938.74	0.168559	0.00337897	2.47122
Tmem37	6.64106	16.8702	1.34499	0.0042489	2.37172
Dbi	2060.16	1594.54	-0.369615	4.84e-07	-6.31479
C1ql2	957.883	372.884	-1.36112	1.18e-25	-24.9274
Ccdc93	647.209	752.972	0.218365	0.0012258	2.91158
Lypd1	1893.16	2604.01	0.459938	3.98e-09	8.4002
Map3k19	85.0944	155.698	0.871611	0.0020344	2.69156
Zranb3	168.698	218.305	0.371903	0.00084414	3.07359
Lct	772.344	569.776	-0.438848	0.00223211	-2.65128
Mcm6	263.942	66.5839	-1.98697	3e-35	-34.5227
Srgap2	1418.3	1589.8	0.164677	0.00490558	2.30931
Ctse	0.224212	12.3497	5.78347	2.09e-06	5.67973
Slc26a9	1.25605	8.82176	2.81217	0.00125477	2.90144
Pm20d1	45.9519	74.5035	0.697185	0.00343017	2.46468
Slc41a1	1148.59	1347.4	0.230317	0.00012769	3.89383
Ren1	0.258236	5.61851	4.44343	0.00077079	3.11306
Prelp	477.625	596.323	0.320215	0.00043629	3.36023
Chil1	113.405	254.372	1.16545	1.53e-10	9.81593
Ppp1r12b	1947.37	1725.03	-0.174907	0.00354598	-2.45026
Lgr6	58.9862	273.516	2.21318	1.49e-36	35.8274
Arl8a	2355.76	2098.03	-0.167157	0.00524471	-2.28028
Shisa4	912.29	673.715	-0.437354	1.77e-07	-6.75105
Nav1	2223.23	1450.24	-0.616363	1.87e-18	-17.729
Tnni1	32.5095	2.0642	-3.97721	1.44e-11	-10.8412
Ddx59	145.146	188.641	0.378131	0.00917537	2.03738
Ptprc	67.7884	98.8785	0.54462	0.00305596	2.51485
Prg4	5.09461	17.1118	1.74795	0.0079201	2.10127
Mpc2	1253.93	1027.41	-0.287448	9.59e-06	-5.0182
Rgs4	2928.78	2443.68	-0.261248	0.00023012	-3.63804
Fcgr2b	51.3016	83.465	0.702166	0.00053394	3.27251
Fcgr3	166.368	239.662	0.526618	0.00041382	3.38319
Arhgap30	44.5735	76.6311	0.781743	0.00127812	2.89343
Cd84	43.1881	69.9651	0.696	0.00143299	2.84376
Ifi213	0.258236	4.3485	4.07376	0.00826834	2.08258
Ifi209	2.79438	10.3031	1.88248	0.00885518	2.0528
Ifi204	4.01466	14.1584	1.81831	0.00742166	2.1295
Rgs7	1506.88	1337.49	-0.172035	0.00125029	-2.90299
Cnih3	788.709	639.587	-0.302352	5.1e-05	-4.29201
Smyd2	789.741	669.051	-0.239263	0.00269557	-2.56935
Prox1	2014.07	1704.16	-0.241054	0.00537461	-2.26965
Cd34	813.239	677.931	-0.262539	0.00867147	-2.06191
Dclre1c	188.546	232.437	0.301926	0.00747496	2.12639
Cdc123	1094.63	1218.01	0.154077	0.0071638	2.14486
Upf2	1459.74	1662.85	0.187952	0.00525759	2.27921
Vim	669.445	909.795	0.442575	2.25e-05	4.64845
Apbb1ip	72.8204	116.494	0.677836	0.00013884	3.85748
Fam163b	1795.2	1422.61	-0.335602	0.00076579	-3.11589
Vav2	157.921	203.687	0.367155	0.00815938	2.08834
Mrps2	598.427	496.025	-0.270761	0.00114065	-2.94285
Ntng2	344.438	256.341	-0.426179	0.00026074	-3.5838
Trub2	465.404	392.959	-0.244107	0.00342435	-2.46542
Lcn2	2.08598	33.3326	3.99814	0.00295459	2.5295
Ggta1	70.052	105.673	0.593104	0.00828788	2.08156
Kif5c	18070.3	15963.3	-0.178866	0.00025826	-3.58795
Lypd6b	91.7131	132.227	0.527816	0.00103239	2.98616
Rbm43	380.83	242.069	-0.65373	3.35e-10	-9.47439
Gpd2	3922.08	3445.16	-0.187048	0.00148949	-2.82696
Ccdc141	262.947	343.925	0.387319	3.85e-05	4.4145
Lrrc55	305.849	229.791	-0.412497	7.49e-05	-4.12571
Cry2	1652.95	1490.06	-0.149672	0.00487039	-2.31244
Cat	724.156	860.199	0.248371	0.00322984	2.49082
Cd59a	33.2733	132.948	1.99843	1.42e-14	13.8483
Tcp11l1	538.75	395.186	-0.447085	0.00022182	-3.65399
Bdnf	925.415	721.205	-0.359692	0.00106864	-2.97117
Rasgrp1	15486.5	13334.5	-0.215848	0.00993908	-2.00265
Bub1b	14.6022	60.6422	2.05414	9.38e-06	5.02758
Ivd	1052.33	1394.82	0.406488	8.6e-06	5.06555
Ccdc32	843.349	747.513	-0.174032	0.0070979	-2.14887
Exd1	60.9197	33.4424	-0.865232	0.0045334	-2.34358
Tyro3	1403.46	1184.5	-0.244709	0.00484855	-2.31439
Mapkbp1	849.427	742.102	-0.194872	0.00350119	-2.45578
Pla2g4b	4.92587	16.794	1.76949	0.00115681	2.93674
Pla2g4e	401.728	59.0498	-2.76622	1.59e-40	-39.7983
Capn3	185.16	254.994	0.46169	0.00692085	2.15984
Haus2	395.839	510.689	0.36753	9.11e-05	4.04066
Ckmt1	3337.05	2698.15	-0.306607	4.4e-08	-7.35702
Strc	6.80021	28.9975	2.09228	1.91e-06	5.71791
Mfap1b	187.944	271.231	0.52922	4.69e-06	5.32862
Eif3j1	53.7856	157.071	1.54613	0.00056411	3.24864
B2m	1057.22	1750.97	0.727877	0.0078939	2.10271
Shf	380.82	320.659	-0.24807	0.0057351	-2.24146
Bloc1s6	524.993	399.391	-0.394498	0.00010509	-3.97842
Kcnip3	913.142	647.265	-0.496484	9.93e-10	-9.00324
Pced1a	302.507	368.811	0.285911	0.00612535	2.21287
Prokr2	75.794	52.3953	-0.532647	0.00950706	-2.02195
Trmt6	581.448	498.991	-0.220638	0.0059626	-2.22456
Mkks	296.277	379.831	0.358411	0.00162403	2.78941
Btbd3	5455.93	4447.74	-0.294752	0.00092063	-3.03591
Slc24a3	3291.42	2853.87	-0.20579	0.00010617	-3.97399
Thbd	77.9906	126.481	0.697553	0.00780788	2.10747
Cst7	1.16619	9.53938	3.0321	0.00061022	3.21452
Ahcy	39.8696	11.2424	-1.82634	6.36e-08	-7.19641
Dynlrb1	1973.12	1757.82	-0.166687	0.00357708	-2.44647
Ndrg3	8684.14	8001.73	-0.11807	0.00970691	-2.01292
Tgm2	171.552	246.589	0.523467	0.00037658	3.42415
Lbp	30.9573	54.2682	0.809828	0.0056774	2.24585
Ift52	658.035	761.771	0.211192	0.00313499	2.50376
Ncoa3	642.097	763.438	0.24972	0.00131673	2.8805
Fam210b	493.852	395.041	-0.322076	0.0002698	-3.56896
Zbp1	1.26789	6.59407	2.37874	0.0082681	2.08259
Gm14295	116.916	86.5666	-0.433594	0.00613631	-2.21209
Gm14418	23.3559	12.2414	-0.93202	0.00987693	-2.00538
Gm14403	80.144	46.0222	-0.800265	0.00014275	-3.84541
Gm14322	32.131	17.1668	-0.904344	0.00632123	-2.1992
Col20a1	69.6221	38.5564	-0.852577	0.00962167	-2.01675
Pag1	452.525	558.012	0.302297	0.00069265	3.15948
Gm5150	16.8947	32.9701	0.964589	0.00191006	2.71895
Ghsr	39.6078	21.2136	-0.900794	0.00586767	-2.23153
Fat4	688.363	537.264	-0.357539	0.00104524	-2.98078
Mbnl1	1730.45	2099.62	0.278979	0.00336886	2.47252
Arhgef26	1075.87	1213.74	0.173959	0.00676152	2.16996
Fstl5	764.327	939.751	0.29809	0.00126121	2.89921
Npy2r	1085.24	1259.44	0.214762	0.00926425	2.03319
Tlr2	19.7876	41.8275	1.07986	0.00682401	2.16596
Arhgef11	1295.57	1495.01	0.206562	0.00372328	2.42907
Il6ra	128.483	167.453	0.382181	0.00214921	2.66772
Them4	401.351	508.505	0.341396	0.00292075	2.5345
Mrpl9	494.326	608.789	0.300479	0.00044053	3.35602
Scnm1	300.593	379.278	0.335441	0.00075466	3.12225
Arnt	462.913	603.372	0.382309	4.24e-05	4.37311
Ctss	1062.37	1686.03	0.66635	0.00363769	2.43917
Sv2a	7498.32	6880.35	-0.124085	0.00211204	-2.6753
Hist2h2be	119.699	212.561	0.828463	4.31e-05	4.36543
Txnip	359.249	591.957	0.720508	0.00489437	2.3103
Rbm8a	646.328	819.248	0.342033	1.03e-06	5.98744
Itga10	15.8506	31.6414	0.997275	0.00507233	2.29479
Notch2	483.63	608.951	0.332424	0.00716965	2.1445
Zfp697	311.585	391.994	0.331207	0.00211232	2.67524
Wars2	204.011	148.949	-0.453828	0.00108477	-2.96466
Olfml3	173.802	264.692	0.606863	0.00064293	3.19184
Phtf1	591.068	838.74	0.504898	8.67e-09	8.06209
Slc16a1	1009.79	828.036	-0.286285	0.00978071	-2.00963
Capza1	46.7117	150.506	1.68797	4.17e-21	20.3796
Slc6a17	6541.01	5692.29	-0.200503	3.21e-05	-4.49287
Gstm6	79.314	44.6411	-0.829202	0.0012743	-2.89473
Sort1	11246.8	10319.9	-0.124081	0.0046424	-2.33326
Fam102b	647.717	745.966	0.203746	0.00717133	2.1444
Col11a1	570.898	207.543	-1.45982	3.52e-07	-6.45346
Slc30a7	306.872	386.018	0.331032	0.00038563	3.41383
Frrs1	18.8489	34.1886	0.859035	0.00980407	2.00859
Plppr4	8131.13	6757.44	-0.266979	8.65e-05	-4.0628
Plppr5	1199.75	1016.42	-0.239241	0.00282466	-2.54903
Cnn3	1325.82	1515.05	0.192481	0.00161744	2.79117
Dapp1	90.1477	148.251	0.717676	1.7e-06	5.76852
Tspan5	2307.45	1954.81	-0.239271	0.00084031	-3.07556
Rap1gds1	5906.37	5352.39	-0.14209	0.00474029	-2.3242
Gbp7	72.8889	119.581	0.714215	0.00267345	2.57293
Gbp2	64.6254	116.683	0.852425	0.00207119	2.68378
Ccn1	36.762	65.5277	0.833888	0.00013923	3.85626
Adgrl4	292.594	351.993	0.266644	0.00329927	2.48158
Fam110b	630.893	537.168	-0.232021	0.00078799	-3.10348
Gdf6	1.88432	8.49952	2.17334	0.00468233	2.32954
Ints8	623.947	729.923	0.226319	0.00314428	2.50248
Cnr1	4752.48	5404.74	0.185544	0.00862677	2.06415
Fam219a	2114.17	1809.17	-0.224762	0.00080857	-3.09228
Galt	316.52	263.042	-0.267004	0.00724019	-2.14025
Ccl27a	279.402	31.986	-3.12683	3e-79	-78.5231
Phf24	3103.96	2817.1	-0.139903	0.00941115	-2.02636
Gba2	1134.35	972.526	-0.222055	0.00305613	-2.51483
Npr2	527.223	439.176	-0.263614	0.00685931	-2.16372
Tmod1	545.311	413.194	-0.40026	0.00046363	-3.33383
Zfp462	844.915	1020.4	0.272253	0.00487613	2.31193
Pappa	29.8065	46.8366	0.65201	0.00966403	2.01484
Astn2	526.656	413.042	-0.350572	0.00036131	-3.44212
Frem1	69.9226	100.17	0.518612	0.00291108	2.53595
Acer2	143.644	196.863	0.454699	0.00793865	2.10025
Gm12689	3.14073	0	#NAME?	0.00549501	-2.26003
B4galt2	623.171	534.761	-0.220734	0.00828767	-2.08157
Pou3f1	1039.58	872.575	-0.252655	0.00211054	-2.67561
Csf3r	63.0369	96.924	0.620658	0.00138492	2.85858
Trnp1	1271.79	1088.4	-0.22465	0.00607405	-2.21652
Zfp46	692.75	569.282	-0.283192	0.00980463	-2.00857
C1qb	392.849	551.965	0.490601	1.23e-05	4.91174
C1qc	382.635	523.807	0.453067	0.00044538	3.35127
C1qa	383.124	541.507	0.499169	1.78e-05	4.74921
Camk2n1	14193.7	12997.4	-0.12703	0.00200643	-2.69758
Padi2	825.407	612.466	-0.430475	0.00459658	-2.33757
Clcnka	16.1196	0.252889	-5.99417	0.00640778	-2.19329
Slc25a34	68.1331	100.339	0.558453	0.00468887	2.32893
Tnfrsf1b	48.9222	71.545	0.548363	0.00476176	2.32223
Camta1	6215.02	7027.8	0.177315	0.0049311	2.30706
Plekhg5	1562.97	1350.39	-0.210918	0.00082088	-3.08572
Hes5	103.399	62.9034	-0.717011	0.00447463	-2.34924
Gabrd	320.001	259.902	-0.300106	0.00315374	-2.50117
Crot	611.054	801.53	0.391457	6.63e-05	4.1783
Fgl2	52.0807	76.0282	0.545788	0.00986188	2.00604
Actr3b	2385.13	2029.39	-0.233022	4.12e-05	-4.38539
Dpp6	6701.61	6150.35	-0.12384	0.0013317	-2.87559
Abhd1	83.5137	47.7467	-0.806612	0.00299286	-2.52391
Mrpl33	241.075	190.553	-0.339288	0.00580855	-2.23593
Rgs12	634.489	727.446	0.197245	0.00664735	2.17735
Wfs1	2053.64	1562.32	-0.394495	5.45e-05	-4.26379
Kcnip4	1379.29	1195.46	-0.20636	0.00328399	-2.4836
Uchl1	6410.38	5693.26	-0.171156	0.00544897	-2.26369
Limch1	2185.43	1766.17	-0.307293	1.68e-06	-5.77414
Bend4	225.978	310.138	0.456732	2.21e-05	4.65585
Gabra2	2099.98	5402.8	1.36333	1.06e-06	5.97521
Atp10d	50.5738	78.3885	0.632253	0.00154775	2.8103
Kit	2044.59	1388.58	-0.558205	5.67e-13	-12.2468
Srd5a3	216.835	171.993	-0.334249	0.00802616	-2.09549
Jchain	3.63465	12.8368	1.82039	0.00261433	2.58264
Adamts3	240.372	161.113	-0.577192	3.48e-06	-5.45894
Cox18	186.061	263.662	0.502909	7.05e-05	4.1517
Cdkl2	831.041	982.059	0.240891	0.00066416	3.17773
Naaa	655.165	448.398	-0.547077	3.58e-09	-8.44574
Cxcl10	6.13714	21.5568	1.8125	0.00122163	2.91306
Scarb2	2811.84	3323.3	0.241102	2.41e-05	4.61712
Stbd1	44.8917	185.738	2.04875	0.0003447	3.46256
Cxcl13	1.68305	85.9441	5.67425	8.12e-11	10.0906
Tmem150c	1221.51	1031.33	-0.244156	9.43e-05	-4.02533
Plac8	0.739947	5.95654	3.00898	0.007728	2.11193
Ptpn13	229.839	293.978	0.355087	0.00282489	2.549
Spp1	43.7195	149.925	1.77789	0.00095366	3.02061
Gbp9	59.3656	94.914	0.676993	0.00467764	2.32997
Gbp6	3.93877	13.0215	1.72507	0.0098094	2.00836
Cplx1	6757.43	5911.57	-0.192933	5.58e-05	-4.25321
Idua	170.242	87.5811	-0.958895	2.3e-09	-8.63745
Ankle2	791.386	916.16	0.211217	0.00064364	3.19136
Selplg	269.091	392.41	0.544264	0.00057558	3.23989
Oasl2	58.962	288.54	2.29092	0.00590554	2.22874
Coq5	569.323	652.338	0.196373	0.00463246	2.33419
Cox6a1	2796.46	2501.97	-0.160534	0.00834111	-2.07878
Rplp0	1173.95	491.971	-1.25473	5.66e-25	-24.2476
Gcn1	1139.5	1370.57	0.266377	0.0010872	2.96369
Wsb2	2729.51	2348.15	-0.217116	1.39e-05	-4.85796
Nos1	1882.44	2320.48	0.301819	0.0009763	3.01042
Hrk	780.399	1021.86	0.388915	0.00028517	3.54489
Oas2	2.4792	13.8856	2.48564	0.00108424	2.96488
Oas1b	3.65721	11.9606	1.70947	0.00799032	2.09744
Hvcn1	39.0974	58.8552	0.5901	0.0079468	2.09981
Ubc	587.679	216.014	-1.4439	0.00039696	-3.40126
Mmp17	2257.08	1896	-0.2515	0.00072762	-3.1381
Phkg1	387.126	451.222	0.221038	0.00973485	2.01167
Caln1	4571.52	4207.45	-0.119729	0.00967471	-2.01436
Lat2	17.726	33.9059	0.935669	0.00190014	2.72121
Vgf	1982.51	1512.73	-0.390169	4.05e-13	-12.3924
Muc3a	37.9436	15.223	-1.3176	0.0059478	-2.22564
Actl6b	961.647	799.315	-0.266742	0.00091835	-3.03699
Actb	17729.6	15635	-0.181379	0.00537959	-2.26925
Samd9l	86.0519	148.144	0.783726	0.00181674	2.74071
Pdk4	192.833	335.597	0.799377	1.4e-05	4.8552
Umad1	517.894	415.647	-0.317297	0.00297299	-2.52681
Ica1	844.922	649.543	-0.379392	0.00012265	-3.91132
Met	132.814	200.41	0.593541	5.1e-05	4.2928
Wnt2	90.7543	49.0902	-0.886532	7.2e-05	-4.14256
Lsm8	420.302	306.606	-0.455041	0.00016732	-3.77645
Irf5	41.0027	60.0732	0.551003	0.00900262	2.04563
Agbl3	143.21	193.715	0.435808	0.00024386	3.61286
Zc3hav1	182.185	247.587	0.442526	0.00715684	2.14528
Parp12	161.982	234.685	0.534895	4.03e-05	4.39429
Cntnap2	2823.58	2291.15	-0.301452	1.77e-05	-4.75084
Pdia4	765.564	957.229	0.322342	0.00434972	2.36154
Tra2a	1383.44	1653.41	0.257188	0.00100159	2.99931
Gars	2403.96	2153	-0.159064	0.00082587	-3.08309
Herc6	63.4263	97.5292	0.620752	0.00956035	2.01953
Reep1	1990.59	1763.76	-0.174542	0.00243829	-2.61291
Gm9008	21.1833	0.278229	-6.25051	0.00132874	-2.87656
Cyp26b1	235.714	154.525	-0.609196	0.00014951	-3.82534
Fbln2	75.8881	113.701	0.583302	0.00359797	2.44394
Efcab12	75.2328	48.8169	-0.623981	0.00579928	-2.23663
Tmcc1	1691.8	1940.27	0.197693	0.00303106	2.51841
Washc2	2259.18	2711.61	0.263355	5.43e-05	4.26507
Rassf4	112.304	150.013	0.417675	0.00672143	2.17254
Depp1	10.7449	24.725	1.20231	0.00374558	2.42648
Tmem72	2.50176	12.0928	2.27313	0.00178299	2.74885
Ret	50.9396	103.006	1.01587	1.09e-07	6.96202
Erc1	1155.89	1358.28	0.232776	0.00064738	3.18884
Il17ra	137.144	174.485	0.347412	0.00853811	2.06864
Cecr2	176.45	244.958	0.473278	0.004009	2.39696
Usp18	11.5996	49.5974	2.09619	6.52e-05	4.18558
Clec4a3	10.961	24.3369	1.15077	0.00559973	2.25183
Clec4a2	8.74996	18.7259	1.09768	0.00968274	2.014
Prmt8	948.89	831.633	-0.190293	0.00810219	-2.0914
Eps8	793.499	928.006	0.225906	0.00120216	2.92004
Lmo3	4066.8	3058.06	-0.411278	1.88e-08	-7.72646
Pde3a	92.1278	137.69	0.579713	0.00025243	3.59786
Prkcg	7839.15	7022.32	-0.158749	0.0085308	-2.06901
Gm3854	143.908	106.831	-0.429817	0.00235218	-2.62853
Gm45844	10.3538	3.10643	-1.73683	0.00943488	-2.02526
Selenow	5676.13	4955.57	-0.195857	0.00229943	-2.63838
Pglyrp1	35.7362	16.6331	-1.10333	0.00263578	-2.57909
Erf	471.591	393.069	-0.262756	0.00771088	-2.1129
Lipe	84.165	116.742	0.472027	0.00830674	2.08057
Pld3	6573.09	5858.66	-0.166002	0.00181917	-2.74013
Fam98c	258.576	211.764	-0.288133	0.00775965	-2.11016
Tyrobp	125.409	174.029	0.472689	0.00757395	2.12068
Pop4	250.472	182.267	-0.458597	0.00228403	-2.6413
Klk1b22	5.88192	77.7077	3.7237	0.00153156	2.81487
Dbp	921.531	728.669	-0.338769	0.00067952	-3.16779
Snrpn	6192.83	5650.82	-0.132137	0.00071129	-3.14796
Rlbp1	243.316	312.605	0.36151	0.0024689	2.6075
Gdpgp1	87.57	130.192	0.572127	0.00019596	3.70784
Hddc3	451.976	176.514	-1.35646	4.59e-27	-26.3381
Mex3b	303.093	253.25	-0.259202	0.00971845	-2.0124
Gm2115	2470.71	2116.61	-0.223172	0.00610932	-2.21401
Fah	342.993	257.731	-0.412311	9.46e-05	-4.02406
Folh1	375.499	176.014	-1.09312	1.58e-11	-10.8003
Me3	1241.39	716.223	-0.79348	2.37e-28	-27.6248
Tmem126b	616.707	765.937	0.312641	0.00026498	3.57679
Serpinh1	138.437	188.989	0.449071	0.00145396	2.83745
Slco2b1	207.749	295.346	0.507562	3.16e-06	5.49973
Rnf169	374.764	586.153	0.645297	3.21e-16	15.4932
Pold3	322.124	411.398	0.352918	0.00028581	3.54393
Mrpl48	554.884	728.68	0.393099	4.1e-07	6.38728
Stard10	327.688	225.994	-0.536038	8.28e-06	-5.08191
Il18bp	64.4516	94.7454	0.55584	0.00231907	2.63469
Pgap2	99.5578	151.305	0.603857	0.0001263	3.8986
Trim34a	4.33023	32.8301	2.9225	6.3e-09	8.20043
Trim5	1.01039	8.82579	3.12681	0.00100089	2.99961
Trim12a	0.493551	56.0734	6.82798	4.05e-11	10.393
Trim34b	6.11496	1.03477	-2.56304	0.00790293	-2.10221
Trim30a	39.9615	68.0474	0.767929	0.00378619	2.4218
Trim30d	0.448424	36.2449	6.33677	4.19e-09	8.37744
Syt9	88.0941	123.504	0.487439	0.00724177	2.14016
Olfml1	316.998	184.738	-0.778992	3.75e-10	-9.42617
Ampd3	305.494	369.421	0.274119	0.00654748	2.18393
Mical2	6183.59	5508.08	-0.166896	0.00512518	-2.29029
Parva	1108.59	1247.14	0.169891	0.00868745	2.06111
Crym	3484.17	2826.14	-0.301985	0.00033943	-3.46924
Pycard	24.8495	40.9619	0.721065	0.00960469	2.01752
Inpp5f	2696.64	2240.69	-0.267222	0.00741438	-2.12992
Bnip3	902.264	569.225	-0.66455	2.02e-09	-8.69407
Pwwp2b	391.153	331.022	-0.240808	0.0085125	-2.06994
Cfap46	89.08	43.7154	-1.02696	8.43e-07	-6.07432
Ifitm3	109.916	180.107	0.712459	0.00263158	2.57978
Irf7	15.5265	41.0436	1.40243	0.00437153	2.35937
Ccnd1	433.801	298.13	-0.54109	0.00062706	-3.20269
Kbtbd11	3341.1	2957.45	-0.17597	0.00131438	-2.88128
Gins4	233.793	297.256	0.346472	0.00290966	2.53616
Sfrp1	85.9293	153.206	0.834252	0.00017076	3.76762
Asah1	913.739	1081.65	0.243386	0.00022575	3.64637
Scrg1	398.359	557.999	0.486194	0.00417012	2.37985
Mfap3l	1500.74	1237.5	-0.278247	0.00048761	-3.31193
Ddx60	15.4881	49.2129	1.66788	0.00177072	2.75185
Msmo1	1677.13	2052.61	0.291466	5.57e-06	5.25387
Lzts1	882.917	734.099	-0.266303	0.00105546	-2.97656
Tmem59l	2413.13	1880.82	-0.359543	0.00408303	-2.38902
Bst2	18.8108	50.7552	1.432	0.00633284	2.1984
Rasd2	662.867	561.665	-0.239009	0.00610127	-2.21458
Zswim4	258.017	200.041	-0.367173	0.00041631	-3.38059
Dand5	117.259	83.3808	-0.491908	0.00716962	-2.1445
Mt2	1003.69	1172.46	0.22423	0.00838702	2.07639
Ndrg4	22520.6	20806.4	-0.114221	0.00489391	-2.31034
Got2	1908.54	1710.46	-0.158081	0.00121301	-2.91614
Tppp3	288.792	441.364	0.61194	5.47e-05	4.26188
Lcat	314.764	241.238	-0.383813	0.00086551	-3.06273
Zfhx3	75.3968	108.259	0.521914	0.0013866	2.85805
Maf	434.361	527.904	0.281379	0.00295888	2.52887
Cox4i1	5695.19	5043.3	-0.175374	0.00010859	-3.96421
Zfpm1	412.14	337.979	-0.286202	0.00415694	-2.38123
Kcnk1	1307.68	1152.23	-0.182576	0.00248373	-2.6049
Casp4	2.49215	13.3581	2.42225	0.00073409	3.13425
Pdgfd	112.347	78.6133	-0.515114	0.0038795	-2.41122
Cep126	246.848	311.086	0.33369	0.00182387	2.73901
Zfp26	656.101	498.457	-0.396447	9.16e-06	-5.03831
Zfp846	407.09	583.882	0.520329	1.01e-10	9.99651
Anln	733.482	1118.32	0.608501	0.00588426	2.23031
Npsr1	11.9362	33.1588	1.47405	0.00061393	3.21188
Thyn1	825.494	959.257	0.21666	0.00610066	2.21462
Vps26b	1932.71	2153.8	0.156255	0.00899167	2.04616
Dcps	253.175	197.851	-0.35572	0.00799033	-2.09744
Sorl1	7757.46	6577.82	-0.237975	0.00167177	-2.77682
Sc5d	1153.27	1436.78	0.31711	3.42e-05	4.46559
Thy1	9580.34	27651.8	1.52923	1.56e-92	91.8061
Usp2	1048.16	855.788	-0.292538	0.00060828	-3.2159
Mcam	303.879	233.76	-0.378471	0.00098301	-3.00744
Cbl	1321.37	1571.19	0.249819	0.00038026	3.41992
Scn4b	457.564	314.934	-0.538922	0.00028279	-3.54853
Fxyd2	80.1284	33.2389	-1.26944	4.99e-06	-5.30231
Htr3a	140.355	252.437	0.846841	3.58e-05	4.44665
AI593442	3154.39	2602.35	-0.277544	0.00159195	-2.79807
Chrna5	107.85	71.6162	-0.590671	0.00088972	-3.05075
Lingo1	2639.51	2286.8	-0.206937	0.00098582	-3.0062
Cox5a	1954.95	1716.39	-0.18775	0.00181529	-2.74105
Sema7a	1549.88	1169.95	-0.405701	6.58e-08	-7.18151
Neo1	2030.43	2582.34	0.346892	0.00287639	2.54115
Hexa	615.065	713.39	0.213953	0.00145382	2.83749
Ice2	219.518	266.05	0.277357	0.0076013	2.11911
Unc13c	606.593	463.012	-0.389679	0.00330898	-2.48031
Fbxo9	1275.68	1133.49	-0.170489	0.00518178	-2.28552
Col12a1	159.547	232.724	0.54464	0.00186501	2.72932
Rab6b	13160.4	12238.8	-0.104735	0.00331853	-2.47905
Trf	3511.82	4667.66	0.410481	0.00025616	3.59148
Tmem108	446.536	365.296	-0.289712	0.00515962	-2.28738
Nphp3	143.217	105.373	-0.442694	0.00270735	-2.56746
Acad11	386.657	458.917	0.247179	0.00369498	2.43239
Cpne4	2403.16	1995.95	-0.267859	0.00207289	-2.68342
Mrpl3	1006.37	1146.46	0.188036	0.00907119	2.04234
Atp2c1	4222.14	3565.19	-0.243997	0.00011123	-3.95379
Col6a6	35.9925	9.51645	-1.9192	5.19e-05	-4.28454
Col6a5	48.1893	23.789	-1.01842	0.00461795	-2.33555
Col6a4	10.1525	82.0904	3.01537	1.29e-13	12.8909
Ppm1m	131.937	198.679	0.590593	0.00013771	3.86103
Poc1a	61.6804	97.3555	0.658452	0.00036468	3.43808
Rpl29	176.279	314.922	0.837128	4.86e-08	7.31299
Acy1	114.286	81.444	-0.488768	0.00518946	-2.28488
Abhd14a	194.342	264.035	0.44213	0.00032384	3.48967
Uba7	30.8265	56.6658	0.878304	0.00113356	2.94556
Tma7	308.349	579.548	0.910363	1.83e-08	7.73791
Spink8	183.176	379.526	1.05096	0.00875801	2.05759
Nme6	40.8303	61.506	0.591088	0.00748016	2.12609
Map4	12530.1	11287.8	-0.150627	0.0045398	-2.34296
Smarcc1	928.125	1068.06	0.202604	0.00065856	3.1814
Lrrfip2	397.177	587.284	0.564277	6.66e-14	13.1765
Mlh1	84.1504	218.597	1.37723	9.01e-23	22.0451
Stac	95.5542	68.2788	-0.484882	0.00785396	-2.10491
Susd5	96.0914	66.2703	-0.536044	0.00260859	-2.58359
Clec3b	34.3563	12.398	-1.47046	0.00208698	-2.68048
Lztfl1	782.562	968.791	0.30798	0.00832655	2.07953
Ccr1	3.29878	40.2145	3.60771	2.31e-11	10.6363
Ccr2	4.32874	12.3022	1.5069	0.00864041	2.06347
Ccr5	79.0502	151.882	0.942111	8.72e-05	4.05969
Iyd	23.6758	61.3268	1.37311	7.15e-06	5.14565
Vip	291.364	432.21	0.56891	0.00081185	3.09052
Mtrf1l	98.9745	140.949	0.510041	0.00146797	2.83328
Ipcef1	832.156	693.746	-0.262445	0.00032872	-3.48318
Ginm1	250.368	322.15	0.363686	0.00011062	3.95615
Adat2	127.61	88.2499	-0.53208	0.0011725	-2.93089
Txlnb	31.0552	54.2541	0.804899	0.00111454	2.9529
Moxd1	208.372	129.544	-0.685718	2.24e-05	-4.65018
Med23	706.174	819.317	0.214398	0.00976471	2.01034
Ddo	167.861	277.855	0.727065	4.99e-06	5.30222
Mettl24	40.274	14.4222	-1.48156	1.23e-05	-4.9085
Cd24a	158.282	224.875	0.506626	0.00376226	2.42455
Vsir	292.806	364.446	0.315757	0.00113057	2.9467
Fam241b	280.818	347.666	0.308066	0.00238168	2.62312
Rtkn2	48.1145	76.8488	0.675553	0.00783364	2.10604
A930033H14Rik	31.7898	81.1347	1.35176	3.83e-09	8.41624
Ank3	9224.19	8439.14	-0.128326	0.00310384	-2.5081
Icosl	221.117	387.697	0.810119	1.72e-05	4.76491
Eef2	13790	12721.2	-0.116381	0.00961559	-2.01702
Nt5dc3	3103.13	2744.56	-0.17715	0.0027557	-2.55977
Slc25a3	5775.52	5175.69	-0.158198	0.00015814	-3.80095
Ntn4	121.145	89.1917	-0.441749	0.00617452	-2.2094
Fgd6	289.898	378.395	0.384345	0.00413242	2.3838
Frs2	1085.2	1205.3	0.151442	0.00901776	2.0449
Atp5b	16762.3	15528.7	-0.110286	0.00936176	-2.02864
Timeless	43.766	66.0833	0.594475	0.00712104	2.14746
Stat2	389.811	553.222	0.505083	3.5e-06	5.45602
Rnf41	1047.6	793.455	-0.40087	9.57e-11	-10.0193
Sfi1	135.389	199.957	0.562577	0.00184329	2.73441
Camk2b	18375	16454.4	-0.159266	0.0098884	-2.00487
Tns3	1164.55	1371.8	0.236293	0.0040209	2.39568
Xpo1	1862.26	2167.3	0.218843	0.00085405	3.06852
Ahsa2	561.4	663.743	0.241597	0.0013994	2.85406
Wwc1	1219.76	1052.93	-0.212191	0.00765299	-2.11617
Cyfip2	15463.7	14217.8	-0.12119	0.00512366	-2.29042
Irgm1	141.937	212.845	0.584557	0.00481456	2.31744
Col23a1	167.129	235.034	0.491908	0.00109629	2.96008
Acsl6	3802.54	3437.99	-0.145399	0.00774242	-2.11112
Igtp	38.0856	70.9967	0.898506	0.00036843	3.43365
Irgm2	48.0001	85.8886	0.83943	6.35e-05	4.19729
Per1	793.159	680.694	-0.220605	0.00658389	-2.18152
Rap1gap2	2585.53	2187.84	-0.240955	2.69e-05	-4.57008
Sgsm2	1518.39	1774.81	0.225122	0.00304794	2.51599
Glod4	859.136	992.097	0.207596	0.00120716	2.91824
Ccl2	1.16655	11.5216	3.30402	0.00653606	2.18468
Ccl12	5.28329	14.403	1.44686	0.00785879	2.10464
Rad51d	231.515	287.168	0.310791	0.00487227	2.31227
Slfn9	7.54835	20.0616	1.4102	0.00890175	2.05052
Mmp28	31.3908	14.9376	-1.0714	0.00131371	-2.8815
Ccl6	21.3509	43.9453	1.04141	0.00283024	2.54818
Acaca	571.817	676.747	0.243063	0.00220219	2.65714
Cuedc1	348.443	427.183	0.293932	0.00202805	2.69292
Trim25	91.502	132.977	0.539302	0.00284781	2.54549
Nog	72.8119	105.43	0.534045	0.00625845	2.20353
Tmem100	239.82	171.552	-0.483305	0.00586026	-2.23208
Stxbp4	456.66	542.939	0.249671	0.00167824	2.77515
Utp18	494.703	604.674	0.289597	0.00240989	2.618
Stac2	899.399	717.643	-0.325695	4.84e-05	-4.3155
Krt12	26.2313	1.5184	-4.11066	2.13e-08	-7.67167
Krt9	126.384	90.03	-0.489341	0.00981343	-2.00818
Tubg2	410.864	318.227	-0.368603	0.00028821	-3.54029
Ramp2	302.332	237.147	-0.350351	0.00271739	-2.56585
Coa3	734.678	625.948	-0.23107	0.00862925	-2.06403
Nsf	22038.1	20173	-0.12758	0.00045228	-3.3446
Prkca	5588.7	4920.59	-0.183682	0.00651477	-2.1861
Rgs9	153.246	108.502	-0.498123	0.00841873	-2.07475
Abca9	188.282	278.269	0.563586	8.04e-05	4.09453
Tmc6	44.8876	72.0601	0.682885	0.00130082	2.88578
Socs3	9.7252	25.8755	1.41179	0.00392489	2.40617
Rnf213	211.595	324.731	0.617941	0.00313998	2.50307
Rab40b	832.643	616.469	-0.433669	6.68e-07	-6.17543
Fam49a	5426.72	4836.75	-0.166043	0.00422102	-2.37458
Lratd1	1329.06	1075.76	-0.305055	2.03e-05	-4.69249
Kcnf1	856.574	670.879	-0.352526	0.00174018	-2.75941
Pdia6	1602.64	1800.63	0.168057	0.00759258	2.11961
Hpcal1	484.66	395.616	-0.292872	0.00145829	-2.83616
Myt1l	5607.53	5028.85	-0.157136	0.00649158	-2.18765
Agmo	128.797	165.085	0.358106	0.00796613	2.09875
Stxbp6	2237.08	1809.83	-0.305758	0.00087265	-3.05916
Nova1	814.058	687.608	-0.243545	0.00197153	-2.7052
Syt16	1289.02	1130.02	-0.189929	0.00564164	-2.24859
Syne2	435.838	333.199	-0.387408	0.00139118	-2.85662
Smoc1	202.367	280.398	0.470502	0.00039354	3.40502
Dio2	1132.78	1473.79	0.379663	0.00401884	2.3959
Ifi27l2a	1.65974	16.8042	3.33979	5e-05	4.30093
Ckb	8314.83	7524.7	-0.144053	0.00745884	-2.12733
Pld4	99.49	144.594	0.539388	0.00518746	2.28505
Ncapg2	101.377	145.167	0.517992	0.00046303	3.3344
Ptprn2	4060.67	3621.78	-0.16502	0.00119604	-2.92225
Chrm3	1152.93	916.098	-0.331733	1.03e-06	-5.9852
Lgals8	575	696.253	0.276051	0.00342454	2.4654
Gng4	408.622	265.838	-0.620216	0.00052754	-3.27775
Sugct	34.1717	7.77981	-2.135	0.00052623	-3.27882
Amph	4196.22	3803.48	-0.141769	0.00630825	-2.20009
Hist1h4d	0.471366	5.68679	3.5927	0.00604551	2.21857
F13a1	31.7939	68.0781	1.09844	0.00275648	2.55965
Mcur1	595.434	491.641	-0.276335	0.00119724	-2.92182
Cd83	289.758	226.354	-0.356267	0.00166195	-2.77938
Gmpr	763.391	627.038	-0.28387	5.04e-05	-4.29791
Susd3	7.97771	19.9484	1.32223	0.00659143	2.18102
Ecm2	168.75	230.773	0.451588	0.00588716	2.23009
Diras2	4835.75	4233.97	-0.191731	0.00220156	-2.65727
Cxcl14	1071.55	939.97	-0.189016	0.00207573	-2.68283
Tgfbi	46.8381	77.0965	0.718983	0.00661009	2.17979
Dapk1	2221.82	2516.32	0.179573	0.00533066	2.27322
Fancc	94.086	49.5536	-0.924992	1.2e-06	-5.9212
Zfp367	377.182	491.49	0.381902	0.00195138	2.70966
Habp4	2749.22	2337.84	-0.233846	0.00010072	-3.99688
Cdk20	93.5156	136.987	0.550757	0.00037503	3.42593
Mfsd14b	814.335	1039.11	0.351657	0.00120555	2.91881
Gm10767	29.8191	15.6954	-0.925895	0.00983463	-2.00724
Rsl1	98.2356	42.598	-1.20546	9.44e-11	-10.0251
Zfp458	168.711	125.733	-0.424185	0.00425136	-2.37147
Zfp457	10.1644	36.8242	1.85713	1.61e-07	6.79361
Zfp953	30.1292	16.6267	-0.857661	0.0086892	-2.06102
Zfp456	23.41	10.3791	-1.17344	0.00408042	-2.3893
Zfp429	36.4438	2.48275	-3.87566	1.82e-11	-10.74
Zfp874a	343.162	207.721	-0.724247	1.1e-09	-8.95818
Zfp58	64.2184	102.864	0.67968	0.00029366	3.53215
Zfp738	639.475	520.846	-0.296031	0.0037565	-2.42522
Gm10037	51.1925	20.9887	-1.28632	4.93e-05	-4.30695
Mtrr	266.358	324.743	0.285933	0.0043104	2.36548
Adcy2	2587.8	2198.13	-0.235445	0.00106326	-2.97336
Srd5a1	119.882	70.3331	-0.769341	5.34e-06	-5.27276
Ube2ql1	2807.4	2446.91	-0.198269	0.00020783	-3.6823
Med10	514.743	373.644	-0.462188	3.46e-09	-8.46108
Glrx	337.472	401.64	0.251134	0.00764754	2.11648
Rhobtb3	515.891	658.866	0.352919	5.16e-06	5.28748
Rfesd	231.177	332.014	0.522247	1.38e-05	4.85969
Cox7c	169.198	77.4839	-1.12675	3.03e-10	-9.51906
Serinc5	1450.08	1222.83	-0.24591	0.00087145	-3.05976
Cmya5	124.244	61.7229	-1.00929	2.79e-06	-5.55399
Crhbp	563.935	437.351	-0.366736	0.00112463	-2.94899
F2r	90.0218	140.169	0.638822	0.00047885	3.3198
Sv2c	541.592	426.627	-0.34423	0.00244792	-2.6112
Hexb	1880.48	2322.92	0.304837	0.00746004	2.12726
Naip6	7.34809	19.6435	1.41861	0.00122169	2.91304
Marveld2	19.7646	35.9783	0.864211	0.00837975	2.07677
Mast4	1112.84	978.077	-0.186228	0.00379239	-2.42109
Gzmk	11.2407	26.0898	1.21476	0.00184364	2.73432
4833420G17Rik	605.807	232.862	-1.37938	7.78e-05	-4.10903
Ccl28	57.8945	8.53102	-2.76264	0.00085995	-3.06553
Hmgcs1	4189.82	5171.92	0.303813	0.00170285	2.76882
Nim1k	423.654	352.711	-0.264402	0.00710828	-2.14824
Zfp131	759.676	606.813	-0.324133	0.00915217	-2.03848
Il17rd	174.668	129.762	-0.428751	0.00456715	-2.34035
Nek4	378.468	450.897	0.252627	0.00422624	2.37405
Galnt15	44.3435	92.8483	1.06615	9.17e-05	4.03779
Ncoa4	123.675	208.485	0.753389	3.55e-05	4.44917
Wdfy4	23.0203	42.7906	0.894391	0.00080766	3.09277
Lrrc18	13.5305	4.72086	-1.51909	0.00516487	-2.28694
Arhgap22	82.9124	49.4775	-0.744815	9.72e-05	-4.01224
Zfp488	78.1319	43.307	-0.85131	2.7e-05	-4.56864
Anxa8	2.80657	15.1098	2.42861	0.00516629	2.28682
Mmrn2	99.8277	63.9068	-0.643471	0.00977949	-2.00968
Ldb3	56.0804	138.291	1.30213	7.41e-09	8.13005
Cdhr1	179.819	121.457	-0.566094	0.00125692	-2.90069
Gm7324	0	2.87036	Inf	0.00977409	2.00992
Fermt2	1461.29	1712.82	0.229129	9.23e-05	4.03495
Slc35f4	168.332	227.438	0.434163	0.00086554	3.06271
Armh4	1027.32	771.813	-0.41256	7.43e-05	-4.12902
Klhl33	192.445	103.792	-0.890757	1.31e-06	-5.88259
Ang	12.0697	28.4258	1.23581	0.00290741	2.53649
Rnase6	1.70523	7.97776	2.22602	0.00407463	2.38991
Rem2	291.746	223.154	-0.386676	0.00044375	-3.35287
Psmb5	387.758	488.216	0.332361	0.00837834	2.07684
Irf9	128.475	198.865	0.630293	0.0013415	2.87241
Zmym2	2319.76	2719.47	0.229354	0.00039523	3.40315
Fdft1	1136.42	1310.94	0.206108	0.00557564	2.25371
Nefm	3865.63	3277.8	-0.237975	0.00016777	-3.77528
Slc25a37	280.729	378.89	0.432603	0.00013986	3.85431
R3hcc1	256.688	201.478	-0.349394	0.00263351	-2.57947
Chmp7	1286.28	1139.39	-0.174936	0.00318753	-2.49655
Tnfrsf10b	16.0079	5.91036	-1.43747	0.00396651	-2.40159
Piwil2	1.94016	11.5857	2.5781	0.00021801	3.66151
Nudt18	477.453	405.478	-0.235734	0.00262845	-2.5803
Fam160b2	501.953	388.098	-0.371132	7.36e-06	-5.13293
Dmtn	3809.59	3462.37	-0.137876	0.00554	-2.25649
Fndc3a	921.786	1150.43	0.319669	0.00010955	3.9604
Esd	516.479	921.443	0.835185	8.28e-26	25.0817
Lcp1	147.163	211.334	0.522114	0.00021603	3.66549
Epsti1	6.23639	21.4898	1.78487	0.00013649	3.8649
Rgcc	337.46	186.034	-0.859153	5.53e-12	-11.2571
Spry2	608.896	504.327	-0.271838	0.0006307	-3.20018
Dzip1	1680.21	1887	0.167446	0.00828021	2.08196
Uggt2	919.2	1123.27	0.289253	0.00055201	3.25806
Fyb	56.127	85.2949	0.603765	0.00074652	3.12696
Osmr	133.434	222.364	0.7368	1.47e-05	4.83165
Spef2	75.1356	105.912	0.495294	0.00647691	2.18863
Rxfp3	87.7048	140.654	0.681422	6.36e-05	4.19644
Cdh18	233.991	173.898	-0.42821	0.00334015	-2.47623
Fbxl7	74.0197	46.5828	-0.668111	0.00173972	-2.75952
Sema5a	2681.99	2135.99	-0.328403	0.00151996	-2.81817
Cpq	105.463	165.544	0.650473	0.00133532	2.87441
Laptm4b	1224.23	1392.67	0.185978	0.00441504	2.35507
Matn2	1159.92	1443.19	0.315231	7.02e-07	6.15351
Rpl30	544.826	901.753	0.726935	0.0015413	2.81211
Erich5	122.283	42.2016	-1.53485	1.33e-13	-12.877
Rida	900.97	687.719	-0.389659	0.00032982	-3.48172
Pop1	114.878	180.885	0.654979	1.69e-05	4.77184
Spag1	193.978	254.115	0.389589	0.00072644	3.1388
Rnf19a	1085.37	950.47	-0.191475	0.00620597	-2.20719
Ncald	9502	7942.8	-0.258584	5.3e-07	-6.2754
Baalc	2539.49	2866.92	0.174963	0.00658432	2.18149
Fzd6	90.8153	130.864	0.527062	0.00501623	2.29962
Cthrc1	19.5303	68.1925	1.8039	2.88e-05	4.54133
Rspo2	322.991	430.661	0.415061	0.00143677	2.84261
Trhr	153.299	228.852	0.578068	0.00441001	2.35556
Nudcd1	351.505	455.911	0.375207	0.00041371	3.3833
Samd12	895.07	1043.48	0.221334	0.00512901	2.28997
Fbxo32	393.806	303.977	-0.373525	0.00026917	-3.56997
Ndufb9	1045.95	920.877	-0.183727	0.00273482	-2.56307
Trib1	168.679	118.333	-0.511427	0.00053866	-3.26869
Kcnq3	4274.81	3646.75	-0.22925	0.00648731	-2.18794
Lynx1	4671	4030.6	-0.212734	0.00281739	-2.55015
Pvalb	522.474	408.743	-0.354164	1.75e-05	-4.75584
Cyth4	208.184	263.849	0.34185	0.00373246	2.428
Kcnj4	836.201	695.593	-0.265607	0.00269671	-2.56917
Prickle1	1601.51	1406.32	-0.187506	0.00173754	-2.76006
Ccdc184	202.706	157.385	-0.365088	0.00516921	-2.28658
Nr4a1	596.528	405.82	-0.555751	9.21e-05	-4.03572
Nckap1l	186.62	239.135	0.357723	0.00945017	2.02456
Emp2	341.516	241.481	-0.500048	0.00042966	-3.36688
Tekt5	117.122	72.9763	-0.682513	0.00127546	-2.89433
Clec16a	1560.29	1895.39	0.280688	0.00079087	3.10189
Bmerb1	3489.34	3197.68	-0.125929	0.00836309	-2.07763
Marf1	2429.64	2699.73	0.152074	0.00318392	2.49704
Nde1	364.198	437.749	0.265382	0.00876016	2.05749
Rtp4	17.567	44.4112	1.33806	0.00280382	2.55225
Sst	2054.96	1732.03	-0.246653	0.00502344	-2.299
Itgb5	502.557	595.195	0.244074	0.00850939	2.0701
Parp14	53.1412	111.364	1.06738	1.82e-05	4.7388
Dtx3l	131.542	184.45	0.487701	0.00132077	2.87917
Slc15a2	498.733	712.507	0.514638	8.31e-05	4.08042
Spice1	213.842	260.961	0.287292	0.00430331	2.3662
Gm4737	22.0883	48.1776	1.12508	0.00063115	3.19986
Pcnp	857.644	650.977	-0.397772	0.00020195	-3.69475
Pros1	229.839	317.975	0.468289	0.00013906	3.85678
Robo2	2216.58	1984.56	-0.159518	0.0078102	-2.10734
Samsn1	22.3716	39.3326	0.814055	0.00522178	2.28218
App	26093.8	34735.6	0.412704	2.42e-14	13.6162
Adamts1	318.859	247.463	-0.36571	0.00089176	-3.04975
Slc5a3	558.351	781.009	0.484166	0.00026049	3.58421
Gm5678	13.1844	1.32768	-3.31185	0.00150052	-2.82376
Dscam	1125.19	992.87	-0.180498	0.00392007	-2.40671
Mx1	1.68266	10.7329	2.67323	0.00345413	2.46166
Mx2	9.56913	31.9019	1.73718	0.00085453	3.06827
Synj2	1298.06	1103.4	-0.234391	0.00040058	-3.39731
Tagap	83.1219	7.48745	-3.47268	3.73e-05	-4.42844
Rsph3a	48.1892	86.1712	0.838497	0.00059531	3.22526
Ccr6	14.7242	0.272901	-5.75367	1.35e-05	-4.86989
Pacrg	281.982	211.417	-0.415512	0.00248866	-2.60403
Agpat4	814.952	687.011	-0.246381	0.00210048	-2.67768
9030025P20Rik	33.4213	12.0728	-1.469	0.00020155	-3.69562
Zfp960	31.7678	51.4881	0.696671	0.00439465	2.35708
Zfp97	23.6546	47.0668	0.99259	0.00190407	2.72032
Ppp2r1a	7997.22	7165.56	-0.158419	0.00024071	-3.61851
Zfp677	41.9768	64.4891	0.619464	0.00695853	2.15748
Zfp983	391.919	223.319	-0.81145	2.89e-05	-4.53927
Btbd9	1545.93	1349.72	-0.19581	0.00837271	-2.07713
Rasal3	29.6299	52.5355	0.826235	0.00278356	2.5554
Psmb9	14.0895	31.0225	1.1387	0.00180031	2.74465
Psmb8	47.4715	76.1855	0.682456	0.00626903	2.2028
C4b	587.044	1194.96	1.02542	1.47e-06	5.83154
H2-Q1	0.695578	6.21685	3.1599	0.00642818	2.19191
H2-Q4	58.8242	101.778	0.79094	0.00370392	2.43134
Cdsn	14.1911	3.26542	-2.11965	0.00132324	-2.87836
H2-T23	53.7716	103.854	0.949636	5.7e-05	4.24448
H2-T22	126.03	196.542	0.64107	0.00148874	2.82718
Nfya	281.654	412.597	0.550808	0.00190941	2.7191
Pot1b	66.3474	134.571	1.02026	1.72e-06	5.7648
Catsperd	4.07124	17.9933	2.14392	9.45e-05	4.02477
Khsrp	1008.12	1191.15	0.240688	0.00018165	3.74076
Slc25a41	4.2743	0	#NAME?	0.00400831	-2.39704
Cntnap5c	179.182	289.791	0.69359	6.22e-06	5.20651
Tmem200c	120.677	84.2848	-0.517808	0.00776968	-2.1096
Akain1	239.533	292.391	0.287671	0.00474545	2.32372
Rasgrp3	239.722	308.081	0.361947	0.00036176	3.44157
Gpatch11	685.33	882.53	0.364846	1.44e-05	4.84144
Eif2ak2	165.749	251.099	0.599256	0.00132732	2.87702
Cox7a2l	875.129	738.559	-0.244783	0.00317803	-2.49784
Prepl	9918.58	8914.98	-0.153902	0.00076115	-3.11853
Prkce	12742.9	11187.3	-0.187827	0.00097564	-3.01071
Jcad	1583.03	1358.28	-0.220905	0.00335501	-2.47431
Riok3	1526.1	1312.14	-0.217928	0.00171023	-2.76695
Ttr	110.019	701.905	2.67352	0.00113134	2.94641
Rit2	1405.97	1114.14	-0.335634	1.66e-05	-4.78022
Sap130	612.049	913.964	0.57849	5.95e-16	15.2252
Lims2	141.506	83.0692	-0.768474	4.24e-06	-5.37274
Cd14	29.331	77.2738	1.39755	0.00011503	3.93917
Pcdha9	72.3608	34.5458	-1.0667	5.8e-06	-5.23661
Pcdha11	78.159	50.5755	-0.627975	0.00680709	-2.16704
Pcdhb1	7.8309	26.1298	1.73844	3.08e-05	4.51075
Pcdhb5	181.715	140.516	-0.370941	0.00705553	-2.15147
Pcdhb6	168.395	83.2984	-1.01549	4.26e-06	-5.37064
Pcdhb7	257.809	192.239	-0.423402	0.00043652	-3.36
Pcdhb9	267.975	360.538	0.428051	3.2e-05	4.49428
Pcdhb16	200.348	153.081	-0.388211	0.0022807	-2.64193
Pcdhga2	220.689	172.947	-0.351681	0.00169446	-2.77097
Pcdhga3	252.614	191.424	-0.400157	0.00489218	-2.3105
Pcdhga4	95.3237	178.705	0.906673	8.54e-07	6.06871
Pcdhgb2	111.837	68.085	-0.715989	0.00018181	-3.74038
Pcdhgb6	168.851	69.6556	-1.27744	7.96e-16	-15.0988
Pcdhga11	378.485	86.6997	-2.12614	1.11e-65	-64.9565
Rell2	1070.78	948.632	-0.174741	0.00672507	-2.1723
Eif3j2	69.0965	4.46478	-3.95195	2.55e-15	-14.593
Eno1b	189.065	9.43616	-4.32454	0.00013549	-3.86808
Gm4951	2.70417	14.8297	2.45523	0.00532694	2.27352
Iigp1	29.4096	72.2656	1.29702	0.00064189	3.19254
Csf1r	1286.96	1570.85	0.287582	0.00736535	2.13281
4930503L19Rik	213.941	317.796	0.570892	6.85e-08	7.16437
Lipg	18.7131	36.5774	0.966905	0.00114933	2.93956
St8sia5	869.415	735.472	-0.241374	0.00233251	-2.63218
Zfp236	585.14	741.503	0.341672	0.00775011	2.11069
Dipk1c	53.2624	76.124	0.515235	0.00712734	2.14707
Sptbn2	14759.5	13307.4	-0.149416	0.00109154	-2.96196
Eif1ad	350.374	285.398	-0.295923	0.00198642	-2.70193
Otub1	3106.6	2844.94	-0.126937	0.00325652	-2.48725
Plaat3	579.436	686.812	0.245265	0.00384365	2.41526
Ahnak	735.083	910.908	0.309397	0.00180618	2.74324
Dagla	1872.61	1657.92	-0.175677	0.00966577	-2.01476
Aldh1a1	956.043	630.184	-0.601302	8.52e-10	-9.06931
Mamdc2	40.6622	17.5195	-1.21473	0.00821979	-2.08514
Glis3	223.979	171.984	-0.381086	0.00171144	-2.76664
Slc1a1	3241.69	2818.92	-0.201607	0.00164457	-2.78395
Plpp6	1118.32	919.373	-0.282616	0.00224173	-2.64942
Ifit3	60.3674	163.833	1.44038	0.00277596	2.55659
Ifit3b	39.9636	99.3711	1.31414	0.00017155	3.7656
Ifit1	35.1976	140.426	1.99626	0.00148709	2.82766
Ppp1r3c	743.249	1019.19	0.455501	6.32e-05	4.19896
Entpd1	203.616	274.581	0.431382	2.72e-05	4.565
Rrp12	679.469	586.945	-0.211183	0.00936706	-2.0284
Golga7b	907.831	779.401	-0.220057	0.00071895	-3.1433
Pyroxd2	51.3541	27.0114	-0.926911	0.00731141	-2.136
Psd	5557.58	5009.42	-0.149814	0.00262013	-2.58168
Vti1a	1126.27	1008.4	-0.159474	0.00637653	-2.19542
Trub1	394.463	474.665	0.267019	0.0014566	2.83666
Fam204a	423.005	360.811	-0.229433	0.00729297	-2.1371
Zfp950	728.354	912.182	0.324681	0.00031166	3.50631
Syp	19227.5	17768.3	-0.113871	0.0056707	-2.24636
Cybb	11.351	30.1938	1.41143	0.00114927	2.93958
Gm14569	26.056	53.2833	1.03207	0.00038307	3.41673
Gpc4	490.909	346.405	-0.502996	4.15e-05	-4.38153
Ints6l	1269.85	1006.59	-0.335185	5.63e-05	-4.24966
Fhl1	1225.96	1369.72	0.159969	0.00514185	2.28888
Xlr4b	10.1503	1.87029	-2.4402	0.00296445	-2.52806
Msn	442.289	529.794	0.260441	0.00148184	2.8292
Tlr7	53.3698	81.7285	0.614814	0.00587558	2.23095

## Sheet: DEG_WTD vs 3xTgS
gene_id	WT_DMSO_IVO383_HPP	X3xTG_SCD1i_IVO386_HPP	log2FC	p.value	rank
Npbwr1	53.571	30.1091	-0.831254	0.00123355	-2.90884
Arfgef1	2539.88	2252.47	-0.173251	0.00331049	-2.48011
Ncoa2	1771.24	1521.49	-0.219273	0.00468479	-2.32931
Bend6	1941.52	2243.82	0.208776	0.00150851	2.82145
Ptpn18	11.3295	22.7235	1.0041	0.00573568	2.24142
Arhgef4	3468.03	2985.37	-0.21621	0.00143532	-2.84305
Slc9a4	346.794	443.735	0.355621	0.00404023	2.39359
Ecrg4	9.47368	33.6092	1.82686	3.13717e-05	4.50346
Hecw2	628.723	535.365	-0.231902	0.00919768	-2.03632
Aox4	43.9193	10.2763	-2.09553	1.78005e-05	-4.74957
Raph1	803.092	695.893	-0.2067	0.00538662	-2.26868
Adam23	2305.68	2038.72	-0.177529	0.00335483	-2.47433
Map2	25696.2	22215.6	-0.209983	0.00801732	-2.09597
Acadl	574.883	708.487	0.301473	0.00347661	2.45884
Erbb4	1238.26	1063.46	-0.219545	0.00781749	-2.10693
Rpl37a	434.239	534.059	0.298511	0.00955176	2.01992
Zfp142	563.426	478.592	-0.23543	0.00451218	-2.34561
Serpine2	2410.08	2841.93	0.237791	4.63719e-06	5.33375
Nyap2	445.394	345.672	-0.365679	0.00478358	-2.32025
Inpp5d	149.397	192.497	0.365692	0.00836975	2.07729
Pign	306.607	241.289	-0.345632	0.00136564	-2.86467
Dsel	474.94	318.674	-0.575663	4.88613e-06	-5.31103
Cntnap5a	860.19	651.132	-0.401705	0.000240403	-3.61906
Tsn	1992.29	1765.74	-0.174157	0.000946957	-3.02367
Tmem37	6.66778	16.6243	1.31802	0.0082201	2.08512
C1ql2	961.986	419.246	-1.19822	1.32562e-20	-19.8776
Gpr39	21.1746	37.7413	0.833806	0.00442038	2.35454
Lypd1	1900.77	2646.5	0.477502	1.93565e-08	7.71317
Lct	775.708	549.22	-0.498131	0.00105074	-2.97851
Mcm6	265.054	66.739	-1.98969	1.95466e-39	-38.7089
Dyrk3	272.991	219.003	-0.317904	0.00672842	-2.17209
Rassf5	338.484	269.728	-0.327581	0.00113587	-2.94467
Avpr1b	6.96387	19.1308	1.45794	0.00781454	2.1071
Ctse	0.225673	14.0632	5.96155	1.05964e-06	5.97484
Pm20d1	46.1341	82.1956	0.833228	3.64423e-05	4.43839
Nfasc	3611.21	3109.07	-0.216002	0.00671741	-2.1728
Plekha6	1092.99	881.258	-0.310645	2.20786e-05	-4.65603
Ren1	0.258478	4.23932	4.03572	0.00447291	2.34941
Atp2b4	1929.53	1629.52	-0.243805	0.00229673	-2.63889
Prelp	479.61	572.573	0.255596	0.00412656	2.38441
Chil1	113.875	288.814	1.34269	5.58142e-29	28.2533
Syt2	532.299	388.393	-0.454718	1.50751e-05	-4.82174
Ppp1r12b	1955.38	1577.38	-0.309918	0.000285801	-3.54394
Lgr6	59.226	265.446	2.16411	5.53339e-36	35.257
Shisa4	915.979	775.198	-0.24075	0.00716264	-2.14493
Nav1	2232.46	1323.98	-0.753747	7.59654e-28	-27.1194
Tnni1	32.646	2.5468	-3.68015	1.19943e-11	-10.921
Tnnt2	34.4134	19.5139	-0.818471	0.00886919	-2.05212
Ddx59	145.726	184.022	0.336619	0.00965972	2.01504
Pla2g4a	52.7012	84.439	0.680072	0.000476007	3.32239
Cryzl2	94.33	128.267	0.443357	0.00968742	2.01379
Myoc	145.396	304.76	1.06768	0.0018177	2.74048
Selp	0	5.5066	Inf	0.00122616	2.91145
Fcgr2b	51.5181	85.4628	0.730218	0.00116221	2.93471
Cfap126	20.8779	37.0336	0.826856	0.0090204	2.04477
Fcer1g	75.0534	125.868	0.745924	8.42712e-06	5.07432
Cd84	43.3693	69.2773	0.675709	0.00186658	2.72895
Pea15a	8109.1	8970.22	0.145602	0.00132705	2.87711
Atp1a2	15010.1	16163.4	0.106795	0.0045259	2.3443
Ifi213	0.258478	7.91202	4.93593	0.000123508	3.90831
Sccpdh	1033.06	1217.59	0.23711	0.000658338	3.18155
Cnih3	791.908	648.391	-0.288468	6.9931e-05	-4.15533
Esrrg	367.706	303.513	-0.276793	0.00667465	-2.17557
Prox1	2022.68	1625.79	-0.315127	0.00459065	-2.33813
Camk1g	412.763	344.682	-0.260048	0.00434993	-2.36152
Plxna2	2257.12	1930.39	-0.225589	0.0014345	-2.8433
Vim	672.177	1133.41	0.75376	4.73216e-12	11.3249
Mrc1	60.8246	101.929	0.744832	0.00878661	2.05618
Gad2	3080.05	2761.8	-0.157345	0.0072231	-2.14128
Apbb1ip	73.1133	113.761	0.637797	6.24461e-05	4.20449
Psd4	11.2516	23.5213	1.06383	0.00598136	2.2232
Nsmf	9538.4	8619.19	-0.146195	0.00652437	-2.18546
Adamtsl2	38.7884	63.0796	0.701548	0.00118511	2.92624
Fam163b	1802.71	1485.29	-0.279423	0.00566661	-2.24668
Mrps2	600.924	482.168	-0.317646	0.000130102	-3.88572
Setx	1836	1612.03	-0.187685	0.00868249	-2.06136
Ntng2	345.858	255.934	-0.434407	0.000204964	-3.68832
Trub2	467.286	336.795	-0.472435	3.29228e-08	-7.4825
Lcn2	2.09749	26.1864	3.64208	1.96472e-07	6.7067
Eng	197.363	246.153	0.318708	0.00915718	2.03824
Stxbp1	10086.2	9095.85	-0.149107	0.00339196	-2.46955
Garnl3	537.039	421.571	-0.349251	0.000365828	-3.43672
Hspa5	5079.84	5976.54	0.234526	0.000157793	3.80191
Gsn	563.485	715.938	0.345458	0.00142602	2.84587
Morn5	6.28603	15.9188	1.34051	0.00540103	2.26752
Epc2	1165.7	1009.9	-0.206984	0.00207324	-2.68335
Kif5c	18144.7	15416.1	-0.235118	6.81686e-06	-5.16642
Rbm43	382.395	261.717	-0.547057	2.9378e-08	-7.53198
Rif1	766.922	636.538	-0.268835	0.00763338	-2.11728
Kcnj3	3657.77	3130.05	-0.224778	0.00257396	-2.5894
Gpd2	3938.33	3459.78	-0.186902	0.000628567	-3.20165
Ermn	1367.69	1701.9	0.3154	8.55841e-06	5.06761
Kcnh7	1338.84	1000.05	-0.420914	0.000601179	-3.221
Scn3a	1242.05	1033.93	-0.264581	0.00834828	-2.0784
Scn2a	7116.87	6212.31	-0.196113	0.000445666	-3.35099
Scn1a	2320.09	1997.61	-0.215905	0.0074279	-2.12913
Ubr3	4092.31	3570.63	-0.196738	0.00546591	-2.26234
Gad1	6634.94	5746.52	-0.207395	0.00043086	-3.36566
Tlk1	1736.24	1527.69	-0.184611	0.00955253	-2.01988
Rapgef4	9621.8	8423.35	-0.191913	0.000113959	-3.94325
Itga4	641.266	518.611	-0.306268	0.00564423	-2.2484
Nckap1	16692.4	14879.8	-0.165834	0.00332267	-2.47851
Serping1	90.6304	154.967	0.773891	0.000130923	3.88298
Ube2l6	53.3284	79.814	0.581739	0.00620822	2.20703
Ptprj	1668.31	1377.57	-0.276262	0.00230423	-2.63747
Cry2	1659.71	1447.35	-0.197526	0.000227075	-3.64383
Cat	727.099	859.671	0.241632	0.00496303	2.30425
Cd59a	33.4137	172.746	2.37014	3.87536e-22	21.4117
Tcp11l1	540.968	310.861	-0.799275	1.24895e-09	-8.90346
Aven	103.143	144.642	0.487832	0.000649366	3.18751
Fmn1	359.69	300.072	-0.261445	0.00822333	-2.08495
Rasgrp1	15550.6	13744.9	-0.178068	0.0040196	-2.39582
Fsip1	4.35961	12.0576	1.46767	0.00857888	2.06657
Bub1b	14.641	67.252	2.19956	0.00151502	2.81958
Ivd	1056.52	1407.24	0.413547	4.78302e-06	5.3203
Exd1	61.1856	30.3641	-1.01082	0.000101925	-3.99172
Rpap1	292.26	235.343	-0.312488	0.0015909	-2.79836
Mapkbp1	852.924	699.18	-0.286753	5.01319e-05	-4.29989
Pla2g4e	403.56	61.1354	-2.7227	3.7909e-41	-40.4213
Capn3	185.889	272.895	0.553906	0.000385262	3.41424
Zfp106	5766.02	4902.72	-0.233995	0.0084687	-2.07218
Haus2	397.417	503.372	0.340971	0.000137358	3.86215
Map1a	21191	18071.2	-0.229761	0.00729812	-2.13679
Ckmt1	3350.79	2910.32	-0.203324	0.000975394	-3.01082
Strc	6.8246	23.5296	1.78566	0.000159266	3.79788
Mfap1b	188.682	308.745	0.710454	3.39959e-08	7.46857
Casc4	2184.45	1726.83	-0.33915	0.000471384	-3.32662
Eif3j1	53.9711	168.016	1.63834	0.000393555	3.40499
B2m	1061.58	1814.35	0.773236	1.32339e-19	18.8783
Bloc1s6	527.222	401.574	-0.392745	4.21243e-05	-4.37547
Sqor	76.0965	103.686	0.446323	0.00698867	2.15561
Kcnip3	916.816	726.797	-0.33508	1.99069e-05	-4.701
Mal	3173.42	3785.14	0.254311	0.00273558	2.56295
Polr1b	221.6	164.782	-0.427396	0.00118212	-2.92734
Il1b	0.699029	5.60138	3.00236	0.00700627	2.15451
Slc23a2	2684.41	2396.37	-0.163751	0.00515398	-2.28786
Cds2	9626.18	8835.8	-0.123603	0.00352784	-2.45249
Mkks	297.497	372.317	0.323658	0.00638718	2.19469
Btbd3	5479.15	4441.17	-0.303013	5.61211e-05	-4.25087
Slc24a3	3304.78	2695.26	-0.294134	1.42971e-05	-4.84475
Napb	11147.9	10321.1	-0.111175	0.00804323	-2.09457
Cst3	12307.4	16228.6	0.399009	5.14414e-07	6.28869
Cst7	1.17279	10.9944	3.22876	0.000298617	3.52489
Eif2s2	965.16	1091.25	0.177137	0.00836953	2.0773
Ahcy	40.0362	9.60751	-2.05907	2.31567e-09	-8.63532
Trp53inp2	2162.35	2498.95	0.208721	0.0026106	2.58326
Myh7b	102.404	141.747	0.469054	0.000944823	3.02465
Eif6	459.084	538.94	0.231367	0.00843508	2.07391
Scand1	233.426	297.092	0.347946	0.00434368	2.36214
Tgm2	172.272	246.956	0.519566	0.00205554	2.68707
Lbp	31.064	56.8027	0.870719	0.00275696	2.55957
Ptprt	2184.94	1913.45	-0.19142	0.00668508	-2.17489
Ift52	660.72	765.93	0.213174	0.00428392	2.36816
Ccn5	1.03513	9.60084	3.21334	0.00492458	2.30763
Cdh22	260.567	196.311	-0.408514	0.00210373	-2.67701
Prex1	1283.34	1130.88	-0.182458	0.00756697	-2.12108
Arfgef2	1473.25	1288.23	-0.193605	0.00612191	-2.21311
Kcnb1	2480.63	2135.22	-0.216319	0.00585181	-2.23271
B4galt5	584.387	508.755	-0.199953	0.00821354	-2.08547
Fam210b	495.914	399.086	-0.31339	0.000303144	-3.51835
Gm14295	117.401	72.3815	-0.697753	0.000203923	-3.69053
Zfp970	98.2999	58.3554	-0.752324	8.16621e-05	-4.08798
Gm14403	80.4682	44.1023	-0.867566	1.92887e-05	-4.7147
Gm14322	32.258	18.1167	-0.832338	0.00623715	-2.20501
Ss18l1	979.627	841.902	-0.218581	0.00107977	-2.96667
Myt1	246.913	200.235	-0.302307	0.00570449	-2.24378
Car2	3233.62	3774.33	0.223073	0.000358904	3.44502
Gm5150	16.9647	35.0103	1.04524	0.0013482	2.87025
Ghsr	39.7877	16.1368	-1.30197	0.000121115	-3.9168
Cldn11	1670.36	2193.25	0.392915	0.000105361	3.97732
Gnb4	292.801	216.335	-0.436653	0.00283849	-2.54691
Pex5l	4331.85	3534.34	-0.293542	2.91458e-06	-5.53542
Zfp267	622.443	530.759	-0.229886	0.0036607	-2.43644
Exosc9	577.009	761.634	0.400504	0.00215092	2.66738
4932438A13Rik	3182.42	2611.77	-0.285096	0.00316244	-2.49998
Fat4	691.234	516.736	-0.419748	0.00062384	-3.20493
Pcdh10	1967.49	1741.53	-0.175998	0.00560542	-2.25139
Dclk1	12441.3	10584.7	-0.233146	0.00045825	-3.3389
P2ry13	211.756	298.363	0.494663	0.000113002	3.94692
Rap2b	1544.66	1374.42	-0.168468	0.0097511	-2.01095
Ppm1l	2376.62	2066.71	-0.201581	0.0022078	-2.65604
Shc1	73.6001	100.169	0.444655	0.00963498	2.01615
S100a1	572.768	715.777	0.32156	0.000654834	3.18387
S100a6	130.649	177.997	0.446162	0.000797848	3.09808
S100a11	5.8249	15.0191	1.36649	0.00477065	2.32142
Them4	402.949	512.501	0.346957	0.00176795	2.75253
Mrpl9	496.314	663.561	0.418978	2.05703e-07	6.68676
Scnm1	301.782	416.525	0.464893	3.08875e-05	4.51022
Arnt	464.809	545.795	0.231721	0.00404522	2.39306
Ctss	1066.63	1717.82	0.687519	2.33389e-09	8.63192
Hist2h2be	120.189	155.728	0.373724	0.00814555	2.08908
Hist2h4	25.4543	12.4316	-1.0339	0.00569331	-2.24464
Txnip	360.641	487.271	0.434161	0.000769295	3.11391
Rbm8a	648.961	831.819	0.358137	3.7554e-06	5.42534
Itga10	15.9183	38.2852	1.2661	8.91795e-05	4.04973
Wars2	204.874	144.088	-0.507788	0.000207933	-3.68208
Olfml3	174.548	294.624	0.755247	4.071e-05	4.3903
Hipk1	2444.06	1951.47	-0.324717	1.0076e-06	-5.99671
Phtf1	593.469	800.788	0.432248	1.38276e-05	4.85925
Lrig2	782.192	661.4	-0.242001	0.000317286	-3.49855
Rhoc	91.1918	130.557	0.517707	0.000415654	3.38127
Capza1	46.9004	144.573	1.62412	1.32769e-21	20.8769
Cd53	124.681	173.377	0.475673	0.00338795	2.47006
Kcna2	3805.13	3291.33	-0.209278	0.000448093	-3.34863
Slc6a17	6567.53	5522.04	-0.25015	1.65243e-05	-4.78188
Gstm5	2272.28	2654.53	0.224318	5.0723e-05	4.29479
Amy1	234.677	292.836	0.31942	0.00471068	2.32692
Col11a1	573.312	175.917	-1.70442	1.05953e-09	-8.97489
Vcam1	573.904	713.516	0.314135	0.00591042	2.22838
Trmt13	213.995	167.114	-0.356747	0.00535172	-2.27151
Plppr4	8165.25	6654.16	-0.295239	1.3732e-08	-7.86226
Plppr5	1204.86	978.8	-0.299774	0.000139344	-3.85591
Cnn3	1331.19	1514.26	0.185897	0.00147864	2.83014
Ndst4	978.916	681.569	-0.522324	9.73231e-05	-4.01178
Ugt8a	832.043	1038.11	0.31923	0.00297501	2.52651
Camk2d	1029.9	794.022	-0.375246	0.00555529	-2.25529
Alpk1	255.901	105.946	-1.27225	0.00437576	-2.35895
Tet2	750.493	632.249	-0.247345	0.00836087	-2.07775
Dapp1	90.5289	141.457	0.643911	1.45131e-05	4.83824
Mttp	302.96	233.215	-0.377464	0.00191928	-2.71686
Tspan5	2316.9	2018.86	-0.198652	0.00957512	-2.01886
Gbp3	54.4223	116.548	1.09865	2.34883e-05	4.62915
Gbp2	64.898	98.2543	0.598347	0.0090249	2.04456
Ccn1	36.9122	62.2914	0.754936	0.000451784	3.34507
Ddah1	1437.09	1638.62	0.189332	0.00235615	2.6278
Adgrl4	293.793	379.63	0.369791	0.000933453	3.02991
Miga1	2458.82	2110.51	-0.220378	0.00153132	-2.81493
St6galnac5	4183.89	3701.98	-0.176546	0.00639909	-2.19388
Wls	432.039	552.696	0.355327	0.00141623	2.84887
Fam110b	633.483	537.485	-0.23708	0.00127698	-2.89382
2610301B20Rik	836.539	944.502	0.175122	0.00936355	2.02856
Necab1	1592.4	1243.61	-0.356672	0.0047198	-2.32608
Klhl32	308.032	246.3	-0.322662	0.00161377	-2.79216
Map3k7	1075.12	937.72	-0.19727	0.00366009	-2.43651
Lingo2	345.833	280.65	-0.301305	0.00157606	-2.80243
Ddx58	98.2869	142.419	0.535066	0.00611972	2.21327
Chmp5	1444.12	1673.23	0.212444	0.00103692	2.98425
Fam219a	2122.75	1751.61	-0.277251	6.60037e-06	-5.18043
Enho	344.328	431.586	0.325865	0.00422764	2.3739
Ccl27a	280.541	35.6121	-2.97777	1.60776e-73	-72.7938
Phf24	3116.71	2754.6	-0.178178	0.00819101	-2.08666
Gba2	1138.93	962.109	-0.243404	0.00117509	-2.92993
Npr2	529.349	441.989	-0.260208	0.00833628	-2.07903
Rnf38	504.805	392.968	-0.361312	0.00173187	-2.76149
Rad23b	2993.22	2529.44	-0.242878	0.00275615	-2.5597
Frrs1l	7527.56	5602.45	-0.426125	0.000473124	-3.32503
Zkscan16	834.895	662.831	-0.332954	0.000286645	-3.54266
Hdhd3	79.1078	114.838	0.537706	0.00523813	2.28082
Alad	271.295	360.034	0.40827	0.00773244	2.11168
Pole3	446.525	529.278	0.245284	0.00308746	2.5104
Atp6v1g1	771.963	896.612	0.215953	0.00606551	2.21713
Astn2	528.812	409.572	-0.368637	0.000368909	-3.43308
Ttc39b	1099.26	896.509	-0.294142	0.000130815	-3.88334
Acer2	144.273	214.875	0.57469	0.00434376	2.36213
Slc24a2	15269.6	12699.8	-0.265861	0.00288629	-2.53966
Cyp2j12	37.0996	63.2143	0.768849	0.000944989	3.02457
Kank4	78.5827	52.3961	-0.584752	0.00748687	-2.1257
Sgip1	3254.97	2831.9	-0.200873	0.00453537	-2.34339
Dab1	2345.47	2091.26	-0.165506	0.00508437	-2.29376
Prkaa2	732.508	569.233	-0.363825	5.7582e-05	-4.23971
Pars2	127.482	161.888	0.344696	0.0066021	2.18032
Mroh7	86.7934	121.478	0.485043	0.00998598	2.00061
Rab3b	761.297	592.157	-0.362479	0.00401914	-2.39587
Hivep3	915.771	779.401	-0.232621	0.00279604	-2.55346
Ppt1	1848.66	2125.08	0.201038	0.000357263	3.44701
Zmym6	755.842	645.994	-0.226564	0.00600856	-2.22123
Tmem54	41.9807	62.5942	0.576302	0.00981504	2.00811
Cd52	13.6058	27.5876	1.0198	0.00389044	2.41
Man1c1	431.838	362.601	-0.25211	0.00501038	-2.30013
C1qb	394.443	625.076	0.664214	2.28467e-10	9.64118
C1qc	384.164	570.008	0.56926	1.86548e-07	6.72921
C1qa	384.66	615.539	0.678265	2.55549e-11	10.5925
Sdhb	1655.93	1914.09	0.209015	0.00623264	2.20533
Slc25a34	68.4256	98.6832	0.528268	0.00703415	2.15279
Kif1b	16409.8	14237.6	-0.204857	0.00675659	-2.17027
Vamp3	424.866	523.189	0.300323	0.00247805	2.60589
Rpl22	1689.88	1970.51	0.221642	0.000206945	3.68414
Prkcz	2272.3	2064.35	-0.138461	0.00538023	-2.2692
C1qtnf12	84.3974	115.764	0.455915	0.00828046	2.08195
Isg15	9.81976	23.2598	1.24408	0.0044402	2.3526
Crot	613.54	746.351	0.282698	0.000288698	3.53956
Grm3	756.529	924.127	0.288696	0.00050137	3.29984
Cacna2d1	4402.54	3679.75	-0.25873	0.000464719	-3.33281
Sema3c	541.506	464.804	-0.220355	0.00746224	-2.12713
Reln	1509.75	1210.39	-0.318844	2.59759e-05	-4.58543
Dpp6	6729.2	6051.65	-0.153105	0.007663	-2.1156
Ost4	281.964	347.53	0.301628	0.00278456	2.55524
Abhd1	83.8144	47.363	-0.823437	0.00182255	-2.73932
Atraid	754.213	934.647	0.309449	0.00110759	2.95562
Pisd	338.719	399.62	0.238538	0.00641708	2.19266
Sorcs2	920.501	772.895	-0.252147	0.00467801	-2.32994
Wfs1	2062.26	1415.16	-0.543261	1.9976e-14	-13.6995
Lcorl	461.062	360.569	-0.354685	0.00189879	-2.72152
Nsun7	208.253	138.356	-0.589952	0.000967444	-3.01437
Limch1	2194.59	1749.53	-0.326981	8.59754e-07	-6.06563
Slc30a9	3190.09	3642.9	0.19149	0.00019335	3.71366
Gabra2	2107.54	5109.54	1.27763	3.18467e-07	6.49694
Fryl	1268.7	1084.6	-0.226185	0.00503709	-2.29782
Kit	2052.93	1326.9	-0.629627	2.81973e-12	-11.5498
Igfbp7	153.679	225.905	0.555798	1.51682e-05	4.81906
Adgrl3	1543.95	1206.62	-0.355659	1.88135e-06	-5.72553
Adamts3	241.376	162.579	-0.570144	0.000152051	-3.81801
Cox18	186.787	290.43	0.636796	3.08553e-07	6.51067
Parm1	1837.68	1459.39	-0.332525	0.00147491	-2.83123
Naaa	657.872	466.625	-0.495544	1.88913e-08	-7.72374
Cxcl9	0.225673	4.5541	4.33486	0.00567532	2.24601
Cxcl10	6.15918	26.1756	2.08741	0.000121272	3.91624
Cxcl11	0.258478	5.76882	4.48016	0.00172489	2.76324
Scarb2	2823.18	3115.92	0.142333	0.00979426	2.00903
Stbd1	45.009	184.479	2.03517	0.000352991	3.45224
Cxcl13	1.68995	99.4475	5.87888	5.30106e-10	9.27564
Fras1	353.758	281.327	-0.330517	0.00224258	-2.64925
Rasgef1b	191.283	140.577	-0.444348	0.00209287	-2.67926
Tmem150c	1226.46	1070.58	-0.19611	0.00345321	-2.46178
Dmp1	106.786	77.9593	-0.453928	0.00584004	-2.23358
Spp1	43.895	140.347	1.67687	4.04223e-18	17.3934
Lrrc8b	1939.84	1662.44	-0.222631	0.000359782	-3.44396
Dr1	948.794	741.072	-0.356482	0.00252903	-2.59705
Cplx1	6784.92	6165.21	-0.13818	0.00290854	-2.53633
Idua	170.976	93.343	-0.873181	1.52693e-08	-7.81618
Gm15446	343.536	269.631	-0.349473	0.00340884	-2.46739
Fbrsl1	538.56	466.859	-0.206119	0.00887835	-2.05167
Tmem119	242.604	342.367	0.496942	3.3666e-05	4.47281
Selplg	270.079	431.113	0.674685	3.58214e-05	4.44586
Gltp	404.316	492.917	0.285859	0.00105706	2.9759
Oasl2	59.2133	193.158	1.70579	0.00265606	2.57576
Coq5	571.624	662.879	0.213678	0.0025228	2.59812
Rplp0	1179.09	566.744	-1.0569	4.88606e-16	-15.311
Wsb2	2740.8	2476.39	-0.146359	0.00373543	-2.42766
Ksr2	1067.19	913.957	-0.223613	0.00907805	-2.04201
Med13l	1636.23	1359.11	-0.267706	0.000844295	-3.07351
Rasal1	1127.12	956.646	-0.23658	0.00138633	-2.85813
Oas2	2.48902	13.6434	2.45455	0.000230435	3.63745
Hectd4	4237.9	3664.61	-0.209689	0.00720927	-2.14211
Adam1a	67.8146	38.8713	-0.80289	0.000566737	-3.24662
Atp2a2	14383.9	12786.2	-0.169861	0.0056735	-2.24615
P2rx4	137.592	182.864	0.410375	0.00307883	2.51161
Hcar2	1.46529	8.66201	2.56352	0.00814978	2.08885
Gtf2h3	224.772	271.799	0.274076	0.00785474	2.10487
Ubc	590.335	254.149	-1.21586	0.00303118	-2.51839
Glt1d1	392.418	327.772	-0.259697	0.00423714	-2.37293
Mmp17	2266.42	1874.26	-0.274094	0.000819664	-3.08636
Phkg1	388.684	464.736	0.257811	0.00439315	2.35722
Caln1	4590.22	3767.37	-0.285008	2.2202e-05	-4.65361
Lat2	17.7964	36.67	1.04302	0.000640621	3.1934
Ywhag	16771.8	15717.4	-0.0936765	0.00533971	-2.27248
Ift22	642.813	738.819	0.200821	0.0095472	2.02012
Vgf	1990.61	1560.19	-0.351482	5.692e-06	-5.24474
Lmtk2	1838.09	1586.72	-0.212162	0.00614421	-2.21153
Arpc1b	151.642	192.376	0.343257	0.00627626	2.2023
Atp5j2	1676.81	1902.49	0.182168	0.00475948	2.32244
Gng11	144.282	195.065	0.435059	0.000755769	3.12161
Pdk4	193.622	256.911	0.408021	0.000932545	3.03033
Umad1	520.091	382.814	-0.442119	7.70505e-05	-4.11322
Ica1	848.452	665.503	-0.350387	0.000424086	-3.37255
Phf14	961.882	844.063	-0.18851	0.00226187	-2.64553
Thsd7a	726.938	574.677	-0.339082	0.00152711	-2.81613
Cav1	257.606	326.294	0.341003	0.00211913	2.67384
Wnt2	91.1316	45.8601	-0.990712	1.36329e-05	-4.86541
Cttnbp2	3253.82	2838.24	-0.197139	0.00159289	-2.79781
Lsm8	422.105	328.508	-0.361673	0.00793596	-2.1004
Klhdc10	1853.14	1671.2	-0.149087	0.00610983	-2.21397
Podxl	475.619	576.216	0.276802	0.00927628	2.03263
Parp12	162.653	203.796	0.325331	0.00630346	2.20042
Cntnap2	2835.19	2217.1	-0.354776	1.07655e-08	-7.96797
Tmem176b	382.949	467.507	0.287834	0.000992196	3.0034
Tmem176a	209.18	253.772	0.27879	0.00794313	2.10001
Snx10	2848.38	2479.97	-0.199817	0.00539269	-2.26819
Hpgds	105.019	150.225	0.516474	0.00043509	3.36142
Ndnf	506.795	408.699	-0.310364	0.00165756	-2.78053
Gm9008	21.2988	1.01803	-4.38692	2.26424e-05	-4.64508
Fam136a	360.069	427.403	0.247322	0.00303887	2.51729
Fbln2	76.1754	107.713	0.4998	0.0037439	2.42668
Magi1	1128.18	931.181	-0.276867	7.42559e-06	-5.12927
Chl1	5216.66	4571.39	-0.190493	0.00486055	-2.31331
Itpr1	8580.94	7196.78	-0.253785	0.00170546	-2.76816
Bhlhe40	1937.26	1645.18	-0.235771	0.00383447	-2.4163
Efcab12	75.5397	48.7876	-0.63072	0.00182959	-2.73765
Plxnd1	339.678	262.928	-0.369498	0.00369816	-2.43201
Tmcc1	1698.63	1984.23	0.224209	0.000242488	3.61531
Washc2	2268.5	2565.55	0.177526	0.00989605	2.00454
Ret	51.1565	91.3496	0.836482	9.02752e-06	5.04443
Atp6v1e1	5221.96	5709.71	0.128827	0.00929731	2.03164
Usp18	11.6486	40.8411	1.80987	1.51386e-05	4.81992
A2m	61.5905	123.551	1.00432	4.38431e-05	4.3581
Clec4a2	8.78646	21.8993	1.31753	0.000937384	3.02808
Kcna1	1301.52	1065.03	-0.289303	0.00407824	-2.38953
Clec2d	68.3141	97.2679	0.50978	0.00569513	2.2445
Emp1	33.6926	51.4406	0.610479	0.00951602	2.02154
Mgst1	126.16	168.488	0.417388	0.0090334	2.04415
Lmo3	4083.84	2981.01	-0.454124	2.14642e-11	-10.6683
Plekha5	940.835	779.602	-0.271204	0.00289727	-2.53801
St8sia1	1180.67	994.422	-0.247677	0.00346603	-2.46017
Bhlhe41	955.479	837.139	-0.190757	0.00865073	-2.06295
Tmtc1	1069.42	905.057	-0.240741	0.000408684	-3.38861
Peg3	6383.62	5666.3	-0.171968	0.00636712	-2.19606
Usp29	677.608	569.595	-0.250514	0.00536091	-2.27076
Zfp772	114.68	81.4242	-0.494081	0.00475863	-2.32252
Apoe	20645.2	23637.9	0.195294	0.00287679	2.54109
Blvrb	108.866	142.743	0.39086	0.00570751	2.24355
Eif3k	1255.72	1435.05	0.192596	0.00534463	2.27208
Tyrobp	125.923	192.778	0.6144	4.66872e-05	4.3308
Cd22	1.88261	8.335	2.14645	0.00676592	2.16967
Mag	1796.85	2160.09	0.265622	0.000436268	3.36025
Fxyd1	238.302	326.754	0.455412	3.53031e-05	4.45219
Klk6	9.92807	47.3195	2.25285	9.63538e-08	7.01613
Klk1b22	5.89827	65.1654	3.46574	0.00341455	2.46667
Fuz	156.952	200.623	0.354158	0.00510621	2.2919
Rpl18	208.473	268.782	0.366578	0.00399629	2.39834
Emp3	7.44783	19.3965	1.3809	0.00444267	2.35236
Siglech	243.094	326.445	0.425324	0.000140583	3.85207
Nipa1	1137.63	942.709	-0.271142	0.000544378	-3.2641
Herc2	5083.88	4372.61	-0.217435	0.00799743	-2.09705
Gabrg3	425.439	337.796	-0.332801	0.000802806	-3.09539
Gabrb3	7630.51	6690.56	-0.189651	0.00847758	-2.07173
Fam189a1	1354.85	1172.23	-0.20887	0.0029049	-2.53687
Mef2a	4007.46	3352.72	-0.257356	0.00150198	-2.82334
Mfge8	2056.95	2522.42	0.294301	0.000133597	3.8742
Rlbp1	244.299	340.409	0.478622	3.05225e-06	5.51538
Gdpgp1	87.9334	119.751	0.445551	0.00479813	2.31893
Hddc3	453.84	229.674	-0.982592	4.88586e-16	-15.3111
Man2a2	3216.37	2826.45	-0.186443	0.00790727	-2.10197
Mex3b	304.36	245.865	-0.307913	0.00339096	-2.46968
Mesd	650.202	743.019	0.19251	0.00533561	2.27282
Gm2115	2481.08	1994.95	-0.314618	0.00158539	-2.79987
Fah	344.457	283.748	-0.279715	0.00816646	-2.08797
Folh1	377.042	207.878	-0.858987	2.90419e-06	-5.53697
Me3	1246.43	756.008	-0.721332	1.87553e-15	-14.7269
Tmem126b	619.258	753.262	0.282609	0.000214952	3.66766
Ndufc2	1172.79	1421.5	0.277476	0.00597942	2.22334
Thrsp	463.794	562.091	0.277319	0.00329355	2.48234
Serpinh1	139	238.388	0.778222	7.09405e-08	7.14911
Gdpd5	182.069	139.52	-0.384015	0.00554704	-2.25594
Slco2b1	208.577	296.43	0.507108	9.96416e-05	4.00156
Spcs2	1107.13	1239.92	0.163414	0.00872755	2.05911
Rnf169	376.302	559.625	0.572569	3.06469e-11	10.5136
Pold3	323.413	385.649	0.253912	0.00729919	2.13673
Coa4	72.6072	50.4699	-0.524688	0.00989693	-2.0045
Mrpl48	557.152	800.285	0.522442	2.52665e-10	9.59745
Plekhb1	5038.37	5712.09	0.181061	0.00660235	2.1803
Stard10	329.035	240.022	-0.455077	0.000411114	-3.38604
Il18bp	64.7138	96.3661	0.574452	0.00154145	2.81207
Pgap2	99.9729	153.927	0.62264	7.28844e-06	5.13737
Hbb-bt	31.0277	167.479	2.43235	0.000286172	3.54337
Trim34a	4.34861	33.5524	2.94779	4.07272e-10	9.39012
Trim5	1.01211	11.1071	3.45604	0.000112008	3.95075
Trim12a	0.495766	57.0007	6.84518	3.16768e-11	10.4993
Trim34b	6.13677	0.283969	-4.43368	0.00050658	-3.29535
Trim30d	0.451346	34.6614	6.26295	5.22534e-09	8.28189
Olfml1	318.249	196.399	-0.69637	1.13503e-09	-8.94499
Tmem9b	1754.73	1987.51	0.179714	0.00459343	2.33786
Spon1	1779.46	1510.74	-0.236181	0.00730635	-2.1363
Plekha7	317.992	228.377	-0.477572	0.00207152	-2.68371
Gprc5b	3020.73	2678.4	-0.173525	0.00802613	-2.09549
Prkcb	7989.64	6869.14	-0.218	0.000502076	-3.29923
Hs3st4	1704.49	1929.42	0.178828	0.00130688	2.88376
Sult1a1	117.793	155.311	0.398904	0.00403724	2.39392
Pycard	24.9483	42.2347	0.759489	0.00607432	2.2165
Rgs10	361.686	442.086	0.289588	0.000539462	3.26804
Inpp5f	2707.84	2152.1	-0.331398	0.00378327	-2.42213
Oat	1587.14	1763.21	0.151772	0.00345835	2.46113
Fam53b	454.505	369.839	-0.297396	0.00471658	-2.32637
Bnip3	905.99	645.112	-0.489945	3.95832e-05	-4.40249
Pwwp2b	392.779	325.67	-0.270306	0.00379725	-2.42053
Cfap46	89.4512	47.992	-0.898307	5.60398e-06	-5.2515
Ifitm3	110.381	199.093	0.850954	2.88112e-07	6.54044
Irf7	15.5894	33.726	1.11329	0.00642491	2.19213
Ctsd	1928.75	2211.74	0.197509	0.00389777	2.40918
Insr	994.481	831.845	-0.25763	0.00394359	-2.40411
Arhgef18	867.757	714.335	-0.28069	0.000193017	-3.71441
Mcoln1	701.177	587.041	-0.256319	0.00105901	-2.9751
Pnpla6	689.057	834.684	0.276607	0.00253276	2.59641
Pet100	302.078	376.284	0.316898	0.000394691	3.40374
Stxbp2	403.702	255.365	-0.660729	5.97553e-05	-4.22362
Cers4	1146.16	939.097	-0.287461	0.00143195	-2.84407
Irs2	1317	1166.3	-0.175308	0.00910013	-2.04095
Mcf2l	1843.29	1614.75	-0.190976	0.00321673	-2.49259
Lamp1	4468	4859.53	0.121186	0.00991805	2.00357
Kbtbd11	3354.94	2763.7	-0.279687	0.000417755	-3.37908
Nek3	40.3118	64.3347	0.674394	0.00100512	2.99778
Polb	777.187	887.353	0.191245	0.0098836	2.00508
Gins4	234.763	312.961	0.414777	0.000375495	3.4254
Sfrp1	86.2948	159.772	0.888672	7.91842e-05	4.10136
Zmat4	1390.11	1220.99	-0.187153	0.00682453	-2.16593
Fnta	778.595	899.977	0.209015	0.00324374	2.48895
Asah1	917.489	1068.95	0.220433	0.000353749	3.4513
Sorbs2	2369.67	2109.01	-0.168121	0.00313155	-2.50424
Stox2	2200.96	1956.51	-0.169855	0.00721559	-2.14173
Scrg1	399.937	534.259	0.417765	6.53495e-05	4.18476
Mfap3l	1506.92	1196.32	-0.332998	7.84785e-07	-6.10525
Ddx60	15.5659	33.2111	1.09328	0.0089397	2.04868
Msmo1	1684.1	2083.63	0.307118	0.00294398	2.53107
Npy1r	568.577	484.542	-0.230733	0.00844784	-2.07325
Lzts1	886.54	728.382	-0.28349	0.000794692	-3.0998
Ncan	2233.75	1921.96	-0.216891	0.00173499	-2.7607
Isyna1	236.452	315.663	0.416837	0.00162214	2.78991
Bst2	18.8939	48.1423	1.34938	5.29083e-05	4.27648
Rasd2	665.59	560.229	-0.248616	0.00224061	-2.64963
Rnf150	1616.53	1378.02	-0.230305	0.00857257	-2.06689
Tbc1d9	1421.93	1233.61	-0.204955	0.00477748	-2.3208
Nfix	3295.22	2869.89	-0.199378	6.85987e-05	-4.16368
Mt2	1007.79	1238.55	0.29746	0.00735208	2.13359
Got2	1916.39	1649.94	-0.215981	3.12361e-05	-4.50534
Tppp3	289.897	470.059	0.697303	2.67965e-07	6.57192
Fa2h	373.385	494.936	0.406579	2.11966e-05	4.67373
Cfdp1	1219.42	1413	0.212569	0.000506907	3.29507
Zfpm1	413.848	327.69	-0.336771	0.000691339	-3.16031
Cyba	57.2126	80.7366	0.49689	0.00753589	2.12287
Aprt	265.207	328.054	0.306812	0.00169888	2.76984
Gucy1a2	146.765	104.27	-0.493189	0.00305949	-2.51435
Casp4	2.49758	11.486	2.20127	0.00525506	2.27942
Cep126	247.884	307.834	0.312488	0.00179738	2.74536
Zfp26	658.84	501.048	-0.394979	2.39506e-05	-4.62068
Zfp846	408.763	503.256	0.300029	0.00055567	3.25518
Anln	736.411	1010.28	0.456172	3.96551e-07	6.4017
Npsr1	11.9855	36.0882	1.59024	4.9172e-06	5.30828
Thyn1	828.778	985.09	0.24927	0.000425972	3.37062
Arhgap32	3065.81	2525.86	-0.279493	5.26976e-05	-4.27821
Foxred1	466.323	552.002	0.243342	0.0071114	2.14804
Cdon	355.492	272.023	-0.386092	0.00232119	-2.63429
Scn3b	5528.03	4769.92	-0.212801	0.00926032	-2.03337
Sorl1	7790.41	6218.2	-0.325201	0.000224311	-3.64915
Sc5d	1157.86	1388.97	0.262558	0.000744002	3.12843
Thy1	9619.42	27865.3	1.53445	4.5211e-47	46.3448
Ddx6	3407.13	3020.27	-0.17388	0.00711855	-2.14761
Scn4b	459.594	321.432	-0.515845	8.42377e-05	-4.07449
Fxyd2	80.5016	35.1188	-1.19677	9.88902e-06	-5.00485
Sik3	2321.69	2055.72	-0.175529	0.00590544	-2.22875
Rexo2	742.201	839.976	0.178538	0.00812654	2.09009
Zbtb16	1112.41	888.947	-0.323519	0.00767184	-2.1151
Htr3a	140.84	218.312	0.632333	0.0021188	2.67391
Pts	374.547	521.291	0.476942	0.00255979	2.5918
Sdhd	1128.33	1335.82	0.243536	0.00495483	2.30497
Cryab	729.126	1185.91	0.701756	0.00635838	2.19665
Fdx1	149.315	190.584	0.352064	0.00482696	2.31633
AI593442	3167.85	2507.69	-0.337147	2.93539e-05	-4.53233
Cib2	324.083	407.08	0.328949	0.00156747	2.8048
Dnaja4	1115.87	919.959	-0.278521	0.00898169	-2.04664
Chrna5	108.288	61.9996	-0.804543	8.09604e-06	-5.09173
Lingo1	2650.32	2386.92	-0.151017	0.00427828	-2.36873
Ppcdc	161.227	201.448	0.321312	0.00529681	2.27599
Sema7a	1556.22	1250.19	-0.315891	1.47188e-05	-4.83213
Hexa	617.591	725.06	0.231448	0.00115657	2.93683
Myo9a	2422.42	2033.65	-0.252377	0.00103727	-2.98411
Rplp1	1812.79	2346.76	0.372457	0.000293314	3.53267
Calml4	9.39347	22.3615	1.25129	0.00388871	2.41019
Anxa2	114.18	177.324	0.635074	3.23205e-05	4.49052
Unc13c	609.074	397.653	-0.615106	2.41256e-06	-5.61752
Myo5a	8509.28	7058.08	-0.269762	2.25699e-05	-4.64647
Tmod3	388.754	478.963	0.301058	0.0028087	2.55149
Col12a1	160.184	215.367	0.427066	0.00885473	2.05282
Rasgrf1	12283	9946.32	-0.30443	0.00350823	-2.45491
Ctsh	162.16	217.772	0.4254	0.00104238	2.98198
Dipk2a	760.977	595.442	-0.353893	0.00111131	-2.95416
Paqr9	1522.39	1316.82	-0.209288	0.000540417	-3.26727
Trpc1	921.216	813.321	-0.179714	0.00834836	-2.0784
Anapc13	289.503	351.838	0.281332	0.0088511	2.053
Trf	3525.68	5792.61	0.716311	1.05669e-17	16.9761
Acad11	388.249	452.078	0.21959	0.00836409	2.07758
Cpne4	2413.11	2071.48	-0.220226	0.00244033	-2.61255
Mrpl3	1010.58	1210.04	0.25987	0.000734057	3.13427
Atp2c1	4239.76	3488.54	-0.281358	6.30195e-07	-6.20053
Pik3r4	847.58	714.708	-0.245996	0.000850799	-3.07017
Col6a6	36.1425	14.1686	-1.351	0.0010618	-2.97396
Col6a4	10.1939	72.572	2.83171	9.13386e-19	18.0393
Ppm1m	132.475	196.692	0.570217	4.09747e-05	4.38748
Poc1a	61.9273	102.63	0.7288	3.07689e-05	4.51189
Dusp7	646.045	731.005	0.178245	0.00824964	2.08356
Rpl29	177.021	391.618	1.14552	1.9738e-14	13.7047
Abhd14a	195.126	299.078	0.616115	4.20019e-07	6.37673
Dock3	3238.83	2767.84	-0.226712	0.000136656	-3.86437
Uba7	30.9577	52.6918	0.767279	0.00534639	2.27194
Gpx1	483.07	633.972	0.392186	1.6813e-05	4.77436
Tma7	309.654	624.519	1.01209	6.35075e-10	9.19717
Spink8	183.99	392.44	1.09285	0.00463376	2.33407
Nme6	41.0068	64.8868	0.662063	0.00271904	2.56558
Map4	12582.1	11125.6	-0.177489	0.000385588	-3.41388
Ccdc12	222.251	271.655	0.289588	0.00996717	2.00143
Lrrc2	33.5093	54.9748	0.714211	0.00199165	2.70079
Lrrfip2	398.821	598.227	0.584952	2.84896e-15	14.5453
Mlh1	84.4862	196.037	1.21434	5.8641e-16	15.2318
Stac	95.9595	59.5391	-0.688587	0.000254228	-3.59478
Arpp21	2830.31	2394.44	-0.241271	0.000536978	-3.27004
Glb1	261.288	341.486	0.386182	2.2619e-05	4.64553
Mobp	11516	14702.6	0.352424	3.94037e-05	4.40446
Ccr1	3.31307	34.7048	3.38889	3.9251e-10	9.40615
Ccr5	79.3777	148.201	0.900745	0.000202492	3.69359
Iyd	23.7534	69.9858	1.55893	4.98831e-08	7.30205
Syne1	10673	9158.53	-0.220775	0.00367502	-2.43474
Mtrf1l	99.3516	136.392	0.457139	0.00751192	2.12425
Ipcef1	835.641	690.477	-0.275289	0.00271704	-2.5659
Lats1	736.133	616.307	-0.256318	0.000586639	-3.23163
Ginm1	251.395	319.957	0.34792	0.00113752	2.94404
Ust	1205.78	1031.87	-0.224708	0.000431509	-3.36501
Samd5	548.058	431.853	-0.343787	0.000436137	-3.36038
Stxbp5	2582.25	2232.21	-0.210153	0.00118653	-2.92572
Adgb	15.7918	32.6114	1.0462	0.00153807	2.81302
Sf3b5	295.907	370.964	0.326135	0.00192963	2.71453
Adat2	128.159	76.8804	-0.737251	5.65255e-06	-5.24776
Hivep2	5172.93	4415.35	-0.228453	0.00559577	-2.25214
Txlnb	31.1752	59.5178	0.932921	0.000197215	3.70506
Ccdc28a	281.162	342.626	0.285234	0.00282081	2.54963
Hebp2	37.8519	59.7396	0.658322	0.00445257	2.35139
Arfgef3	3013.73	2461.42	-0.292059	0.00219731	-2.65811
Slc35d3	21.0859	9.8722	-1.09483	0.0062754	-2.20236
Slc2a12	60.2282	85.8831	0.511935	0.00664556	2.17747
Moxd1	209.255	139.548	-0.584495	0.000238948	-3.6217
Epb41l2	1132.99	1320.1	0.220515	0.00398768	2.39928
Cdk19	1293.24	1125.56	-0.200343	0.00308967	-2.51009
Ddo	168.597	299.076	0.826936	1.29291e-08	7.88843
Mettl24	40.4437	12.4442	-1.70044	1.92797e-06	-5.7149
Cd24a	158.87	220.318	0.471736	0.00691251	2.16036
Lin28b	50.3614	31.7048	-0.667619	0.00786901	-2.10408
Pln	35.2161	74.4058	1.07918	0.00378022	2.42248
Fam241b	281.944	370.795	0.395214	2.34062e-05	4.63067
Srgn	78.2034	112.738	0.527673	0.00175424	2.75591
Rtkn2	48.3147	80.8294	0.742418	0.000114414	3.94152
Arid5b	793.304	622.153	-0.350603	0.000422738	-3.37393
A930033H14Rik	31.9232	81.1701	1.34634	1.42884e-08	7.84502
Ank3	9262.44	7748.16	-0.257539	0.00267536	-2.57262
S100b	1811.94	2182.49	0.268442	0.00088742	3.05187
Icosl	222	317.874	0.517894	1.66021e-05	4.77984
Arhgap45	63.3102	100.526	0.667053	0.0014014	2.85344
Nfyb	933.333	814.59	-0.196318	0.00905027	-2.04334
Syn3	168.629	129.116	-0.38518	0.00523768	-2.28086
Hsp90b1	6534.71	7176.45	0.135146	0.000826293	3.08287
Mybpc1	32.3674	18.4562	-0.810434	0.00938962	-2.02735
Anks1b	6107.22	5513.47	-0.147557	0.00140715	-2.85166
Cdk17	3781.08	3152.93	-0.262104	0.000178862	-3.74748
Slc6a15	1651.56	1470.87	-0.167159	0.00654623	-2.18401
Srgap1	288.945	227.66	-0.343911	0.00177669	-2.75039
Stat2	391.428	483.001	0.30328	0.00111441	2.95295
Cs	4323.45	3921.11	-0.140921	0.00426277	-2.37031
Rnf41	1051.9	797.276	-0.399848	2.27092e-10	-9.6438
Myl6	1765.57	2038.95	0.207689	0.00046217	3.3352
Xbp1	1171.22	1305.43	0.156515	0.00763162	2.11738
Camk2b	18451	16076.9	-0.198713	0.00330553	-2.48076
Adcy1	17523	13479.2	-0.378512	7.67255e-05	-4.11506
Ddc	104.876	142.591	0.4432	0.00899399	2.04605
Commd1	166.763	205.752	0.303106	0.00767337	2.11501
Ccdc85a	1749.6	1466.44	-0.2547	0.00596729	-2.22422
Hba-a1	23.5993	89.7119	1.92656	0.00317613	2.4981
Hba-a2	18.37	64.3923	1.80954	4.77799e-05	4.32075
Rnf145	1520.16	1329.83	-0.192978	0.000813116	-3.08985
Adam19	253.105	195.133	-0.375277	0.00111349	-2.95332
Cyfip2	15527.6	13056.3	-0.250088	0.000112553	-3.94864
Irgm1	142.511	215.378	0.595798	0.000133281	3.87523
Mapk9	3629.72	3299.14	-0.137768	0.00811948	-2.09047
Acsl6	3818.23	3403.02	-0.166091	0.000652719	-3.18527
Igtp	38.2476	66.7506	0.803411	0.000835882	3.07785
Irgm2	48.2038	84.2283	0.805159	0.000262404	3.58103
Zfp692	231.404	294.381	0.347271	0.00976154	2.01048
Slc47a1	4.0993	13.2985	1.69781	0.00599654	2.2221
Per1	796.451	673.993	-0.240852	0.00242226	-2.61578
Alox12b	149.413	108.289	-0.464416	0.00981491	-2.00811
Xaf1	66.3641	96.0299	0.53308	0.00424946	2.37167
Rap1gap2	2596.06	2154.52	-0.26896	3.46258e-06	-5.4606
Mnt	541.545	463.692	-0.223914	0.003927	-2.40594
Doc2b	1804.51	1520.83	-0.24675	0.00319029	-2.49617
Timm22	310.168	367.638	0.245234	0.00471962	2.32609
Blmh	936.175	1067.92	0.189952	0.0017177	2.76505
Git1	4500.56	3683.75	-0.28893	1.61323e-05	-4.7923
Ccl12	5.30652	20.0501	1.91778	0.000315609	3.50085
Rffl	222.686	306.653	0.461593	0.000190094	3.72103
Rad51d	232.445	280.041	0.268749	0.009182	2.03706
Ppm1e	9045.48	7803.47	-0.213082	0.00492382	-2.3077
Tspoap1	2333.49	1879.83	-0.311889	6.92989e-05	-4.15927
Cuedc1	349.844	444.663	0.346	0.000288335	3.5401
Msi2	1120.74	914.126	-0.293986	0.000156532	-3.8054
Nog	73.1118	111.12	0.603947	0.00237742	2.62389
Pctp	31.9645	18.33	-0.802261	0.00881143	-2.05495
Tmem100	240.838	156.673	-0.620311	8.19803e-06	-5.08629
Hlf	2742.08	2412.15	-0.184952	0.00588238	-2.23045
Utp18	496.783	619.256	0.31792	0.0010883	2.96325
Cacna1g	685.78	552.758	-0.311099	0.00513611	-2.28937
Stac2	903.049	741.475	-0.284407	0.000153919	-3.81271
Krt222	822.202	710.461	-0.210736	0.00447094	-2.3496
Krt12	26.3284	2.53526	-3.37641	1.57263e-07	-6.80337
Krt9	126.924	90.7537	-0.483934	0.00926323	-2.03324
Nt5c3b	385.487	460.881	0.25771	0.00693294	2.15908
Cnp	3793.15	4410.05	0.217401	0.00527313	2.27793
Tubg2	412.54	307.043	-0.426092	6.27803e-06	-5.20218
Plekhh3	98.3433	127.533	0.374974	0.00727224	2.13833
Nsf	22128.7	19952.5	-0.149346	0.00667625	-2.17547
Tanc2	2924.44	2551.36	-0.196892	0.00475271	-2.32306
Prkca	5611.42	4832.95	-0.215462	0.0046433	-2.33317
Rgs9	153.835	100.424	-0.615277	0.000571486	-3.24299
Abca9	189.052	270.424	0.516441	0.000581227	3.23565
Itgb4	146.584	199.483	0.444544	0.000427077	3.36949
Sec14l1	3519.25	3062.15	-0.200722	0.000525701	-3.27926
Syngr2	83.0214	120.545	0.538015	0.00203767	2.69087
Socs3	9.76678	28.4742	1.5437	2.74824e-05	4.56095
Lgals3bp	150.754	253.042	0.747182	0.000425861	3.37073
Hexdc	214.371	285.985	0.415826	0.000108892	3.963
Rab40b	836.129	622.114	-0.426547	5.87089e-07	-6.2313
Fam49a	5449.39	4615.66	-0.239559	0.000564032	-3.2487
Lratd1	1334.61	1103.13	-0.274821	0.000142058	-3.84754
Ntsr2	1675.38	1874.21	0.161792	0.00634813	2.19735
Kcnf1	860.022	631.623	-0.44531	1.04344e-05	-4.98153
Pdia6	1609.11	1842.88	0.195703	0.00024381	3.61295
Myt1l	5630.87	4779.87	-0.236385	0.000458361	-3.33879
Agmo	129.326	164.986	0.351334	0.00655293	2.18356
Stxbp6	2246.7	1844.62	-0.284481	0.00068898	-3.16179
Akap6	4790.64	4141.09	-0.210209	0.00479259	-2.31943
Clec14a	67.0458	97.6156	0.541964	0.00508561	2.29366
Trim9	4247.99	3880.34	-0.130595	0.00937411	-2.02807
4930447C04Rik	106.779	60.5047	-0.819512	0.00615934	-2.21047
Slc38a6	75.3817	51.5343	-0.54868	0.00959951	-2.01775
Snapc1	728.763	510.184	-0.514431	0.000920074	-3.03618
Syt16	1294.33	1114.02	-0.21643	0.00203998	-2.69037
Syne2	437.57	321.488	-0.44475	0.000444979	-3.35166
Ttc9	846.638	709.927	-0.254074	0.00286137	-2.54343
Rgs6	242.021	188.485	-0.360679	0.00182243	-2.73935
Dnal1	2630.88	2313.02	-0.185766	0.00333508	-2.47689
Npc2	727.321	848.612	0.222513	0.00103703	2.98421
Erg28	493.235	576.94	0.226145	0.00243979	2.61265
Gstz1	567.269	693.077	0.288983	0.000934034	3.02964
Dio2	1137.47	1422.23	0.322316	2.74204e-06	5.56193
Ifi27	402.615	569.96	0.501459	4.16354e-06	5.38054
Ifi27l2a	1.66855	11.6481	2.80343	0.000277794	3.55628
Serpina3m	46.7276	1.55505	-4.90924	0.00281612	-2.55035
Clmn	2300.61	2024.73	-0.184284	0.00339844	-2.46872
Bcl11b	2773.45	2244.59	-0.305227	0.000116187	-3.93484
Pld4	99.8748	153.503	0.620075	0.000227592	3.64284
Esyt2	1320.86	1096.58	-0.268465	1.91892e-05	-4.71694
Ptprn2	4077.28	3317.55	-0.297488	0.000549731	-3.25985
Rapgef5	5569.82	4865.14	-0.195148	0.00947952	-2.02321
Chrm3	1157.76	926.493	-0.321482	0.000821356	-3.08547
Gpr137b	213.246	306.909	0.52529	0.00944269	2.0249
Gng4	410.22	280.945	-0.546113	0.00195458	-2.70895
Sugct	34.3049	10.6004	-1.69429	0.00545114	-2.26351
Ripor2	1296.57	1114.12	-0.218798	0.00187533	-2.72692
F13a1	31.9295	64.8016	1.02114	0.00171051	2.76688
Ly86	152.232	210.886	0.470196	0.000245195	3.61049
Hivep1	714.187	599.19	-0.253289	0.00110021	-2.95853
Mcur1	597.896	501.523	-0.25358	0.00107418	-2.96892
Cd83	290.954	228.934	-0.345862	0.000644714	-3.19063
Id4	1359.51	1077.37	-0.335576	0.00961312	-2.01714
Shc3	402.092	314.303	-0.355368	0.000777756	-3.10916
Diras2	4855.73	4381.75	-0.148182	0.00184061	-2.73504
Rab24	622.412	745.699	0.260724	0.00713613	2.14654
Tifab	24.7183	42.5212	0.7826	0.00641895	2.19254
Fancc	94.4669	59.7624	-0.66057	0.00199021	-2.7011
Zfp367	378.73	514.032	0.440689	0.000788668	3.10311
Habp4	2760.45	2384.04	-0.211495	7.69412e-05	-4.11384
Cdc14b	172.669	133.335	-0.372957	0.00760244	-2.11905
Cdk20	93.8914	141.639	0.593155	5.21176e-05	4.28302
Mfsd14b	817.754	998.458	0.288035	0.00688397	2.16216
Gm10767	29.9407	11.0187	-1.44216	3.93979e-05	-4.40453
Rsl1	98.6464	46.0691	-1.09847	2.16757e-09	-8.66403
Zfp458	169.434	118.828	-0.511842	0.0010556	-2.9765
Zfp457	10.2059	38.2339	1.90545	4.96444e-08	7.30413
Zfp595	94.1418	66.0586	-0.511089	0.00268347	-2.5713
Zfp429	36.603	2.84255	-3.6867	2.18857e-12	-11.6598
Zfp874a	344.567	180.497	-0.932809	2.70358e-18	-17.5681
Zfp58	64.4951	114.199	0.824285	1.89901e-05	4.72147
Zfp738	642.199	438.36	-0.550907	1.24307e-08	-7.9055
Gm10037	51.4166	24.2556	-1.08392	0.00031756	-3.49817
Mtrr	267.444	324.525	0.279093	0.00695424	2.15775
Adcy2	2598.46	2269.03	-0.195582	0.000487781	-3.31178
Srd5a1	120.362	80.0713	-0.588024	0.000115137	-3.93878
Med10	516.87	406.54	-0.346404	7.55795e-05	-4.1216
Erap1	203.55	248.708	0.289068	0.00960827	2.01735
Ell2	492.807	401.707	-0.294879	0.0063555	-2.19685
Rhobtb3	518.019	615.68	0.249175	0.00275891	2.55926
Rfesd	232.147	299.531	0.36767	0.0027796	2.55602
Cox7c	169.872	100.08	-0.763294	8.94222e-06	-5.04855
Serinc5	1455.96	1179.86	-0.303345	1.7828e-06	-5.7489
Cmya5	124.741	61.0661	-1.03049	1.62305e-06	-5.78967
Crhbp	566.221	439.148	-0.366658	0.00329616	-2.48199
F2r	90.4049	137.738	0.607454	0.000870795	3.06008
Sv2c	543.866	390.798	-0.476829	4.34765e-05	-4.36175
Col4a3bp	1566.81	1361.36	-0.202773	0.00516541	-2.2869
Fam169a	1216.63	1000.91	-0.281578	0.00538801	-2.26857
Hexb	1888.05	2456.22	0.379544	3.08897e-08	7.51019
Map1b	29025.8	24840.5	-0.224644	4.83033e-05	-4.31602
Naip6	7.37699	17.039	1.20773	0.00717866	2.14396
Marveld2	19.8511	39.002	0.974327	0.00345044	2.46213
Mast4	1117.41	906.146	-0.30234	0.00017772	-3.75026
Rgs7bp	6973.07	5948.92	-0.229165	0.000389259	-3.40976
Rab3c	11073.9	9560.01	-0.212081	0.000755569	-3.12173
Gpx8	44.2015	77.2819	0.806036	0.000201187	3.6964
Gzmk	11.2873	30.1792	1.41886	9.34806e-05	4.02928
4833420G17Rik	608.21	229.59	-1.40551	5.51711e-05	-4.25829
Ccl28	58.1262	5.04473	-3.52634	0.000114896	-3.9397
Hmgcs1	4207.45	4988.92	0.245782	0.00343507	2.46406
Zfp131	762.782	572.605	-0.413732	0.000810221	-3.0914
Slmap	1927.9	1715.39	-0.168499	0.00961376	-2.01711
Ncoa4	124.117	221.866	0.837987	1.00772e-05	4.99666
Wdfy4	23.1109	39.913	0.788286	0.00354165	2.45079
Arhgap22	83.2617	41.0954	-1.01868	6.09355e-07	-6.21513
Zfp488	78.4626	39.4445	-0.992183	3.4181e-06	-5.46621
Anxa8	2.81046	14.1022	2.32705	0.00735123	2.13364
Ldb3	56.2714	139.591	1.31073	1.03962e-08	7.98313
Grid1	1120.68	951.9	-0.235498	0.000690108	-3.16108
Cdhr1	180.577	129.311	-0.481768	0.00400782	-2.39709
Fermt2	1467.2	1662.79	0.180543	0.00119436	2.92286
Armh4	1031.6	770.234	-0.421509	0.000102743	-3.98825
Ccnb1ip1	3.59314	0	#NAME?	0.00584772	-2.23301
Klhl33	193.266	126.73	-0.608825	0.000476903	-3.32157
Osgep	279.042	364.996	0.387401	0.000158213	3.80076
Rnase4	212.51	300.655	0.500583	0.00255256	2.59302
Ang	12.121	25.3711	1.06568	0.00810467	2.09126
Rnase6	1.71236	7.97076	2.21873	0.00428288	2.36826
Psmb5	389.321	571.482	0.55375	1.17448e-05	4.93016
Irf9	128.986	189.891	0.557956	0.000477163	3.32133
Nedd8	855.3	998.167	0.22285	0.00249932	2.60218
Gmpr2	301.496	364.494	0.273758	0.00186138	2.73016
Tgm1	1.20498	8.18135	2.76333	0.00315897	2.50045
Dhrs1	830.175	941.946	0.182229	0.00285493	2.5444
Adra1a	130.366	92.5761	-0.493851	0.00229074	-2.64002
Slc25a37	281.839	364.318	0.370329	0.000434302	3.36221
Tnfrsf10b	16.0782	4.94651	-1.70062	0.00309147	-2.50984
Pdlim2	76.1404	132.566	0.799972	3.28638e-07	6.48328
Piwil2	1.94944	11.5306	2.56433	0.000211899	3.67387
Polr3d	312.085	250.957	-0.314499	0.00204045	-2.69027
Phyhip	5831.99	6536.55	0.164541	0.00483374	2.31572
Fam160b2	504.028	391.282	-0.365294	8.57671e-06	-5.06668
Lpar6	85.4203	118.534	0.472647	0.00713629	2.14653
Nudt15	12.3594	27.9991	1.17977	0.000644029	3.19109
Esd	518.585	994.185	0.938933	3.34757e-44	43.4753
Lcp1	147.77	192.981	0.385102	0.00846204	2.07253
Tsc22d1	5856.97	6341.92	0.114765	0.00387241	2.41202
Dnajc15	1111.94	1245.65	0.163826	0.00530331	2.27545
Epsti1	6.26606	17.5919	1.48928	0.0017186	2.76482
Rgcc	338.838	223.468	-0.600526	5.51295e-07	-6.25862
Dach1	143.953	97.5594	-0.561245	0.000408344	-3.38897
Lmo7	2678.45	2230.32	-0.26415	0.00194481	-2.71112
Mbnl2	4943.09	4268.83	-0.211571	0.00336837	-2.47258
Stk24	840.229	728.268	-0.206312	0.00765791	-2.11589
Fgf14	685.478	582.308	-0.235328	0.00379085	-2.42126
Osmr	133.979	190.101	0.504757	0.00146252	2.8349
Spef2	75.4498	117.941	0.644481	0.000109976	3.9587
Rxfp3	88.0591	141.346	0.682689	3.08845e-05	4.51026
Cdh18	234.926	169.922	-0.467335	0.00530699	-2.27515
Trio	3667.96	3218.73	-0.188486	0.0071446	-2.14602
Sema5a	2693.48	2059.79	-0.386975	0.000750593	-3.1246
Cpq	105.9	200.214	0.918838	3.99042e-06	5.39898
Laptm4b	1229.28	1497.19	0.284445	0.000214921	3.66772
Matn2	1164.63	1424.39	0.290474	3.19367e-06	5.49571
Rpl30	547.076	997.311	0.866303	0.000149625	3.825
Erich5	122.814	33.7778	-1.86232	8.88034e-19	-18.0516
Rida	904.694	759.56	-0.252265	0.00482704	-2.31632
Pop1	115.331	161.79	0.488348	0.00191648	2.7175
Cox6c	2167.58	2709.63	0.322008	7.38136e-05	4.13186
Ncald	9541.73	8564.39	-0.155901	0.00607723	-2.21629
Baalc	2549.78	3061.97	0.264089	3.18074e-06	5.49747
Fzd6	91.164	137.669	0.594667	0.000323656	3.48992
Cthrc1	19.6091	69.5514	1.82656	0.00222192	2.65327
Rims2	1580.39	1358.62	-0.218131	0.000681837	-3.16632
Oxr1	6183.04	5362.63	-0.205374	0.00261295	-2.58287
Rspo2	324.286	439.221	0.437679	0.000539338	3.26814
Enpp2	2919.93	3762.57	0.365786	0.00125157	2.90255
Fam49b	2783.6	2441.37	-0.189263	0.00556246	-2.25473
Asap1	1514.61	1332.4	-0.18492	0.00419072	-2.37771
Adcy8	331.94	268.964	-0.303509	0.00503624	-2.29789
Kcnq3	4293.01	3302.93	-0.378242	3.21627e-05	-4.49265
Scrt1	1210.49	1039.87	-0.219187	0.00213646	-2.67031
Vps28	892.087	1034.42	0.213561	0.00734512	2.134
Csf2rb	14.1902	27.1327	0.935142	0.00574658	2.24059
Mpped1	2926.78	2568.32	-0.18849	0.00892031	-2.04962
Creld2	175.815	233.623	0.410126	0.000860294	3.06535
Mlc1	2255.95	2606.06	0.208132	0.00384002	2.41567
Slc2a13	2696.62	2394.52	-0.171416	0.00122813	-2.91075
Prickle1	1608.17	1350.7	-0.251707	2.36421e-05	-4.62631
Slc38a1	2630.48	2345.47	-0.165451	0.00519184	-2.28468
Pou6f1	1568.04	1389.48	-0.174418	0.00134811	-2.87027
Nmral1	145.946	186.296	0.352163	0.00749286	2.12535
Carhsp1	571.953	675.828	0.24076	0.00953084	2.02087
Emp2	342.872	244.767	-0.486264	0.000298813	-3.5246
Tekt5	117.602	66.6895	-0.818387	3.15654e-05	-4.50079
Serpind1	31.2869	67.7114	1.11384	0.00120667	2.91841
Etv5	708.187	578.611	-0.291536	0.000409878	-3.38735
Rtp1	19.5117	4.6076	-2.08225	7.24673e-05	-4.13986
Rtp4	17.6431	45.1124	1.35442	5.55101e-05	4.25563
Apod	1997.76	3117.79	0.642143	4.61042e-07	6.33626
Itgb5	504.642	600.249	0.2503	0.00834571	2.07854
Parp14	53.3667	88.9916	0.737731	0.00119848	2.92137
Slc15a2	500.723	738.89	0.561348	2.48998e-07	6.6038
Gsk3b	3765.94	3312.97	-0.184886	0.00976322	-2.01041
Plcxd2	666.288	548.569	-0.280472	0.000835732	-3.07793
Gm4737	22.1886	50.0608	1.17386	0.000179982	3.74477
Cep97	426.854	339.131	-0.331902	0.00109559	-2.96035
Pcnp	861.013	645.668	-0.415242	0.000201127	-3.69653
Pros1	230.759	306.484	0.409425	0.00159561	2.79707
Robo2	2225.87	1874.76	-0.247664	0.00707332	-2.15038
App	26201	32595.2	0.315039	2.65945e-06	5.57521
Tiam1	2130.77	1730.8	-0.299936	0.000168633	-3.77306
Gm5678	13.2265	1.77516	-2.89741	0.0018418	-2.73476
Cbr3	133.098	195.027	0.551186	0.00278272	2.55553
Hmgn1	684.641	816.514	0.254129	0.000864465	3.06325
Dscam	1129.83	965.404	-0.226896	0.00436564	-2.35995
Mx2	9.60948	27.8471	1.53499	0.000210067	3.67764
Synj2	1303.38	1100.89	-0.243593	0.00205451	-2.68729
Tagap	83.3938	9.41689	-3.14662	4.06874e-05	-4.39054
Rsph3a	48.3974	88.1512	0.865049	0.000291606	3.5352
Ccr6	14.7663	0.249602	-5.88654	1.02387e-05	-4.98976
Prr18	471.988	669.053	0.50337	6.08993e-07	6.21539
Prkn	147.377	97.5039	-0.595983	0.00102748	-2.98823
9030025P20Rik	33.5453	13.3304	-1.33139	0.00028229	-3.5493
Lix1	673.378	760.299	0.175151	0.0096805	2.0141
Zfp677	42.1512	63.6138	0.593766	0.00758292	2.12016
Zfp983	393.435	217.695	-0.853817	1.42197e-05	-4.84711
Cacna1h	1467.63	1230.39	-0.254375	0.00936616	-2.02844
Mettl26	273.946	344.14	0.329106	0.00131987	2.87947
Syngap1	4338.86	3829.53	-0.180146	0.00685844	-2.16377
Fgd2	62.0925	90.1181	0.537398	0.00436744	2.35977
H2-K1	377.064	484.014	0.360241	0.000901216	3.04517
Psmb8	47.6798	71.8821	0.592256	0.00362481	2.44071
H2-Aa	17.5465	43.7157	1.31697	0.00590771	2.22858
C4b	589.408	1229.25	1.06044	1.39255e-05	4.85619
Aif1	77.8244	109.015	0.48623	0.00269717	2.56909
H2-D1	394.411	613.083	0.636384	3.62817e-06	5.44031
H2-Q1	0.699029	8.32489	3.57401	0.00302312	2.51954
Ppp1r18	67.0918	101.488	0.597101	0.00134383	2.87166
H2-T23	54.0202	94.8674	0.812413	0.00295346	2.52967
H2-T22	126.61	196.027	0.630664	0.00284986	2.54518
Tnfrsf21	1816.32	1604.6	-0.178806	0.00144098	-2.84134
Satb1	1430.1	1250.99	-0.193041	0.00272192	-2.56512
Pot1b	66.644	122.191	0.874587	3.97033e-05	4.40117
Micos13	476.739	566.573	0.249062	0.00399949	2.398
Catsperd	4.09053	14.5469	1.83035	0.000986293	3.00599
Khsrp	1012.29	1161.82	0.198768	0.00250623	2.60098
C3	46.8039	124.977	1.41696	0.0068222	2.16608
Cntnap5c	179.952	258.414	0.52207	0.0029203	2.53457
Tmem200c	121.162	84.1199	-0.526417	0.00062973	-3.20085
Epb41l3	3185.95	2756.14	-0.209076	0.000465552	-3.33203
Dlgap1	11921.7	10717.9	-0.15356	0.000499438	-3.30152
Clip4	1262.64	1107.85	-0.188679	0.0060195	-2.22044
Rasgrp3	240.696	298.651	0.311249	0.00220325	2.65694
Fam98a	679.155	592.547	-0.196812	0.00390419	-2.40847
Vit	88.5256	131.182	0.567401	0.000968935	3.01371
Gpatch11	688.179	815.751	0.245345	0.00173698	2.7602
Eif2ak2	166.406	221.719	0.414026	0.00441635	2.35494
Prepl	9959.3	8044.85	-0.307979	3.17122e-05	-4.49877
Prkce	12796.1	11159.6	-0.197415	0.000111204	-3.95388
Jcad	1589.66	1312.71	-0.276164	0.00109788	-2.95945
Greb1l	228.376	177.183	-0.366174	0.00107639	-2.96803
Esco1	474.204	379.028	-0.323203	0.00238463	-2.62258
Riok3	1532.34	1247.18	-0.297066	4.28666e-05	-4.36788
Asxl3	200.176	158.837	-0.333718	0.00665716	-2.17671
Rit2	1411.8	1077.13	-0.39034	1.68696e-07	-6.7729
Sap130	614.532	849.748	0.467546	5.86137e-08	7.232
Paip2	2351.82	2623.19	0.157544	0.00983395	2.00727
Cd14	29.4338	64.6218	1.13454	1.57949e-05	4.80148
Pcdha9	72.647	36.1659	-1.00627	1.70498e-05	-4.76828
Pcdhb5	182.482	130.011	-0.489124	0.000412977	-3.38407
Pcdhb6	169.117	74.6028	-1.18072	2.59398e-08	-7.58603
Pcdhb7	258.894	182.433	-0.504996	9.61507e-05	-4.01705
Pcdhb8	174.983	116.972	-0.581044	0.00626599	-2.20301
Pcdhb9	269.096	357.709	0.410663	5.80347e-05	4.23631
Pcdhb16	201.193	135.568	-0.569563	0.000161194	-3.79265
Pcdhb21	76.0632	50.4596	-0.592069	0.0030389	-2.51728
Pcdhga2	221.583	156.937	-0.497663	0.000841444	-3.07497
Pcdhga3	253.722	164.205	-0.627753	2.92027e-05	-4.53458
Pcdhga4	95.7012	169.677	0.826178	4.67461e-06	5.33025
Pcdhgb2	112.3	72.2436	-0.636419	0.000885157	-3.05298
Pcdhgb6	169.569	61.6944	-1.45866	7.85605e-19	-18.1048
Pcdhga11	380.032	74.5636	-2.34958	5.71073e-44	-43.2433
Eif3j2	69.4241	6.59313	-3.3964	3.59046e-14	-13.4448
Eno1b	189.913	14.5068	-3.71053	0.000976625	-3.01027
Gm4951	2.71429	12.099	2.15624	0.00219252	2.65906
Iigp1	29.5461	61.2261	1.05118	0.0018299	2.73757
Csf1r	1292.06	1590.69	0.299975	0.00550545	2.25921
Afap1l1	165.048	208.937	0.340185	0.00929093	2.03194
Wdr7	4433.69	3862.37	-0.19902	0.000588356	-3.23036
4930503L19Rik	214.829	296.543	0.465056	1.16132e-05	4.93505
Mapk4	783.702	649.639	-0.270667	0.00042581	-3.37078
St8sia5	873.01	751.534	-0.216159	0.00599498	-2.22221
Epg5	1004.59	815.445	-0.300941	0.000315483	-3.50102
Mbp	30782.4	41250.6	0.422311	1.10002e-06	5.9586
Unc93b1	132.885	185.702	0.482812	0.00107208	2.96977
Sptbn2	14820.7	12397.8	-0.257524	0.00530019	-2.27571
Sipa1	133.224	170.276	0.354017	0.00640057	2.19378
Plaat3	581.715	747.355	0.361481	8.96865e-05	4.04727
Fth1	25409.3	29756.3	0.227842	0.00547593	2.26154
Tle4	1209.22	1070.48	-0.175826	0.00733158	-2.1348
Psat1	1903.01	2135.39	0.166218	0.00794549	2.09988
Gnaq	5867.46	5370.73	-0.127617	0.00490437	-2.30942
Aldh1a1	960.051	760.056	-0.337005	1.54514e-05	-4.81103
Gda	4733.38	4123.04	-0.199164	0.0036886	-2.43314
Klf9	4618.74	4077.23	-0.179909	0.00704402	-2.15218
Apba1	2790.84	2400.97	-0.217083	8.65521e-05	-4.06272
Dmrt2	19.0434	8.5884	-1.14883	0.00771266	-2.1128
Rfx3	1741.21	1450.3	-0.263738	0.00634457	-2.1976
Glis3	224.91	182.409	-0.302169	0.008833	-2.05389
Slc1a1	3255.06	2809.86	-0.212188	0.00079067	-3.102
Ifit3	60.6122	157.529	1.37794	9.91355e-08	7.00377
Ifit3b	40.1103	78.6898	0.972205	0.00120777	2.91802
Ifit1	35.3603	94.8794	1.42396	2.68533e-05	4.571
Ppp1r3c	746.305	949.059	0.346732	2.79368e-05	4.55382
Btaf1	943.05	774.222	-0.284587	0.00618335	-2.20878
Ide	1190.9	929.088	-0.358163	0.00360853	-2.44267
Entpd1	204.44	276.085	0.433439	0.00084485	3.07322
Scd1	2432.17	2011.2	-0.274193	5.22503e-06	-5.28191
Npm3	49.7092	72.7012	0.548467	0.00706599	2.15083
Arl3	1157.65	1307.61	0.175725	0.00920334	2.03605
Sorcs1	255.134	192.207	-0.408596	0.00356455	-2.448
Trub1	396.096	476.931	0.267931	0.00119441	2.92285
Shtn1	620.373	727.742	0.230292	0.00480312	2.31848
Fam204a	424.773	337.055	-0.333707	9.10583e-05	-4.04068
Fam45a	746.129	618.311	-0.271094	0.00773841	-2.11135
Cybb	11.4061	25.0671	1.13599	0.00777565	2.10926
Ndufb11	1012.55	1163.16	0.200059	0.00554928	2.25576
Zfp182	182.184	136.939	-0.411865	0.00870955	-2.06
Gm14569	26.1726	50.2612	0.941388	0.00129626	2.88731
Gpc4	492.974	354.263	-0.476689	2.63878e-06	-5.5786
Ints6l	1275.14	950.546	-0.423828	4.03618e-07	-6.39403
Slitrk2	898.716	760.076	-0.241721	0.00240571	-2.61876
Ids	9255.47	7461.21	-0.310896	0.000685492	-3.164
Xlr3a	23.0479	10.0244	-1.20112	0.00895851	-2.04776
Xlr4b	10.1975	1.8439	-2.46739	0.0010683	-2.97131
Bcap31	812.24	970.537	0.256877	0.00106306	2.97344
Lage3	141.38	178.779	0.338597	0.00628399	2.20176
Eif2s3x	272.798	220.263	-0.308602	0.00571689	-2.24284
Msn	444.1	528.321	0.250529	0.00683218	2.16544
Dlg3	3876.64	3459.69	-0.164162	0.00416507	-2.38038
Plp1	22038.9	29584.9	0.42481	7.35117e-09	8.13364
Alas2	20.2318	49.5359	1.29185	0.00561061	2.25099
Tmsb4x	18434.6	21285.7	0.207472	0.00177902	2.74982
mt-Nd1	132166	157849	0.256193	0.00457864	2.33926
mt-Nd4	60899.6	68644.6	0.172713	0.00941953	2.02597

## Sheet: DEG_WTS vs 3xTgS
gene_id	WT_SCD1i_IVO384_HPP	X3xTG_SCD1i_IVO386_HPP	log2FC	p.value	rank
C1ql2	788.469	338.559	-1.21964	7.55e-09	-8.12207
Lypd1	1552.15	2137.38	0.461581	0.00295481	2.52947
Mcm6	209.327	53.8882	-1.95772	2.69e-06	-5.57088
Chil1	58.5763	233.234	1.99339	0.0011537	2.93791
Lgr6	32.0135	214.222	2.74236	8.49e-06	5.07119
Nav1	1884.32	1068.93	-0.817873	6.15e-05	-4.21095
F5	385.68	21.6139	-4.15737	0.00374485	-2.42657
Cd59a	32.7184	139.635	2.09349	0.00529959	2.27576
Cst3	10962	13112.5	0.258432	0.00506909	2.29507
Cldn11	1116.42	1771.9	0.666419	0.00124908	2.90341
Ctss	1067.01	1386.36	0.377727	0.0029181	2.5349
Col11a1	325.28	142.045	-1.19533	0.0006218	-3.20635
Sass6	258.913	91.5203	-1.5003	0.00726474	-2.13878
Ccl27a	205.504	28.799	-2.83508	2.38e-09	-8.62385
Gabra2	1858.62	4126.88	1.15082	1.01e-07	6.99488
Kit	1636.25	1071.26	-0.611085	0.00148462	-2.82839
Stbd1	14.0336	148.958	3.40794	1.52e-06	5.81697
Cxcl13	0.297969	80.0134	8.06893	3.9e-07	6.40916
Rplp0	1145.04	457.984	-1.32203	5.17e-12	-11.2867
Ubc	548.662	205.504	-1.41675	1.7e-07	-6.76865
Mmp17	2417.61	1512.97	-0.676202	0.00320874	-2.49366
Gm9008	18.2706	0.825824	-4.46755	0.00411925	-2.38518
Lmo3	2969.97	2407.23	-0.303073	0.00537481	-2.26964
Hddc3	396.465	185.403	-1.09653	0.00018775	-3.72642
Me3	839.051	610.064	-0.459797	0.00781623	-2.107
Trim12a	0	46.0061	Inf	9.83e-06	5.00766
Wwox	413.108	190.194	-1.11904	0.00880394	-2.05532
Hspa8	2186.12	4440.69	1.02241	0.00074714	3.1266
Thy1	8772.45	22509.6	1.35949	1.66e-12	11.7807
Scn2b	2431.39	3277.72	0.430907	0.00262663	2.5806
Cryab	503.647	958.16	0.927853	0.00029718	3.52698
Filip1	363.573	188.344	-0.948871	0.00161569	-2.79164
Trf	2406.99	4678.22	0.958728	2.86e-10	9.54372
Col6a4	2.47096	58.5523	4.56658	5.6e-05	4.25203
Rpl29	88.773	316.318	1.83319	0.00126465	2.89803
Tma7	243.055	504.545	1.0537	0.00418046	2.37878
Spink8	165.939	317.019	0.933911	0.0086096	2.06502
Mobp	8469.8	11875.5	0.487586	5.02e-07	6.29953
Ddo	138.548	241.59	0.802175	0.00750045	2.12491
Stxbp6	2113.59	1489.68	-0.504694	0.00932491	-2.03036
Zfp429	20.9378	2.2904	-3.19244	0.00897	-2.04721
Zfp874a	357.039	145.743	-1.29265	0.00317753	-2.49791
4833420G17Rik	475.274	185.439	-1.35781	5.02e-05	-4.29912
Ccl28	85.684	4.08281	-4.39139	0.00035728	-3.44699
Ncoa4	109.245	179.086	0.713079	0.00983754	2.00711
Ldb3	22.791	112.643	2.30522	0.0041519	2.38175
Esd	537.92	803.076	0.578143	0.00029828	3.52537
Rpl30	411.066	805.548	0.970602	0.00014436	3.84054
App	20810.3	26314.7	0.338575	0.00021412	3.66933
Tagap	100.197	7.59755	-3.72117	5.51e-05	-4.25879
C4b	534.65	991.356	0.890808	0.0095148	2.0216
Riok3	1592.48	1007.4	-0.660644	0.00590406	-2.22885
Camk4	971.115	516.353	-0.911284	0.00583685	-2.23382
Pcdhb6	176.354	60.2338	-1.54983	0.00056047	-3.25145
Pcdhb9	163.628	288.778	0.819538	0.00853126	2.06899
Pcdhgb6	164.907	49.7823	-1.72795	0.00044046	-3.35609
Pcdhga11	186.383	60.1768	-1.63099	0.00011272	-3.94798
Mbp	23628	33324.3	0.496076	7.22e-07	6.14158
Arl3	663.438	1056.14	0.670766	0.00429812	2.36672
Xlr3a	82.2392	8.09395	-3.34491	0.00869338	-2.06081
Plp1	16964.6	23899.8	0.494467	5.18e-06	5.28577
mt-Nd1	107686	127458	0.243193	0.00340269	2.46818

## Sheet: DEG_3xTgD vs 3xTgS
	X3xTG_DMSO_IVO385_HPP	X3xTG_SCD1i_IVO386_HPP	log2FC	p.value	rank
Cnr1	5264.41	4499.27	-0.226582	9.29409e-07	-6.03179
Erbb4	1315.37	1035.36	-0.345337	2.0357e-06	-5.69129
Myl6	1632.22	1985.33	0.282542	4.43863e-06	5.35275
Rab30	820.259	665.763	-0.301071	1.78916e-05	-4.74735
Unc80	5859.7	5018.04	-0.223702	1.84297e-05	-4.73448
Fam126b	2493.56	2033.22	-0.294442	1.93673e-05	-4.71293
Mef2a	3832.78	3263.47	-0.231985	2.51261e-05	-4.59988
Atox1	205.757	281.856	0.454018	3.46775e-05	4.45995
Brwd3	333.147	247.229	-0.430312	3.88095e-05	-4.41106
Slc5a3	760.807	572.075	-0.411326	3.94514e-05	-4.40394
Lnpep	2050.88	1739.02	-0.237966	5.42965e-05	-4.26523
Bicd1	818.07	662.937	-0.303353	7.86751e-05	-4.10416
Vim	886.164	1103.39	0.316293	8.40475e-05	4.07548
Msi2	1065.51	889.846	-0.259922	9.34425e-05	-4.02946
Mindy2	1572.72	1344.55	-0.226144	9.36263e-05	-4.0286
Pank3	1630.79	1365.87	-0.255747	9.65966e-05	-4.01504
Dok6	2468.36	1993.36	-0.308347	9.87682e-05	-4.00538
Gad2	3080.3	2688.55	-0.196244	0.000132393	-3.87813
Hspbp1	522.302	631.078	0.272935	0.000137819	3.86069
Lcorl	436.145	351.052	-0.313123	0.000284337	-3.54617
Fxyd1	242.015	318.164	0.394675	0.000302875	3.51874
Osbpl8	1746.57	1439.42	-0.279038	0.000304113	-3.51696
Cck	2678.54	3383.07	0.336882	0.000318242	3.49724
Rims2	1534.88	1322.52	-0.214833	0.000325727	-3.48715
Uqcrq	885.651	1114.06	0.331017	0.000328544	3.48341
Klf12	458.583	350.092	-0.389447	0.000355739	-3.44887
Ptpn4	1703.88	1412.05	-0.271031	0.000426919	-3.36965
Myo5a	7845.58	6870.29	-0.191509	0.000432699	-3.36381
Zfp871	1901.66	1660.24	-0.195866	0.00044879	-3.34796
Stmn3	4262.56	5107.57	0.260916	0.000453741	3.34319
Bex3	1787.35	2082.14	0.22024	0.000475816	3.32256
Dynlrb1	1712.11	1969.26	0.201875	0.0004836	3.31551
Rplp1	1852.75	2285.57	0.302886	0.000502656	3.29873
Taok1	3459.49	3005.69	-0.202861	0.000512853	-3.29001
Med13l	1583.95	1322.84	-0.259886	0.000539536	-3.26798
Dmd	1349.66	1119.72	-0.269454	0.000558117	-3.25327
Atraid	759.778	910.16	0.260542	0.000594059	3.22617
Cnot6	1026.41	870.119	-0.238323	0.000594857	-3.22559
Atp5j2	1549.89	1852.63	0.257406	0.000610114	3.21459
Dennd5b	1848.96	1603.7	-0.205302	0.000620152	-3.2075
Gng11	139.68	189.959	0.443564	0.000624318	3.20459
Plekhb1	4754.22	5561.5	0.226266	0.000641676	3.19268
Ttbk2	1546.7	1332.57	-0.214982	0.000646045	-3.18974
Ncoa1	3285.24	2883.44	-0.188207	0.000663146	-3.17839
Fam169a	1171.88	974.427	-0.266195	0.00066518	-3.17706
Chchd3	787.157	917.699	0.22137	0.00066662	3.17612
Fzd3	1444.1	1216.89	-0.24697	0.000717309	-3.14429
Nyap2	427.782	336.582	-0.345916	0.000729986	-3.13669
Raph1	821.779	677.463	-0.278609	0.000731988	-3.1355
Phc3	1359.53	1139.89	-0.254215	0.00073222	-3.13536
Cpeb3	1075.08	922.704	-0.2205	0.000743708	-3.1286
Aprt	249.757	319.421	0.354936	0.000764301	3.11674
Usp34	3712.62	3313.08	-0.164268	0.000791558	-3.10152
Adra1a	132.456	90.1055	-0.555821	0.000791909	-3.10132
Gsk3b	3649.69	3225.19	-0.178387	0.000836391	-3.07759
Nedd8	818.969	971.961	0.24709	0.000844082	3.07362
Larp4	837.166	708.277	-0.241198	0.000856126	-3.06746
Appl1	2319.83	2068.55	-0.165398	0.000873286	-3.05884
Tspan17	263.97	345.544	0.3885	0.000884517	3.05329
Scaf11	1553.77	1348.5	-0.204414	0.00088466	-3.05322
Tmem160	187.03	249.973	0.418503	0.000925439	3.03365
Vps13a	1666.26	1396.76	-0.254531	0.000929905	-3.03156
Eif3g	845.034	977.649	0.210307	0.000977809	3.00975
Atpif1	1689.09	1980.04	0.229289	0.000990739	3.00404
Snrpd2	405.002	492.184	0.28127	0.00102835	2.98786
Sos1	1187.69	1012.15	-0.230732	0.00110426	-2.95693
Pcmtd1	2311.45	2049.05	-0.173845	0.00111154	-2.95408
Fras1	367.417	273.838	-0.424095	0.00113985	-2.94315
Tenm1	1130.97	939.274	-0.267937	0.00114991	-2.93934
Rpl29	306.728	381.31	0.314008	0.00117063	2.93158
Enho	320.926	420.371	0.389423	0.0011787	2.9286
Mbnl2	4653.47	4155.29	-0.163358	0.00120432	-2.91926
Rps20	535.455	643.905	0.266082	0.00123028	2.91
Col25a1	1482.1	1292.1	-0.197918	0.00124761	-2.90392
Dbp	709.611	896.692	0.337586	0.00125156	2.90255
Rictor	1421.06	1192.85	-0.252548	0.00129431	-2.88796
S100b	1683.81	2125.47	0.336046	0.00129925	2.88631
Olfm3	463.764	365.071	-0.345214	0.00131509	-2.88104
Anxa5	636.677	748.982	0.234368	0.00131743	2.88027
Nbeal1	460.642	366.456	-0.330007	0.00133069	-2.87592
Wapl	1462.13	1277.55	-0.194691	0.00133887	-2.87326
Fgd6	368.53	289.93	-0.346075	0.00134819	-2.87025
Xiap	1843.32	1616.49	-0.189444	0.00137334	-2.86222
Elob	766.903	949.681	0.308399	0.00137788	2.86079
Aurkaip1	647.321	764.239	0.239542	0.00139286	2.85609
Prkaa2	655.253	554.197	-0.241652	0.00140079	-2.85363
Selenos	497.024	589.328	0.245756	0.00141695	2.84864
Evi2a	292.441	372.842	0.35042	0.00143385	2.8435
Atp5e	951.289	1201.2	0.336525	0.00143611	2.84281
Col4a3bp	1543.24	1325.34	-0.219593	0.00148341	-2.82874
Fa2h	387.271	481.916	0.315441	0.00151543	2.81946
Trf	4546.55	5639.68	0.310839	0.00153766	2.81314
Hes5	61.271	104.639	0.772147	0.00155529	2.80819
Cmtm5	378.695	501.552	0.405363	0.00156398	2.80577
S100a1	566.199	697.081	0.300017	0.00159099	2.79833
Cst3	12861.2	15804	0.297261	0.00162964	2.78791
Dnm3	2431.96	2158.5	-0.17209	0.00164358	-2.78421
Akap5	1551.76	1349.33	-0.201662	0.00165174	-2.78206
Rps6ka5	621.787	533.874	-0.219921	0.00166679	-2.77812
Itga4	641.401	504.666	-0.345897	0.00168675	-2.77295
Gpr161	1474.69	1182.9	-0.31809	0.0016885	-2.7725
Psd3	13352.4	11475.3	-0.218567	0.00169509	-2.77081
Ro60	1764.96	1463.1	-0.270606	0.00171119	-2.7667
Zfp326	575.209	489.433	-0.232976	0.00171848	-2.76486
Tpgs1	327.552	397.091	0.277747	0.00172021	2.76442
Ids	8306.14	7263.91	-0.193432	0.00172826	-2.76239
Mrpl21	287.876	353.885	0.297837	0.00174814	2.75742
Sesn3	2451.93	1981.59	-0.307261	0.00176331	-2.75367
Spred1	2483.02	2101.85	-0.24044	0.00176588	-2.75304
Dmxl1	1663.36	1417.06	-0.2312	0.00178326	-2.74878
Xpo1	2111.02	1866.6	-0.177527	0.00179572	-2.74576
Zdhhc21	973.13	830.243	-0.229098	0.00181967	-2.74001
Tmem86a	100.239	143.136	0.51394	0.00182236	2.73936
Rfx7	638.802	528.675	-0.272987	0.00182737	-2.73817
Ndufa5	1313.96	1579.06	0.265146	0.001859	2.73072
Bok	524.331	667.384	0.34804	0.0018609	2.73028
Kmt2a	2856.01	2384.22	-0.260486	0.00191728	-2.71731
Tagln3	2022.36	2404.13	0.249479	0.00192713	2.71509
Rpl41	1303.54	1636.57	0.32824	0.00193489	2.71334
Col19a1	377.673	303.239	-0.316682	0.00195016	-2.70993
Ubr3	3898.96	3475.61	-0.165824	0.00198319	-2.70264
Commd1	150.543	200.345	0.412305	0.00199137	2.70085
Cdk12	556.342	462.565	-0.266318	0.00199233	-2.70064
Fam91a1	1533.1	1369.92	-0.162353	0.00199262	-2.70058
Lrrc58	1423.65	1215.62	-0.227906	0.00208064	-2.6818
Zfp462	993.863	788.396	-0.334127	0.00212265	-2.67312
Fut9	1391.41	1116.67	-0.317344	0.00212919	-2.67179
Ubxn1	711.81	836.283	0.232499	0.00213199	2.67121
Cox6c	2275.19	2638.36	0.213658	0.00215662	2.66623
Arl3	1120.7	1273.14	0.183989	0.00220283	2.65702
Ppm1k	1389.4	1219.24	-0.188476	0.00224945	-2.64792
Tet2	751.284	615.33	-0.287997	0.0022642	-2.64508
Apopt1	269.284	334.897	0.314591	0.00230432	2.63746
Cxcl12	888.721	1042.09	0.229681	0.00246132	2.60883
Psmb4	1723.67	2046.76	0.247858	0.00246991	2.60732
Ccdc141	335.006	272.087	-0.30012	0.00247701	-2.60607
Gabrg3	399.719	328.841	-0.281595	0.00248951	-2.60389
Med13	1445.31	1268.44	-0.18832	0.00249101	-2.60363
Cdc73	1048.67	874.102	-0.262694	0.00249441	-2.60303
Trim23	1911.2	1685.74	-0.181098	0.00250227	-2.60167
Chl1	5093.66	4449.72	-0.19499	0.0025231	-2.59807
Rpl18	201.937	261.768	0.374381	0.00252422	2.59787
Zfp788	900.951	790.183	-0.189262	0.00254737	-2.59391
Trip12	3866.71	3402.4	-0.184552	0.00254834	-2.59374
Edf1	834.895	1005.6	0.268385	0.00256267	2.59131
Igfbp7	172.858	219.959	0.347644	0.00260827	2.58365
Impad1	2284.47	1983.1	-0.204102	0.00263703	-2.57889
Zc3h12b	592.613	505.348	-0.229813	0.00267639	-2.57245
Lrrtm2	1526.17	1328.59	-0.200017	0.00268071	-2.57175
Bcl11b	2499.95	2185.38	-0.194015	0.00268313	-2.57136
Rbm12	342.236	251.232	-0.445967	0.0026881	-2.57056
Zfp148	2239.35	1996.89	-0.165324	0.00272545	-2.56456
Tcp11l1	384.905	302.551	-0.347326	0.00275208	-2.56034
Caly	1943.51	2234	0.200963	0.00278315	2.55546
Rfx3	1642.88	1412.04	-0.218454	0.00283509	-2.54743
Sp4	570.027	459.353	-0.311427	0.00284308	-2.54621
Romo1	345.4	430.914	0.319131	0.0028595	2.54371
Nfat5	1716.32	1456.81	-0.236504	0.00286368	-2.54308
Rps5	1866.85	2230.76	0.256928	0.00288955	2.53917
Usf3	1407.02	1199.19	-0.230581	0.00290521	-2.53682
Ndufb11	942.455	1132.7	0.265272	0.00291403	2.53551
Ccdc85b	746.103	860.152	0.205218	0.00291644	2.53515
Epg5	938.698	793.676	-0.242111	0.00294945	-2.53026
Ocrl	1574.23	1385.25	-0.184504	0.00296517	-2.52795
Cacna1i	967.839	841.861	-0.201186	0.00297772	-2.52612
Bag4	1854.46	1670.41	-0.150801	0.00297862	-2.52599
Fsd1l	754.702	627.724	-0.265776	0.00302505	-2.51927
Atp6v1e1	4966.33	5559.33	0.16273	0.00304219	2.51681
Mid2	604.583	515.396	-0.230259	0.00308048	-2.51138
Pgr	382.259	310.13	-0.301678	0.00309113	-2.50988
Mob3b	62.5903	89.9179	0.522669	0.00311033	2.50719
Lmbrd2	2021.54	1805.05	-0.163413	0.00313088	-2.50433
Cox7b	2164.66	2563.4	0.243917	0.00313608	2.50361
Ripor2	1248.64	1084.52	-0.203291	0.00314707	-2.50209
Arhgap5	3016.83	2573.64	-0.229224	0.00319827	-2.49508
Rpl32	1749.33	2002.62	0.195086	0.00323039	2.49075
Rpl14	635.661	793.443	0.319868	0.00323284	2.49042
Nebl	2321.12	2088.28	-0.152506	0.00325102	-2.48798
Atp5mpl	1248.31	1513.5	0.277909	0.00326549	2.48605
Rpl22	1690.3	1918.57	0.182754	0.00335603	2.47417
Lrig2	745.8	643.876	-0.212006	0.00337324	-2.47195
Pou3f2	212.391	162.672	-0.38476	0.00340746	-2.46757
Nme1	716.336	850.577	0.247806	0.00343857	2.46362
Ago2	1675.58	1422.61	-0.236121	0.00347246	-2.45936
Atp5d	1407.24	1663.83	0.241638	0.00347433	2.45913
Gatd3a	927.929	1066.25	0.200454	0.00347657	2.45885
Glra3	133.346	97.823	-0.446926	0.00349671	-2.45634
Stxbp5l	1279.48	1030.04	-0.312862	0.00359825	-2.44391
Uqcr10	1221.87	1432.51	0.229459	0.00363092	2.43998
Rbm15	192.159	146.725	-0.38919	0.00364498	-2.4383
Magi3	1054.55	934.506	-0.174358	0.00364871	-2.43786
Fcgrt	202.049	270.895	0.42303	0.00365011	2.43769
Pnpla8	2739.84	2486.89	-0.139748	0.00368041	-2.4341
Kcnh7	1190.29	973.54	-0.290001	0.00368959	-2.43302
Htra2	282.778	342.533	0.276572	0.0037172	2.42978
Bcap31	792.034	945.104	0.254911	0.00372296	2.42911
Ddx6	3240.62	2940.35	-0.140282	0.00374203	-2.42689
Itm2c	9835.95	11045.3	0.167291	0.0037551	2.42538
Sh3bgrl3	1036.49	1179.43	0.18639	0.00376269	2.4245
Rps19	428.029	520.781	0.282969	0.00378197	2.42228
Sdhd	1125.89	1300.78	0.208309	0.00379098	2.42125
Zfp322a	822.149	719.398	-0.192609	0.00381978	-2.41796
Ndufa4	2895.94	3362.67	0.215579	0.0038686	2.41245
Cox6b1	2290.83	2696.77	0.235359	0.00388926	2.41013
Nsmce1	160.214	203.471	0.344823	0.00389994	2.40894
Mt3	2311.41	2753.05	0.252256	0.00392882	2.40574
Bdp1	896.22	752.749	-0.251684	0.00392936	-2.40568
Ccdc66	413.614	342.336	-0.272871	0.00393058	-2.40554
Adgrl3	1357.42	1174.42	-0.208923	0.00393542	-2.40501
Apln	204.776	282.915	0.466321	0.0039425	2.40423
Ndufs4	1011.01	1181.82	0.225212	0.00395158	2.40323
Etfa	437.955	509.648	0.218717	0.00395329	2.40304
Banf1	421.111	504.389	0.260337	0.00396089	2.40221
Id1	97.3206	138.226	0.506217	0.0039722	2.40097
Ttc39b	1020.27	872.637	-0.225491	0.00397643	-2.40051
B3gat3	1004.89	1149.51	0.193985	0.00398069	2.40004
Epm2aip1	3599.37	3217.89	-0.161628	0.00398346	-2.39974
Chd3	12980.7	11805.9	-0.136863	0.00399165	-2.39885
Mrpl30	642.07	754.758	0.233284	0.00400411	2.39749
Dctn3	793.418	929.237	0.227966	0.00401463	2.39635
Ubr5	3390.55	3065.66	-0.145325	0.00402269	-2.39548
Srgap1	276.298	221.643	-0.317989	0.00403226	-2.39445
Ptprt	2181.63	1862.39	-0.228246	0.00413665	-2.38335
Sec11c	1186.3	1393.72	0.232473	0.00413741	2.38327
Park7	1443.77	1622.51	0.168393	0.00418748	2.37805
Paqr7	674.718	767.307	0.185521	0.00420515	2.37622
Slc6a1	5587.84	5063.71	-0.142094	0.00425678	-2.37092
Map3k2	766.42	663.611	-0.207797	0.004261	-2.37049
Ndufa3	728.18	884.212	0.280098	0.00427596	2.36897
Txndc12	410.141	483.466	0.237292	0.00429674	2.36686
Cdc37	1761.71	1988.75	0.174884	0.00432138	2.36438
Abca5	1392.18	1215.1	-0.196268	0.00433559	-2.36295
Zmat5	199.178	254.237	0.352112	0.00434666	2.36184
Necab1	1531.32	1210.88	-0.338717	0.00436664	-2.35985
Fat1	861.258	713.407	-0.27172	0.0043872	-2.35781
Scn1a	2399.75	1944.33	-0.303607	0.00443101	-2.3535
Lpgat1	3445.68	3070.63	-0.166252	0.00445879	-2.35078
Rpl23	786.254	906.881	0.205917	0.00446726	2.34996
Fndc3a	1120.52	958.882	-0.22474	0.00447025	-2.34967
Lcor	229.9	182.225	-0.335292	0.00449443	-2.34733
Olig1	905.932	1151.27	0.345751	0.00450724	2.34609
Tmod2	10952.2	9542.37	-0.198797	0.00453478	-2.34344
Arid5b	750.433	605.506	-0.309583	0.00455243	-2.34176
Adarb2	914.421	782.572	-0.224636	0.00458391	-2.33876
Fkbp8	3196.91	3632.54	0.184299	0.00459345	2.33786
Hint1	1837.47	2154.16	0.229399	0.00461186	2.33612
Mbp	32395.5	40166.9	0.310215	0.00461707	2.33563
Myl9	208.244	307.926	0.564312	0.00462889	2.33452
Hspe1	573.105	678.174	0.242856	0.00463618	2.33384
Sacm1l	1735.94	1555.1	-0.158707	0.00464217	-2.33328
Wdfy3	3442.91	2945.64	-0.225049	0.0046436	-2.33315
Tasor2	813.303	688.093	-0.24119	0.00464556	-2.33296
Zfp738	507.322	426.73	-0.249578	0.004647	-2.33283
Mag	1674.44	2103.38	0.329031	0.00465905	2.3317
Eif3k	1214.76	1397.44	0.202111	0.00469128	2.32871
Helz	1103.28	964.086	-0.194564	0.0047375	-2.32445
Trp53inp1	329.008	244.888	-0.426001	0.00474316	-2.32393
Ndufa11	626.28	767.798	0.29392	0.00479223	2.31946
Hectd4	4183.97	3566.62	-0.230315	0.00479959	-2.3188
Osgep	296.665	355.357	0.260434	0.00480074	2.31869
Ubxn7	985.667	865.972	-0.18678	0.00480125	-2.31865
Ppm1e	8485.77	7595.5	-0.1599	0.0048361	-2.31551
Kbtbd7	950.49	821.536	-0.210348	0.00485363	-2.31393
Peg3	6425.87	5515.5	-0.220401	0.00485799	-2.31354
Tnpo1	1302.73	1141.07	-0.191155	0.00488273	-2.31134
Psmb6	998.548	1167.49	0.225501	0.00489108	2.3106
Prdx2	2132.26	2417.1	0.180892	0.00494253	2.30605
Gpr137c	486.214	415	-0.22848	0.00495564	-2.3049
Pcdhb1	25.4453	12.4366	-1.0328	0.00497883	-2.30287
Adam22	3527.44	3204.78	-0.138397	0.00499379	-2.30157
Gpr37l1	2040.12	2273.89	0.15651	0.00501602	2.29964
Ptar1	894.158	785.373	-0.187153	0.00501946	-2.29934
Kctd12	3500.86	3068.72	-0.190072	0.0051142	-2.29122
Zfp846	568.702	489.956	-0.215021	0.00513269	-2.28966
Tmem54	38.5538	60.9415	0.660551	0.00513863	2.28915
Atf2	2193.28	1991.43	-0.139283	0.00516393	-2.28702
Slc16a7	837.396	699.328	-0.259942	0.00519051	-2.28479
Rack1	2084.12	2360.78	0.179826	0.00521203	2.28299
Zfp800	286.804	222.07	-0.369048	0.00525787	-2.27919
Pcmtd2	1453.99	1304.85	-0.156132	0.0052665	-2.27848
Fnip1	1347.8	1180.92	-0.190697	0.00526758	-2.27839
Rnf187	3730.38	4156.07	0.155897	0.00528684	2.2768
Kmt5c	106.403	139.746	0.393268	0.00529994	2.27573
Klhl28	553.994	466.366	-0.248406	0.00532747	-2.27348
Anxa3	104.357	138.616	0.409567	0.00538962	2.26844
Ncoa2	1728.13	1480.86	-0.222775	0.00541058	-2.26676
Mrpl12	538.797	638.527	0.245005	0.00545974	2.26283
Ndufb1-ps	820.666	986.046	0.264861	0.0054796	2.26125
Lrrc8c	562.57	487.822	-0.205678	0.00548555	-2.26078
Fez1	3293.39	3640.89	0.144716	0.00552758	2.25746
Hcn1	2002.36	1683.08	-0.250594	0.0055376	-2.25668
Ero1l	624.395	539.134	-0.211815	0.0055445	-2.25614
Nrgn	11763.1	13798.8	0.230272	0.00556208	2.25476
Higd2a	659.676	763.853	0.211537	0.00557473	2.25378
Gh	0.537057	6.80325	3.66308	0.00557763	2.25355
Uba6	580.557	485.365	-0.258366	0.00568985	-2.2449
Ccdc124	552.176	669.187	0.277281	0.00570537	2.24372
Alg10b	1291.33	1138.22	-0.182074	0.00571815	-2.24274
Rpl37	298.219	375.361	0.331904	0.0058196	2.23511
Lonrf2	3268.61	2950.02	-0.147953	0.00583453	-2.23399
Rabac1	820.988	986.676	0.265214	0.00590733	2.22861
Rras	77.9137	106.26	0.447654	0.00596271	2.22456
Aldh1a1	613.784	739.853	0.269508	0.00607906	2.21616
Lamtor4	296.862	373.022	0.329467	0.00608437	2.21578
Tbcb	774.746	921.881	0.250857	0.00610454	2.21435
Gde1	2317.5	2569.37	0.148843	0.00611479	2.21362
Scn2a	6643.2	6047.15	-0.135621	0.00613982	-2.21184
Ranbp2	3653.11	3216.01	-0.183853	0.00618397	-2.20873
Eif6	445.671	524.806	0.235805	0.00623347	2.20527
Avl9	1322.39	1172.85	-0.173125	0.00625501	-2.20377
Gpc3	94.5266	127.519	0.431917	0.00627487	2.2024
Pomp	1323.38	1532.08	0.211267	0.00630329	2.20043
Gjc2	107.592	153.072	0.508644	0.00635923	2.1966
Lingo4	12.293	3.99103	-1.62301	0.00636057	-2.1965
Wnk3	979.055	848.603	-0.206301	0.00636703	-2.19606
Rab11fip2	1476.48	1312.17	-0.170211	0.0063681	-2.19599
Rps3	3519.3	4134.59	0.232456	0.00640949	2.19318
Timm8b	1020.73	1219.09	0.256214	0.0064154	2.19278
Tbck	766.52	665.794	-0.203247	0.00641881	-2.19255
Sil1	225.134	273.783	0.282246	0.00642615	2.19205
Acsl4	2142.35	1939.31	-0.143652	0.00642615	-2.19205
Psmb5	475.539	556.453	0.226697	0.00644878	2.19052
Manbal	391.63	467.136	0.25435	0.00647455	2.18879
Pex5l	3829.33	3440.64	-0.154418	0.00652929	-2.18513
Atrx	4748.62	4230.94	-0.166528	0.00653739	-2.1846
Afap1l1	156.294	203.381	0.379926	0.00653879	2.1845
Pcsk1n	1921.97	2308.34	0.264265	0.00655852	2.18319
Mbd4	215.643	171.047	-0.334253	0.00658548	-2.18141
Kdm7a	1496.64	1282.96	-0.22225	0.00659517	-2.18077
Arfgef1	2420.2	2192.64	-0.142457	0.00660424	-2.18018
Dpy19l4	570.349	494.312	-0.206422	0.00661179	-2.17968
Kcnj8	27.5508	44.6947	0.698011	0.00662097	2.17908
Cpeb4	2206.02	1934.11	-0.18978	0.00675678	-2.17026
Ndufs8	930.621	1089.71	0.227677	0.0067848	2.16846
9130401M01Rik	165.336	206.352	0.319711	0.00681881	2.16629
Myoc	207.331	296.656	0.516856	0.00682837	2.16568
Hook3	1647.7	1423.48	-0.211028	0.00683877	-2.16502
Zfx	485.82	415.156	-0.22677	0.00685575	-2.16394
Braf	2938.95	2579.25	-0.188347	0.00686392	-2.16343
Gpx8	50.7348	75.2821	0.569333	0.00690526	2.16082
Alkbh8	1004.69	889.137	-0.176275	0.00693608	-2.15889
Sik2	372.394	297.838	-0.322304	0.00694606	-2.15826
Cstf2	1945.59	1697.38	-0.196898	0.00695396	-2.15777
Copz2	78.4961	106.056	0.434133	0.00705004	2.15181
Rnf208	678.225	778.425	0.198794	0.00709737	2.1489
Sem1	563.789	661.391	0.23035	0.00710918	2.14818
Ccn5	1.20709	9.32952	2.95027	0.00723416	2.14061
Sfpq	3095.79	2735.11	-0.178709	0.00723826	-2.14037
Oxr1	5822.69	5220.81	-0.157411	0.0072676	-2.13861
Setx	1772.28	1569.06	-0.175714	0.00729489	-2.13698
Tceal3	1232	1367.83	0.150885	0.00739365	2.13114
Slitrk4	917.809	782.459	-0.230178	0.00739846	-2.13086
Shf	312.313	369.799	0.243747	0.00744122	2.12836
Grm5	5725.69	5015.83	-0.190962	0.00744143	-2.12834
Uqcrh	2151.98	2527.54	0.232071	0.00746224	2.12713
Matk	1660.67	1852.48	0.157686	0.00748976	2.12553
Stxbp5	2406.17	2172.84	-0.147154	0.00749219	-2.12539
Dnajc28	341.345	259.054	-0.39798	0.00754839	-2.12215
Stk32a	152.444	119.49	-0.351388	0.00755541	-2.12174
Psmd8	1390.9	1560.59	0.166079	0.00755595	2.12171
Gcnt2	458.127	384.285	-0.253573	0.00756733	-2.12106
Cryab	932.48	1154.84	0.308542	0.00759729	2.11934
Zc3h12c	280.504	215.203	-0.382324	0.00759877	-2.11926
Ppp1ca	2021.45	2248.58	0.153621	0.00761656	2.11824
Glp2r	107.057	65.2091	-0.715233	0.00766049	-2.11574
Ralgps2	1229.28	1057.88	-0.216639	0.0078394	-2.10572
Gpr137	785.967	893.863	0.185585	0.00787925	2.10352
Clmn	2232.91	1970.92	-0.180056	0.00791617	-2.10149
Morn5	6.28261	15.5125	1.30399	0.00791976	2.10129
Tbc1d32	386.428	321.413	-0.265773	0.00793172	-2.10063
Zkscan8	675.412	578.313	-0.223917	0.00795906	-2.09914
Hspa4l	3764.09	3419.11	-0.13868	0.00798747	-2.09759
Polr1d	326.258	392.273	0.265842	0.00799361	2.09726
Map1b	26617.7	24180	-0.13857	0.00801525	-2.09608
Rps24	1810.45	2137.99	0.239904	0.00812934	2.08994
N4bp2l2	930.177	806.292	-0.206203	0.00815647	-2.0885
U2surp	2086.86	1893.38	-0.140369	0.00818677	-2.08689
Adamts1	241.032	294.52	0.289142	0.00819293	2.08656
Nktr	2182.4	1938.77	-0.170777	0.00820916	-2.0857
Tmem246	1001.57	1121.37	0.163004	0.00827996	2.08197
Gmpr2	302.637	354.876	0.229727	0.00829942	2.08095
Atp5k	1053.42	1248.04	0.244592	0.00832529	2.0796
Dcp2	1552.32	1397.91	-0.151155	0.00834524	-2.07856
St8sia1	1104.14	968.017	-0.18982	0.0083675	-2.0774
Pum2	3992.63	3648.17	-0.13017	0.00837251	-2.07714
Ercc6	652.954	565.005	-0.208717	0.0084436	-2.07347
Nufip2	790.288	681.325	-0.214036	0.00847653	-2.07178
Ireb2	1506.85	1366.5	-0.141055	0.00849323	-2.07093
Hist1h3d	8.40791	2.22625	-1.91713	0.00854142	-2.06847
Rbm27	857.548	757.061	-0.179808	0.00854945	-2.06806
Txn1	819.397	953.694	0.218964	0.0085691	2.06706
Atad2b	425.631	364.589	-0.223331	0.00860864	-2.06507
Chchd10	847.926	986.346	0.218155	0.00865952	2.06251
Stox2	2131.45	1904.36	-0.162526	0.00871751	-2.05961
Cryzl2	87.234	124.928	0.518133	0.00873136	2.05892
Neto2	1367.49	1237.49	-0.144121	0.00873389	-2.05879
Ephb1	423.974	517.526	0.287654	0.00874269	2.05835
Laptm4a	3565.87	4081.62	0.194887	0.00875567	2.05771
Cox7a2l	719.408	854.847	0.248856	0.00877217	2.05689
Esyt2	1186.24	1067.47	-0.152211	0.00878839	-2.05609
Polr2g	768.6	887.009	0.206717	0.00882588	2.05424
Susd5	64.5509	88.1265	0.449138	0.00886109	2.05251
Fut1	5.61314	0.701452	-3.00039	0.0088989	-2.05066
Eno1	2276.93	2506.77	0.138741	0.0089525	2.04806
Klhl24	1922.32	1710.53	-0.168406	0.00901264	-2.04515
Fam32a	1342.5	1492.21	0.152526	0.00902497	2.04455
Babam1	734.668	836.895	0.187954	0.00905603	2.04306
Cers6	1521.94	1365.93	-0.156037	0.00906061	-2.04284
Ramp1	575.276	664.979	0.209055	0.00906375	2.04269
Pvalb	398.117	486.487	0.289209	0.00913323	2.03938
Klk6	19.4923	46.0394	1.23996	0.00914531	2.0388
Pet100	296.597	366.377	0.304825	0.0091468	2.03873
Cfdp1	1235.18	1375.85	0.155607	0.00915048	2.03856
Cops9	986.366	1231.22	0.319896	0.009196	2.0364
Yjefn3	58.128	83.3766	0.52041	0.00924085	2.03429
Cox5b	952.55	1091.79	0.196826	0.00939437	2.02713
Selenow	4826.63	5435.64	0.171435	0.00940634	2.02658
Purb	9117.37	8088.26	-0.172787	0.00944955	-2.02459
Tlk1	1670.19	1487.05	-0.167553	0.00947153	-2.02358
Rpl7	1420.6	1615.84	0.185787	0.00947364	2.02348
Setd1b	586.599	501.197	-0.226999	0.00959679	-2.01787
Misp	4.75903	0.481771	-3.30425	0.00960392	-2.01755
Ly6a	210.783	256.446	0.282898	0.00966567	2.01477
Hipk1	2123.29	1899.74	-0.160501	0.00966879	-2.01463
Tuba1b	902.266	1078.8	0.257808	0.0097959	2.00896
Egfr	309.807	250.935	-0.304055	0.00980559	-2.00853
Kdm5c	1148.99	995.365	-0.207072	0.00986116	-2.00607
Ost4	280.703	338.451	0.269905	0.00986689	2.00582
Mtch2	1470.24	1620.8	0.140654	0.00988183	2.00516
Slc8a1	6189.79	5354.33	-0.209184	0.00988973	-2.00482
Pde1a	4485.54	4054.84	-0.14564	0.00993022	-2.00304
Camta1	6844.99	6249.11	-0.131397	0.00995167	-2.0021
Rpl37a	421.166	520.227	0.304754	0.00997723	2.00099
Nf1	1838.11	1600.15	-0.200016	0.00999381	-2.00027

## Sheet: GWAS
WTD vs 3xTgD
gene_id	Name	WT_DMSO_IVO383_HPP	X3xTG_DMSO_IVO385_HPP	log2FC	p.value	rank
Increased
C4b	Complement component 4B (Chido blood group)	587.044	1194.96	1.02542	1.47e-06	5.83154
Decreased		WT_DMSO_IVO383_HPP	X3xTG_DMSO_IVO385_HPP	log2FC	p.value	rank
Cntnap2	Contactin Associated Protein 2	2823.58	2291.15	-0.301452	1.77e-05	-4.75084
Sorl1	Sortilin-related receptor, L(DLR class) A	7757.46	6577.82	-0.237975	0.00167177	-2.77682

## Sheet: Rest.Main.New ALL
Restored		Maintained		New
Slc9a2		Slc9a4		Npbwr1
Stat1		Aox4		Arfgef1
Clk1		Serpine2		Ncoa2
Fzd7		Dsel		Bend6
Pnkd		Cntnap5a		Ptpn18
Plcd4		Tsn		Arhgef4
Cdk5r2		Tmem37		Ecrg4
Tuba4a		C1ql2		Hecw2
Kcnj13		Lypd1		Raph1
Ramp1		Lct		Adam23
Bok		Mcm6		Map2
Clasp1		Ctse		Acadl
Dbi		Pm20d1		Erbb4
Ccdc93		Ren1		Rpl37a
Map3k19		Prelp		Zfp142
Zranb3		Chil1		Nyap2
Srgap2		Ppp1r12b		Inpp5d
Slc26a9		Lgr6		Pign
Slc41a1		Shisa4		Gpr39
Arl8a		Nav1		Dyrk3
Ptprc		Tnni1		Rassf5
Prg4		Ddx59		Avpr1b
Mpc2		Fcgr2b		Nfasc
Rgs4		Cd84		Plekha6
Fcgr3		Ifi213		Atp2b4
Arhgap30		Cnih3		Syt2
Ifi209		Prox1		Tnnt2
Ifi204		Vim		Pla2g4a
Rgs7		Apbb1ip		Cryzl2
Smyd2		Fam163b		Myoc
Cd34		Mrps2		Selp
Dclre1c		Ntng2		Cfap126
Cdc123		Trub2		Fcer1g
Upf2		Lcn2		Pea15a
Vav2		Kif5c		Atp1a2
Ggta1		Rbm43		Sccpdh
Lypd6b		Gpd2		Esrrg
Ccdc141		Cry2		Camk1g
Lrrc55		Cat		Plxna2
Bdnf		Cd59a		Mrc1
Ccdc32		Tcp11l1		Gad2
Tyro3		Rasgrp1		Psd4
Pla2g4b		Bub1b		Nsmf
Shf		Ivd		Adamtsl2
Pced1a		Exd1		Setx
Prokr2		Mapkbp1		Eng
Trmt6		Pla2g4e		Stxbp1
Thbd		Capn3		Garnl3
Dynlrb1		Haus2		Hspa5
Ndrg3		Ckmt1		Gsn
Ncoa3		Strc		Morn5
Zbp1		Mfap1b		Epc2
Gm14418		Eif3j1		Rif1
Col20a1		B2m		Kcnj3
Pag1		Bloc1s6		Ermn
Mbnl1		Kcnip3		Kcnh7
Arhgef26		Mkks		Scn3a
Fstl5		Btbd3		Scn2a
Npy2r		Slc24a3		Scn1a
Tlr2		Cst7		Ubr3
Arhgef11		Ahcy		Gad1
Il6ra		Tgm2		Tlk1
Sv2a		Lbp		Rapgef4
Notch2		Ift52		Itga4
Zfp697		Fam210b		Nckap1
Slc16a1		Gm14295		Serping1
Gstm6		Gm14403		Ube2l6
Sort1		Gm14322		Ptprj
Fam102b		Gm5150		Aven
Slc30a7		Ghsr		Fmn1
Frrs1		Fat4		Fsip1
Rap1gds1		Them4		Rpap1
Gbp7		Mrpl9		Zfp106
Gdf6		Scnm1		Map1a
Ints8		Arnt		Casc4
Cnr1		Ctss		Sqor
Galt		Hist2h2be		Mal
Tmod1		Txnip		Polr1b
Zfp462		Rbm8a		Il1b
Pappa		Itga10		Slc23a2
Frem1		Wars2		Cds2
Gm12689		Olfml3		Napb
B4galt2		Phtf1		Cst3
Pou3f1		Capza1		Eif2s2
Csf3r		Slc6a17		Trp53inp2
Trnp1		Col11a1		Myh7b
Zfp46		Plppr4		Eif6
Camk2n1		Plppr5		Scand1
Padi2		Cnn3		Ptprt
Clcnka		Dapp1		Ccn5
Tnfrsf1b		Tspan5		Cdh22
Camta1		Gbp2		Prex1
Plekhg5		Ccn1		Arfgef2
Hes5		Adgrl4		Kcnb1
Gabrd		Fam110b		B4galt5
Fgl2		Fam219a		Zfp970
Actr3b		Ccl27a		Ss18l1
Mrpl33		Phf24		Myt1
Rgs12		Gba2		Car2
Kcnip4		Npr2		Cldn11
Uchl1		Astn2		Gnb4
Bend4		Acer2		Pex5l
Atp10d		C1qb		Zfp267
Srd5a3		C1qc		Exosc9
Jchain		C1qa		4932438A13Rik
Cdkl2		Slc25a34		Pcdh10
Plac8		Crot		Dclk1
Ptpn13		Dpp6		P2ry13
Gbp9		Abhd1		Rap2b
Gbp6		Wfs1		Ppm1l
Ankle2		Limch1		Shc1
Cox6a1		Gabra2		S100a1
Gcn1		Kit		S100a6
Nos1		Adamts3		S100a11
Hrk		Cox18		Hist2h4
Oas1b		Naaa		Hipk1
Hvcn1		Cxcl10		Lrig2
Muc3a		Scarb2		Rhoc
Actl6b		Stbd1		Cd53
Actb		Cxcl13		Kcna2
Samd9l		Tmem150c		Gstm5
Met		Spp1		Amy1
Irf5		Cplx1		Vcam1
Agbl3		Idua		Trmt13
Zc3hav1		Selplg		Ndst4
Pdia4		Oasl2		Ugt8a
Tra2a		Coq5		Camk2d
Gars		Rplp0		Alpk1
Herc6		Wsb2		Tet2
Reep1		Oas2		Mttp
Cyp26b1		Ubc		Gbp3
Rassf4		Mmp17		Ddah1
Depp1		Phkg1		Miga1
Tmem72		Caln1		St6galnac5
Erc1		Lat2		Wls
Il17ra		Vgf		2610301B20Rik
Cecr2		Pdk4		Necab1
Clec4a3		Umad1		Klhl32
Prmt8		Ica1		Map3k7
Eps8		Wnt2		Lingo2
Pde3a		Lsm8		Ddx58
Prkcg		Parp12		Chmp5
Gm3854		Cntnap2		Enho
Gm45844		Gm9008		Rnf38
Selenow		Fbln2		Rad23b
Pglyrp1		Efcab12		Frrs1l
Erf		Tmcc1		Zkscan16
Lipe		Washc2		Hdhd3
Pld3		Ret		Alad
Fam98c		Usp18		Pole3
Pop4		Clec4a2		Atp6v1g1
Dbp		Lmo3		Ttc39b
Snrpn		Tyrobp		Slc24a2
Trim30a		Klk1b22		Cyp2j12
Syt9		Rlbp1		Kank4
Ampd3		Gdpgp1		Sgip1
Mical2		Hddc3		Dab1
Parva		Mex3b		Prkaa2
Crym		Gm2115		Pars2
Ccnd1		Fah		Mroh7
Tmem59l		Folh1		Rab3b
Zswim4		Me3		Hivep3
Dand5		Tmem126b		Ppt1
Ndrg4		Serpinh1		Zmym6
Lcat		Slco2b1		Tmem54
Zfhx3		Rnf169		Cd52
Maf		Pold3		Man1c1
Cox4i1		Mrpl48		Sdhb
Kcnk1		Stard10		Kif1b
Pdgfd		Il18bp		Vamp3
Vps26b		Pgap2		Rpl22
Dcps		Trim34a		Prkcz
Usp2		Trim5		C1qtnf12
Mcam		Trim12a		Isg15
Cbl		Trim34b		Grm3
Cox5a		Trim30d		Cacna2d1
Neo1		Olfml1		Sema3c
Ice2		Pycard		Reln
Fbxo9		Inpp5f		Ost4
Rab6b		Bnip3		Atraid
Tmem108		Pwwp2b		Pisd
Nphp3		Cfap46		Sorcs2
Col6a5		Ifitm3		Lcorl
Acy1		Irf7		Nsun7
Smarcc1		Kbtbd11		Slc30a9
Susd5		Gins4		Fryl
Clec3b		Sfrp1		Igfbp7
Lztfl1		Asah1		Adgrl3
Ccr2		Scrg1		Parm1
Vip		Mfap3l		Cxcl9
Med23		Ddx60		Cxcl11
Vsir		Msmo1		Fras1
Eef2		Lzts1		Rasgef1b
Nt5dc3		Bst2		Dmp1
Slc25a3		Rasd2		Lrrc8b
Ntn4		Mt2		Dr1
Fgd6		Got2		Gm15446
Frs2		Tppp3		Fbrsl1
Atp5b		Zfpm1		Tmem119
Timeless		Casp4		Gltp
Sfi1		Cep126		Ksr2
Tns3		Zfp26		Med13l
Xpo1		Zfp846		Rasal1
Ahsa2		Anln		Hectd4
Wwc1		Npsr1		Adam1a
Col23a1		Thyn1		Atp2a2
Sgsm2		Sorl1		P2rx4
Glod4		Sc5d		Hcar2
Ccl2		Thy1		Gtf2h3
Slfn9		Scn4b		Glt1d1
Mmp28		Fxyd2		Ywhag
Ccl6		Htr3a		Ift22
Acaca		AI593442		Lmtk2
Trim25		Chrna5		Arpc1b
Stxbp4		Lingo1		Atp5j2
Ramp2		Sema7a		Gng11
Coa3		Hexa		Phf14
Tmc6		Unc13c		Thsd7a
Rnf213		Col12a1		Cav1
Hpcal1		Trf		Cttnbp2
Nova1		Acad11		Klhdc10
Smoc1		Cpne4		Podxl
Ckb		Mrpl3		Tmem176b
Ncapg2		Atp2c1		Tmem176a
Lgals8		Col6a6		Snx10
Amph		Col6a4		Hpgds
Hist1h4d		Ppm1m		Ndnf
Gmpr		Poc1a		Fam136a
Susd3		Rpl29		Magi1
Ecm2		Abhd14a		Chl1
Cxcl14		Uba7		Itpr1
Tgfbi		Tma7		Bhlhe40
Dapk1		Spink8		Plxnd1
Zfp953		Nme6		Atp6v1e1
Zfp456		Map4		A2m
Ube2ql1		Lrrfip2		Kcna1
Glrx		Mlh1		Clec2d
Nim1k		Stac		Emp1
Il17rd		Ccr1		Mgst1
Nek4		Ccr5		Plekha5
Galnt15		Iyd		St8sia1
Lrrc18		Mtrf1l		Bhlhe41
Mmrn2		Ipcef1		Tmtc1
Gm7324		Ginm1		Peg3
Slc35f4		Adat2		Usp29
Rem2		Txlnb		Zfp772
Zmym2		Moxd1		Apoe
Fdft1		Ddo		Blvrb
Nefm		Mettl24		Eif3k
R3hcc1		Cd24a		Cd22
Chmp7		Fam241b		Mag
Nudt18		Rtkn2		Fxyd1
Dmtn		A930033H14Rik		Klk6
Fndc3a		Ank3		Fuz
Spry2		Icosl		Rpl18
Dzip1		Stat2		Emp3
Uggt2		Rnf41		Siglech
Fyb		Camk2b		Nipa1
Fbxl7		Cyfip2		Herc2
Spag1		Irgm1		Gabrg3
Rnf19a		Acsl6		Gabrb3
Trhr		Igtp		Fam189a1
Nudcd1		Irgm2		Mef2a
Samd12		Per1		Mfge8
Fbxo32		Rap1gap2		Man2a2
Ndufb9		Ccl12		Mesd
Trib1		Rad51d		Ndufc2
Lynx1		Cuedc1		Thrsp
Pvalb		Nog		Gdpd5
Cyth4		Tmem100		Spcs2
Kcnj4		Utp18		Coa4
Ccdc184		Stac2		Plekhb1
Nr4a1		Krt12		Hbb-bt
Nckap1l		Krt9		Tmem9b
Clec16a		Tubg2		Spon1
Bmerb1		Nsf		Plekha7
Marf1		Prkca		Gprc5b
Nde1		Rgs9		Prkcb
Sst		Abca9		Hs3st4
Dtx3l		Socs3		Sult1a1
Spice1		Rab40b		Rgs10
Samsn1		Fam49a		Oat
Adamts1		Lratd1		Fam53b
Slc5a3		Kcnf1		Ctsd
Mx1		Pdia6		Insr
Pacrg		Myt1l		Arhgef18
Agpat4		Agmo		Mcoln1
Zfp960		Stxbp6		Pnpla6
Zfp97		Syt16		Pet100
Ppp2r1a		Syne2		Stxbp2
Btbd9		Dio2		Cers4
Rasal3		Ifi27l2a		Irs2
Psmb9		Pld4		Mcf2l
H2-Q4		Ptprn2		Lamp1
Cdsn		Chrm3		Nek3
Nfya		Gng4		Polb
Slc25a41		Sugct		Zmat4
Akain1		F13a1		Fnta
Cox7a2l		Mcur1		Sorbs2
Ttr		Cd83		Stox2
Lims2		Diras2		Npy1r
Pcdha11		Fancc		Ncan
Pcdhb1		Zfp367		Isyna1
Rell2		Habp4		Rnf150
Lipg		Cdk20		Tbc1d9
Zfp236		Mfsd14b		Nfix
Dipk1c		Gm10767		Fa2h
Eif1ad		Rsl1		Cfdp1
Otub1		Zfp458		Cyba
Ahnak		Zfp457		Aprt
Dagla		Zfp429		Gucy1a2
Mamdc2		Zfp874a		Arhgap32
Plpp6		Zfp58		Foxred1
Rrp12		Zfp738		Cdon
Golga7b		Gm10037		Scn3b
Pyroxd2		Mtrr		Ddx6
Psd		Adcy2		Sik3
Vti1a		Srd5a1		Rexo2
Zfp950		Med10		Zbtb16
Syp		Rhobtb3		Pts
Fhl1		Rfesd		Sdhd
Tlr7		Cox7c		Cryab
		Serinc5		Fdx1
		Cmya5		Cib2
		Crhbp		Dnaja4
		F2r		Ppcdc
		Sv2c		Myo9a
		Hexb		Rplp1
		Naip6		Calml4
		Marveld2		Anxa2
		Mast4		Myo5a
		Gzmk		Tmod3
		4833420G17Rik		Rasgrf1
		Ccl28		Ctsh
		Hmgcs1		Dipk2a
		Zfp131		Paqr9
		Ncoa4		Trpc1
		Wdfy4		Anapc13
		Arhgap22		Pik3r4
		Zfp488		Dusp7
		Anxa8		Dock3
		Ldb3		Gpx1
		Cdhr1		Ccdc12
		Fermt2		Lrrc2
		Armh4		Arpp21
		Klhl33		Glb1
		Ang		Mobp
		Rnase6		Syne1
		Psmb5		Lats1
		Irf9		Ust
		Slc25a37		Samd5
		Tnfrsf10b		Stxbp5
		Piwil2		Adgb
		Fam160b2		Sf3b5
		Esd		Hivep2
		Lcp1		Ccdc28a
		Epsti1		Hebp2
		Rgcc		Arfgef3
		Osmr		Slc35d3
		Spef2		Slc2a12
		Rxfp3		Epb41l2
		Cdh18		Cdk19
		Sema5a		Lin28b
		Cpq		Pln
		Laptm4b		Srgn
		Matn2		Arid5b
		Rpl30		S100b
		Erich5		Arhgap45
		Rida		Nfyb
		Pop1		Syn3
		Ncald		Hsp90b1
		Baalc		Mybpc1
		Fzd6		Anks1b
		Cthrc1		Cdk17
		Rspo2		Slc6a15
		Kcnq3		Srgap1
		Prickle1		Cs
		Emp2		Myl6
		Tekt5		Xbp1
		Rtp4		Adcy1
		Itgb5		Ddc
		Parp14		Commd1
		Slc15a2		Ccdc85a
		Gm4737		Hba-a1
		Pcnp		Hba-a2
		Pros1		Rnf145
		Robo2		Adam19
		App		Mapk9
		Gm5678		Zfp692
		Dscam		Slc47a1
		Mx2		Alox12b
		Synj2		Xaf1
		Tagap		Mnt
		Rsph3a		Doc2b
		Ccr6		Timm22
		9030025P20Rik		Blmh
		Zfp677		Git1
		Zfp983		Rffl
		Psmb8		Ppm1e
		C4b		Tspoap1
		H2-Q1		Msi2
		H2-T23		Pctp
		H2-T22		Hlf
		Pot1b		Cacna1g
		Catsperd		Krt222
		Khsrp		Nt5c3b
		Cntnap5c		Cnp
		Tmem200c		Plekhh3
		Rasgrp3		Tanc2
		Gpatch11		Itgb4
		Eif2ak2		Sec14l1
		Prepl		Syngr2
		Prkce		Lgals3bp
		Jcad		Hexdc
		Riok3		Ntsr2
		Rit2		Akap6
		Sap130		Clec14a
		Cd14		Trim9
		Pcdha9		4930447C04Rik
		Pcdhb5		Slc38a6
		Pcdhb6		Snapc1
		Pcdhb7		Ttc9
		Pcdhb9		Rgs6
		Pcdhb16		Dnal1
		Pcdhga2		Npc2
		Pcdhga3		Erg28
		Pcdhga4		Gstz1
		Pcdhgb2		Ifi27
		Pcdhgb6		Serpina3m
		Pcdhga11		Clmn
		Eif3j2		Bcl11b
		Eno1b		Esyt2
		Gm4951		Rapgef5
		Iigp1		Gpr137b
		Csf1r		Ripor2
		4930503L19Rik		Ly86
		St8sia5		Hivep1
		Sptbn2		Id4
		Plaat3		Shc3
		Aldh1a1		Rab24
		Glis3		Tifab
		Slc1a1		Cdc14b
		Ifit3		Zfp595
		Ifit3b		Erap1
		Ifit1		Ell2
		Ppp1r3c		Col4a3bp
		Entpd1		Fam169a
		Trub1		Map1b
		Fam204a		Rgs7bp
		Cybb		Rab3c
		Gm14569		Gpx8
		Gpc4		Slmap
		Ints6l		Grid1
		Xlr4b		Ccnb1ip1
		Msn		Osgep
				Rnase4
				Nedd8
				Gmpr2
				Tgm1
				Dhrs1
				Adra1a
				Pdlim2
				Polr3d
				Phyhip
				Lpar6
				Nudt15
				Tsc22d1
				Dnajc15
				Dach1
				Lmo7
				Mbnl2
				Stk24
				Fgf14
				Trio
				Cox6c
				Rims2
				Oxr1
				Enpp2
				Fam49b
				Asap1
				Adcy8
				Scrt1
				Vps28
				Csf2rb
				Mpped1
				Creld2
				Mlc1
				Slc2a13
				Slc38a1
				Pou6f1
				Nmral1
				Carhsp1
				Serpind1
				Etv5
				Rtp1
				Apod
				Gsk3b
				Plcxd2
				Cep97
				Tiam1
				Cbr3
				Hmgn1
				Prr18
				Prkn
				Lix1
				Cacna1h
				Mettl26
				Syngap1
				Fgd2
				H2-K1
				H2-Aa
				Aif1
				H2-D1
				Ppp1r18
				Tnfrsf21
				Satb1
				Micos13
				C3
				Epb41l3
				Dlgap1
				Clip4
				Fam98a
				Vit
				Greb1l
				Esco1
				Asxl3
				Paip2
				Pcdhb8
				Pcdhb21
				Afap1l1
				Wdr7
				Mapk4
				Epg5
				Mbp
				Unc93b1
				Sipa1
				Fth1
				Tle4
				Psat1
				Gnaq
				Gda
				Klf9
				Apba1
				Dmrt2
				Rfx3
				Btaf1
				Ide
				Scd1
				Npm3
				Arl3
				Sorcs1
				Shtn1
				Fam45a
				Ndufb11
				Zfp182
				Slitrk2
				Ids
				Xlr3a
				Bcap31
				Lage3
				Eif2s3x
				Dlg3
				Plp1
				Alas2
				Tmsb4x
				mt-Nd1
				mt-Nd4

## Sheet: LIPID heatmap
a Venn diagram and representative heatmaps of cross referenced DEGs between WT-D and 3xTg-D with those between WT-D and 3xTg-S related to the category Lipid metabolism showing 43 DEGs were restored (b) to WT-D levels by SCDi, 76 DEGs were maintained (c) and 112 genes were newly changed (d). Cut-off for DEG significance, p≤0.01.

## Sheet: IMMUNE heatmap
a Venn diagram and representative heatmaps of cross referenced DEGs between WT-D and 3xTg-D with those between WT-D and 3xTg-S related to the category Immune response showing 94 DEGs were restored (b) to WT-D levels by SCDi, 144 DEGs maintained (c) and 156 genes were newly changed (d). Cut-off for DEG significance, p≤0.01.

## Sheet: SYNAPSE heatmap
a Venn diagram and representative heatmaps of cross referenced DEGs between WT-D and 3xTg-D with those between WT-D and 3xTg-S related to the category Synapse showing 56 DEGs were fixed (b) to WT-D levels by SCDi, 86 DEGs not fixed (c) and 142 genes were newly changed (d). Cut-off for DEG significance, p≤0.01. % represents the percentage of Synapse-related DEGs/total DEGs.
