# Supplementary material for: Stearoyl-CoA Desaturase inhibition reverses immune, synaptic and cognitive impairments in an Alzheimer’s disease mouse model
Source: Nat Commun. 2022 Apr 20;13:2061. doi: 10.1038/s41467-022-29506-y (PMC9021296; doi:10.1038/s41467-022-29506-y)
Supplement: Supplementary file 7 — Supplemental Data File 3 [file 41467_2022_29506_MOESM7_ESM.xlsx]

## Sheet: All_clusters_markers
gene	p_val	avg_logFC	pct.1	pct.2	p_val_adj	cluster		Cluster annotation
Snhg11	0	1.36973	0.984	0.024	0	28
Reln	0	1.3292	0.667	0.004	0	28
Syt1	0	1.30857	0.984	0.005	0	28
Snap25	0	1.25435	0.968	0.015	0	28
Slc17a6	0	1.16741	0.873	0.001	0	28
Atp1a3	0	1.16308	0.905	0.024	0	28
Celf4	0	1.16098	0.937	0.023	0	28
Gap43	0	1.07921	0.905	0.011	0	28
Elavl4	0	1.02557	0.937	0.017	0	28
Nhlh2	0	1.02338	0.651	0	0	28
Ina	0	0.984868	0.873	0.005	0	28
Clstn2	0	0.943048	0.857	0.002	0	28
Gng3	0	0.940586	0.873	0.011	0	28
Syn1	0	0.920909	0.857	0.019	0	28
Dync1i1	0	0.906631	0.921	0.013	0	28
Bcl11a	0	0.891584	0.857	0.008	0	28
Chgb	0	0.878754	0.778	0.003	0	28
Stmn3	0	0.869756	0.778	0.01	0	28
Syt4	0	0.846697	0.794	0.005	0	28
Robo2	0	0.843872	0.698	0.014	0	28
Mapk8ip2	0	0.807275	0.825	0.011	0	28
Bex2	0	0.796855	0.794	0.021	0	28
Sep3	0	0.78407	0.746	0.02	0	28
Arfgef3	0	0.773422	0.762	0.011	0	28
Tbr1	0	0.766506	0.794	0.001	0	28
Dnm1	0	0.756886	0.73	0.004	0	28
Diras2	0	0.747112	0.762	0.017	0	28
Kcnb2	0	0.742361	0.698	0.002	0	28
Scn2a	0	0.742179	0.635	0.015	0	28
Cadm3	0	0.740841	0.73	0.014	0	28
Eef1a2	0	0.725632	0.651	0.005	0	28
Trp73	0	0.717056	0.587	0.005	0	28
Rit2	0	0.714545	0.683	0.005	0	28
Flrt3	0	0.710751	0.683	0.012	0	28
Pianp	0	0.710212	0.683	0.014	0	28
Gdap1	0	0.69608	0.762	0.02	0	28
Sult4a1	0	0.690375	0.683	0.005	0	28
Gabrb3	0	0.688638	0.683	0.015	0	28
Kcnh7	0	0.687547	0.635	0.001	0	28
Clstn3	0	0.687277	0.635	0.015	0	28
Tmem130	0	0.684098	0.635	0.001	0	28
Chl1	0	0.676919	0.651	0.016	0	28
Myt1l	0	0.672823	0.603	0.005	0	28
Rasgrf1	0	0.672315	0.54	0.008	0	28
Nrsn1	0	0.663576	0.635	0.011	0	28
Fam155a	0	0.66325	0.714	0.007	0	28
Elmod1	0	0.655522	0.698	0.013	0	28
Tmem59l	0	0.651559	0.603	0.01	0	28
Nptx1	0	0.640119	0.667	0.002	0	28
Disp2	0	0.634042	0.651	0.005	0	28
Opcml	0	0.625525	0.667	0.014	0	28
Car10	0	0.624918	0.603	0.008	0	28
Elavl2	0	0.619655	0.603	0.004	0	28
Ptprn	0	0.617452	0.635	0.009	0	28
Celf5	0	0.61304	0.683	0.006	0	28
Hpca	0	0.609552	0.524	0.008	0	28
Nap1l2	0	0.608035	0.603	0.004	0	28
Gabra1	0	0.606611	0.46	0.003	0	28
Nxph4	0	0.601709	0.508	0.008	0	28
Syngr3	0	0.590034	0.619	0.005	0	28
Tceal5	0	0.581011	0.635	0.012	0	28
Adcy1	0	0.578507	0.571	0.004	0	28
Gabrg2	0	0.571454	0.556	0.001	0	28
Lhx1	0	0.566537	0.46	0	0	28
Cadps	0	0.559599	0.619	0.009	0	28
Caly	0	0.554589	0.571	0.006	0	28
St8sia3	0	0.552649	0.556	0.004	0	28
Celf6	0	0.540493	0.571	0.001	0	28
Slc17a7	0	0.53887	0.286	0.003	0	28
Syt5	0	0.536482	0.524	0.005	0	28
AI593442	0	0.530555	0.46	0.008	0	28
Cnksr2	0	0.528707	0.54	0.008	0	28
Actl6b	0	0.528545	0.571	0.003	0	28
Bsn	0	0.528076	0.571	0.009	0	28
Slc6a15	0	0.515531	0.587	0.007	0	28
Ankrd35	0	0.506603	0.571	0.008	0	28
5330417C22Rik	0	0.495652	0.524	0.001	0	28
Sgsm1	0	0.490058	0.54	0.009	0	28
Mal2	0	0.487655	0.524	0.001	0	28
Rab3c	0	0.478807	0.381	0.004	0	28
Igsf9	0	0.47279	0.476	0.006	0	28
Ecel1	0	0.472619	0.365	0.001	0	28
Syndig1l	0	0.471171	0.444	0.002	0	28
D430041D05Rik	0	0.461151	0.54	0.006	0	28
Bex1	0	0.457119	0.476	0.005	0	28
Chga	0	0.455314	0.524	0.002	0	28
Kcnq2	0	0.443209	0.508	0.003	0	28
Zcchc12	0	0.430632	0.429	0.005	0	28
Crmp1	0	0.429679	0.508	0.006	0	28
Ly6h	0	0.424475	0.492	0.003	0	28
Erc2	0	0.424243	0.508	0.004	0	28
Kcnj5	0	0.421801	0.381	0	0	28
Cnih2	0	0.414963	0.46	0.007	0	28
Add2	0	0.414382	0.429	0.003	0	28
Nefm	0	0.404229	0.286	0.002	0	28
Lhx1os	0	0.404218	0.333	0	0	28
Slc7a14	0	0.403999	0.397	0.003	0	28
Kcnc2	0	0.399342	0.365	0.001	0	28
Clvs1	0	0.383963	0.444	0.002	0	28
Lhx5	0	0.383789	0.365	0.001	0	28
Ppfia2	0	0.382298	0.476	0.008	0	28
Rbfox3	0	0.381043	0.317	0.003	0	28
Gpr26	0	0.380822	0.429	0.001	0	28
Celf3	0	0.378513	0.46	0.003	0	28
Cplx1	0	0.377918	0.381	0.004	0	28
Tmem200a	0	0.377552	0.413	0.002	0	28
Sncb	0	0.375773	0.397	0.001	0	28
Atcay	0	0.373113	0.444	0.007	0	28
Ckmt1	0	0.372546	0.349	0.003	0	28
Dpp10	0	0.368837	0.349	0.003	0	28
Rims3	0	0.366783	0.444	0.004	0	28
Zdhhc22	0	0.363466	0.397	0.001	0	28
Rtn4r	0	0.362717	0.429	0.003	0	28
Grm2	0	0.355197	0.365	0	0	28
Neurod6	0	0.348881	0.286	0.001	0	28
Scn1a	0	0.34678	0.349	0.002	0	28
Cnnm1	0	0.34179	0.365	0.001	0	28
Tceal6	0	0.340035	0.413	0.002	0	28
Cacna1b	0	0.337507	0.397	0.002	0	28
Ccdc177	0	0.332806	0.333	0.003	0	28
Sv2b	0	0.331985	0.333	0.003	0	28
Lingo2	0	0.331973	0.381	0.005	0	28
Sphkap	0	0.328446	0.349	0	0	28
Rab9b	0	0.325485	0.429	0.002	0	28
Gpr158	0	0.3212	0.365	0.004	0	28
Hecw1	0	0.315411	0.349	0.001	0	28
Efna3	0	0.31143	0.333	0.002	0	28
Kcnip4	0	0.311041	0.381	0.002	0	28
Kcnk9	0	0.30413	0.381	0.001	0	28
Pnma2	0	0.301655	0.365	0.002	0	28
Mab21l1	0	0.297686	0.286	0.001	0	28
Fam196a	0	0.296545	0.27	0.002	0	28
Mir124a-1hg	0	0.294881	0.429	0.002	0	28
Vgf	0	0.29444	0.222	0.001	0	28
Cacng2	0	0.294355	0.349	0.004	0	28
Resp18	0	0.294197	0.27	0.001	0	28
Gdf5	0	0.288016	0.27	0.002	0	28
Kcnip2	0	0.285657	0.333	0.003	0	28
Svop	0	0.282932	0.349	0.001	0	28
Plch2	0	0.278369	0.333	0.001	0	28
Golga7b	0	0.274928	0.349	0.001	0	28
Kcna4	0	0.271988	0.317	0.002	0	28
Prmt8	0	0.266524	0.365	0.001	0	28
Slc30a3	0	0.262242	0.206	0	0	28
Syt13	0	0.26146	0.27	0.001	0	28
Gprin1	0	0.25928	0.365	0.002	0	28
Grin2a	0	0.253892	0.238	0.001	0	28
Zmat4	0	0.250292	0.254	0.001	0	28
Nefl	1.30438e-306	0.535178	0.333	0.004	3.15085e-302	28
Psd	1.55913e-297	0.283193	0.365	0.005	3.76624e-293	28
Unc80	2.78604e-297	0.508197	0.556	0.012	6.72997e-293	28
Tmem145	5.40907e-294	0.28405	0.349	0.005	1.30661e-289	28
Cxxc4	3.54721e-289	0.684381	0.714	0.022	8.56865e-285	28
Fxyd6	1.0019e-284	0.693807	0.698	0.021	2.42019e-280	28
Slc2a13	6.16123e-278	0.648533	0.635	0.018	1.48831e-273	28
6330403K07Rik	1.74755e-277	1.00742	0.921	0.04	4.22139e-273	28
Meg3	5.99559e-276	1.32495	0.984	0.047	1.4483e-271	28
Ndrg4	3.50053e-269	1.06906	0.921	0.042	8.45589e-265	28
Rnf227	1.03253e-268	0.76048	0.794	0.03	2.49418e-264	28
Pnmal1	6.98617e-266	0.459997	0.524	0.012	1.68758e-261	28
Nptxr	9.27486e-266	0.684219	0.73	0.025	2.24044e-261	28
Cntnap2	7.73288e-263	0.88698	0.905	0.04	1.86795e-258	28
2900011O08Rik	8.28765e-263	0.70883	0.778	0.029	2.00196e-258	28
Camk2b	6.7488e-258	0.631958	0.587	0.016	1.63024e-253	28
Sh3gl2	2.5841e-256	0.873903	0.841	0.036	6.24214e-252	28
Pik3c2g	9.20618e-256	0.263745	0.222	0.002	2.22384e-251	28
Vsnl1	8.49406e-253	0.669744	0.349	0.006	2.05183e-248	28
Carmil2	1.25889e-246	0.324182	0.381	0.007	3.04097e-242	28
Thsd7b	2.48718e-244	0.265909	0.238	0.002	6.00804e-240	28
Cacna2d2	3.81079e-244	0.949089	0.698	0.025	9.20534e-240	28
Nsg2	3.65811e-242	0.979088	0.873	0.041	8.83654e-238	28
Zdbf2	1.60786e-236	0.405912	0.397	0.008	3.88395e-232	28
Tro	7.28743e-232	0.389152	0.444	0.01	1.76035e-227	28
Bex4	3.85221e-230	0.354358	0.413	0.009	9.30541e-226	28
Bhlhe22	2.16467e-226	0.506661	0.492	0.013	5.22897e-222	28
Pcsk2	1.00871e-225	0.490887	0.476	0.012	2.43663e-221	28
Tmem163	1.50173e-225	0.511265	0.444	0.01	3.62759e-221	28
Cyfip2	1.89744e-225	0.89231	0.873	0.045	4.58346e-221	28
Uchl1	1.438e-223	0.926589	0.905	0.047	3.47362e-219	28
Chd5	1.14038e-220	0.419934	0.492	0.013	2.7547e-216	28
Pcp4	6.46684e-219	0.66159	0.603	0.021	1.56213e-214	28
Tubb3	9.09934e-219	0.567989	0.524	0.015	2.19804e-214	28
Prrg3	3.32467e-217	0.297634	0.381	0.008	8.03108e-213	28
Necab1	3.89636e-216	0.276535	0.206	0.002	9.41204e-212	28
Cck	1.16465e-215	0.547493	0.27	0.004	2.81334e-211	28
Snap91	3.58602e-215	0.739999	0.714	0.03	8.66239e-211	28
Eno2	1.59774e-214	0.867019	0.778	0.037	3.85951e-210	28
Brinp1	3.94277e-211	0.492195	0.429	0.01	9.52415e-207	28
Kcnc1	3.63416e-206	0.30637	0.333	0.006	8.77868e-202	28
Scn3b	1.72842e-201	0.398629	0.524	0.016	4.17518e-197	28
Fbxl16	6.38353e-200	0.594409	0.619	0.024	1.54201e-195	28
Scg2	1.41146e-196	0.407315	0.365	0.008	3.40952e-192	28
Homer2	4.80201e-194	0.583768	0.587	0.022	1.15997e-189	28
Kcnj9	4.52825e-193	0.307301	0.286	0.005	1.09384e-188	28
Rapgefl1	5.80354e-192	0.264489	0.365	0.008	1.4019e-187	28
Olfm2	9.64105e-188	0.464081	0.508	0.017	2.32889e-183	28
Syp	1.45329e-186	1.01508	0.889	0.057	3.51057e-182	28
Napb	3.59516e-186	0.781966	0.746	0.038	8.68446e-182	28
Pak3	2.39802e-182	0.510914	0.524	0.018	5.79267e-178	28
L1cam	4.0798e-182	0.627666	0.714	0.035	9.85517e-178	28
Elfn2	4.56099e-182	0.382797	0.429	0.012	1.10175e-177	28
Slc12a5	2.92211e-174	0.422137	0.349	0.008	7.05864e-170	28
Lrp11	4.15972e-173	0.4586	0.54	0.021	1.00482e-168	28
Cacnb3	6.00932e-170	0.369459	0.46	0.015	1.45161e-165	28
Kit	5.82401e-168	0.459637	0.46	0.015	1.40685e-163	28
Kif5c	3.30041e-163	0.85282	0.841	0.058	7.97247e-159	28
Nrxn3	2.94598e-162	0.495655	0.365	0.01	7.11631e-158	28
Atp6v1g2	1.21561e-159	0.744331	0.651	0.034	2.93644e-155	28
Dpp6	1.17891e-158	0.356906	0.333	0.008	2.84777e-154	28
Tenm2	5.49522e-158	0.307065	0.286	0.006	1.32743e-153	28
Nexmif	3.4582e-157	0.287687	0.365	0.01	8.35363e-153	28
Cpne6	1.48414e-153	0.303867	0.254	0.005	3.58509e-149	28
Rgs17	4.43432e-153	0.323114	0.333	0.009	1.07115e-148	28
Syn2	4.67381e-153	0.855836	0.794	0.054	1.129e-148	28
Hap1	5.46105e-150	0.465225	0.524	0.022	1.31917e-145	28
Prkar1b	9.12308e-147	0.772654	0.73	0.047	2.20377e-142	28
Pnmal2	1.54561e-145	0.947868	0.873	0.073	3.73356e-141	28
Scn2b	2.74152e-145	0.481261	0.508	0.022	6.62242e-141	28
Nsg1	1.18491e-143	0.799788	0.873	0.07	2.86226e-139	28
Ap3b2	1.2482e-143	0.564076	0.667	0.038	3.01514e-139	28
Gria1	4.22133e-143	0.598413	0.587	0.029	1.0197e-138	28
Lonrf2	1.19087e-141	0.411696	0.476	0.02	2.87667e-137	28
Rspo3	1.85748e-139	0.382019	0.333	0.01	4.48693e-135	28
Gpc1	2.99245e-139	0.523256	0.587	0.031	7.22857e-135	28
Scn8a	1.52953e-138	0.415856	0.429	0.016	3.69472e-134	28
Lgi2	5.595e-138	0.269457	0.302	0.008	1.35153e-133	28
Ndn	1.69496e-136	0.863669	0.841	0.07	4.09434e-132	28
Nrn1	9.49153e-136	0.800713	0.778	0.058	2.29277e-131	28
Fxyd7	1.09629e-135	0.516627	0.508	0.024	2.6482e-131	28
Ppp2r2c	8.6229e-135	0.918773	0.937	0.088	2.08295e-130	28
Arhgap44	7.36301e-134	0.385878	0.524	0.025	1.77861e-129	28
Caln1	1.22928e-133	0.290395	0.254	0.006	2.96945e-129	28
Kcnj3	3.34948e-133	0.280797	0.302	0.008	8.09099e-129	28
Fmn1	4.35699e-132	0.336368	0.397	0.014	1.05247e-127	28
Rab3b	6.14203e-132	0.305117	0.27	0.007	1.48367e-127	28
Rasgef1a	1.75003e-130	0.422782	0.413	0.016	4.22738e-126	28
Cacna2d1	2.09457e-130	0.873983	0.889	0.08	5.05964e-126	28
Pclo	2.65215e-130	0.608939	0.651	0.041	6.40654e-126	28
Cdk5r1	3.9324e-130	0.756375	0.794	0.062	9.49911e-126	28
Crtac1	3.58982e-125	0.285066	0.302	0.009	8.67156e-121	28
Rph3a	4.09103e-124	0.300918	0.317	0.01	9.88229e-120	28
Ust	1.11851e-123	0.418638	0.476	0.022	2.70187e-119	28
Nalcn	5.97223e-123	0.418678	0.476	0.023	1.44265e-118	28
Slc24a2	6.42801e-123	0.752175	0.857	0.07	1.55275e-118	28
Olfm1	6.24552e-122	1.15967	0.984	0.119	1.50867e-117	28
Dlg2	7.14479e-122	0.324596	0.444	0.02	1.7259e-117	28
Dmtn	1.12003e-120	0.648749	0.635	0.043	2.70554e-116	28
Phyhip	1.21007e-119	0.317293	0.302	0.009	2.92304e-115	28
Ank3	3.02298e-118	0.828714	0.905	0.087	7.30231e-114	28
Kcnab2	1.17319e-117	0.391774	0.381	0.015	2.83397e-113	28
Stmn2	2.35463e-117	0.903222	0.889	0.086	5.68785e-113	28
Wasf1	3.42053e-117	0.608759	0.667	0.048	8.26263e-113	28
Gria4	3.70613e-116	0.372335	0.46	0.022	8.95254e-112	28
Epha7	4.6148e-115	0.397664	0.429	0.019	1.11475e-110	28
Kcnc3	4.63896e-115	0.294774	0.381	0.015	1.12059e-110	28
Igsf3	1.4479e-114	0.459113	0.54	0.031	3.49754e-110	28
Sox11	1.67013e-114	0.272923	0.333	0.012	4.03435e-110	28
B630019K06Rik	4.19986e-114	0.326999	0.429	0.019	1.01452e-109	28
Map9	1.19965e-113	0.603249	0.73	0.058	2.89788e-109	28
Cit	1.97317e-113	0.443567	0.492	0.026	4.7664e-109	28
Gprasp2	2.94193e-113	0.766655	0.889	0.091	7.10652e-109	28
Rbfox1	8.40921e-112	0.407251	0.286	0.009	2.03133e-107	28
Rundc3a	1.33056e-108	0.494841	0.556	0.035	3.21411e-104	28
Cep170b	4.38166e-106	0.543746	0.667	0.052	1.05843e-101	28
Tceal3	1.18431e-105	0.537002	0.587	0.041	2.86082e-101	28
Elavl3	3.3332e-103	0.766761	0.873	0.088	8.05168e-99	28
Tenm4	1.93966e-102	0.606418	0.603	0.045	4.68544e-98	28
Dnajc6	1.09571e-101	0.485275	0.54	0.036	2.6468e-97	28
Pdxp	2.12256e-100	0.303996	0.397	0.019	5.12725e-96	28
Agap2	1.00356e-99	0.311535	0.413	0.021	2.42419e-95	28
Tmem255a	3.0331e-98	0.383118	0.381	0.018	7.32676e-94	28
Stx1b	1.4148e-97	0.581636	0.635	0.052	3.4176e-93	28
Camk2n2	1.43972e-97	0.480836	0.46	0.027	3.47779e-93	28
Jph4	2.34761e-97	0.595564	0.683	0.057	5.67089e-93	28
Pkib	6.50213e-97	0.374333	0.46	0.026	1.57065e-92	28
Cnr1	6.8938e-96	0.341165	0.365	0.017	1.66527e-91	28
Fgf12	9.74653e-96	0.334161	0.397	0.02	2.35437e-91	28
Pcbp3	6.31349e-95	0.513834	0.698	0.062	1.52509e-90	28
Dzank1	2.29855e-94	0.486255	0.524	0.036	5.55238e-90	28
Rtn1	1.03911e-93	1.26394	0.968	0.16	2.51007e-89	28
A730017C20Rik	1.9077e-93	0.264642	0.317	0.013	4.60823e-89	28
Nrsn2	2.40975e-93	0.378842	0.333	0.015	5.82098e-89	28
Slc35f1	2.43427e-93	0.475346	0.54	0.038	5.88023e-89	28
Peg3	4.88208e-93	0.919164	0.952	0.137	1.17932e-88	28
Fat3	1.47584e-92	0.628611	0.635	0.054	3.56504e-88	28
C230004F18Rik	1.60195e-92	0.453284	0.413	0.023	3.86967e-88	28
Smarca1	1.75209e-92	0.312744	0.381	0.019	4.23235e-88	28
Magee1	1.5557e-91	0.749951	0.857	0.109	3.75794e-87	28
Plekha6	1.71266e-91	0.253031	0.349	0.016	4.13711e-87	28
Cenpf	5.32506e-90	0.333351	0.286	0.011	1.28632e-85	28
Tmem158	1.05077e-88	0.303018	0.397	0.021	2.53824e-84	28
Pknox2	1.39223e-88	0.302404	0.444	0.027	3.36308e-84	28
Ripor2	2.0556e-87	0.380758	0.476	0.031	4.9655e-83	28
Cx3cl1	2.94958e-87	0.41546	0.429	0.026	7.125e-83	28
Pacsin1	3.70172e-87	0.437898	0.444	0.028	8.94186e-83	28
Nell2	3.27107e-86	0.484569	0.302	0.013	7.90159e-82	28
Nap1l3	4.78076e-86	0.495549	0.635	0.056	1.15484e-81	28
Dbn1	2.78525e-85	0.488182	0.587	0.049	6.72805e-81	28
Ahi1	2.79236e-84	0.754025	0.857	0.114	6.74522e-80	28
Lhfpl4	7.3285e-84	0.346534	0.476	0.032	1.77027e-79	28
Srgap3	2.52571e-83	0.705887	0.857	0.113	6.1011e-79	28
Pcsk1n	6.62472e-83	0.601836	0.714	0.077	1.60027e-78	28
Map1b	1.34896e-81	1.09029	1	0.195	3.25855e-77	28
Acot7	2.26876e-81	0.609408	0.683	0.073	5.48043e-77	28
Lrrn2	2.74733e-81	0.317366	0.413	0.025	6.63645e-77	28
Ccdc92	2.50591e-80	0.34562	0.413	0.026	6.05327e-76	28
Tspyl4	7.35039e-80	0.83916	0.905	0.146	1.77556e-75	28
Scg5	2.43132e-79	0.641412	0.714	0.083	5.87311e-75	28
Jakmip2	2.19324e-78	0.309149	0.444	0.03	5.298e-74	28
Map6	1.26412e-77	0.30566	0.429	0.028	3.05361e-73	28
Creg2	1.58793e-77	0.36353	0.381	0.023	3.83579e-73	28
Cygb	2.57246e-77	0.267202	0.365	0.02	6.21403e-73	28
Cib2	3.42468e-77	0.569861	0.619	0.061	8.27267e-73	28
Reps2	5.6278e-77	0.30547	0.333	0.018	1.35945e-72	28
Psd3	9.39338e-76	0.739024	0.81	0.114	2.26907e-71	28
Snrpn	1.51244e-75	0.768347	0.73	0.095	3.65346e-71	28
Gm10419	1.80356e-75	0.302584	0.365	0.021	4.35668e-71	28
Bcat1	6.90776e-75	0.299278	0.381	0.023	1.66864e-70	28
Dock3	1.34968e-74	0.339973	0.397	0.026	3.26028e-70	28
Ppm1e	1.58593e-74	0.447655	0.571	0.052	3.83097e-70	28
Sgtb	7.12691e-74	0.439564	0.54	0.047	1.72158e-69	28
Pcdh20	2.37846e-72	0.291768	0.222	0.008	5.7454e-68	28
Gabbr2	3.34372e-72	0.482153	0.524	0.045	8.0771e-68	28
Prkcg	8.546e-72	0.32617	0.222	0.008	2.06437e-67	28
Brsk2	1.60541e-71	0.26589	0.397	0.026	3.87802e-67	28
Rnf157	2.94612e-71	0.356397	0.444	0.033	7.11664e-67	28
Camta1	2.99942e-71	0.774188	0.857	0.139	7.2454e-67	28
Ralgps2	6.51343e-71	0.515888	0.651	0.071	1.57338e-66	28
Mllt11	8.04805e-71	0.480891	0.476	0.04	1.94409e-66	28
Nbea	8.47085e-71	0.674764	0.825	0.121	2.04622e-66	28
Stxbp1	2.74797e-70	0.966013	0.952	0.208	6.63799e-66	28
Cplx2	3.0303e-70	0.563429	0.54	0.051	7.31999e-66	28
Thy1	3.35196e-70	0.713156	0.635	0.072	8.097e-66	28
Edil3	1.8871e-69	0.594339	0.698	0.075	4.55849e-65	28
Scn3a	3.18917e-69	0.345781	0.413	0.029	7.70376e-65	28
Cntnap1	6.60062e-69	0.3096	0.333	0.02	1.59445e-64	28
Cdkl2	1.61879e-67	0.309334	0.365	0.024	3.91036e-63	28
Akap6	3.83913e-67	0.60978	0.714	0.093	9.2738e-63	28
Cend1	5.64711e-67	0.290979	0.349	0.022	1.36412e-62	28
Sez6l2	7.50275e-67	0.504469	0.683	0.074	1.81237e-62	28
Mapk10	1.03124e-66	0.599447	0.587	0.066	2.49107e-62	28
Cxadr	1.23329e-66	0.257261	0.254	0.012	2.97912e-62	28
Ctxn1	3.31471e-66	0.682186	0.603	0.069	8.00702e-62	28
Sel1l3	7.00933e-66	0.258205	0.333	0.02	1.69317e-61	28
Zcchc18	9.8097e-66	0.770261	0.81	0.133	2.36963e-61	28
Rufy3	1.47085e-65	0.730454	0.857	0.151	3.55299e-61	28
Sv2a	2.69654e-65	0.786394	0.825	0.133	6.51377e-61	28
Slc24a3	6.71385e-65	0.541294	0.556	0.058	1.6218e-60	28
Gprasp1	7.16545e-65	0.942569	0.952	0.224	1.73089e-60	28
Frrs1l	2.02392e-64	0.560281	0.619	0.071	4.88898e-60	28
Eml5	5.50617e-64	0.447354	0.508	0.048	1.33007e-59	28
Epb41l1	1.3055e-63	0.559165	0.714	0.096	3.15357e-59	28
Dscaml1	1.40076e-63	0.327944	0.381	0.028	3.38366e-59	28
Hdgfl3	1.5249e-63	0.775237	0.937	0.192	3.68354e-59	28
Nipsnap1	1.7579e-63	0.324499	0.444	0.037	4.24638e-59	28
Rab3a	1.85804e-63	0.722145	0.746	0.115	4.48827e-59	28
Armcx4	2.39771e-63	0.309583	0.413	0.032	5.79191e-59	28
Atp2b2	7.77142e-63	0.549972	0.524	0.055	1.87726e-58	28
Adam22	8.96903e-63	0.418451	0.54	0.055	2.16656e-58	28
Myo5a	1.13008e-62	0.627829	0.651	0.085	2.72982e-58	28
Armcx1	2.14253e-62	0.46127	0.587	0.065	5.17549e-58	28
Gnaz	4.82609e-62	0.26229	0.381	0.028	1.16579e-57	28
Dnm3	5.28054e-62	0.706135	0.857	0.146	1.27557e-57	28
Ebf3	1.86223e-61	0.671683	0.556	0.064	4.49839e-57	28
Plppr4	2.63356e-61	0.469931	0.524	0.054	6.36163e-57	28
6430548M08Rik	6.55196e-61	0.425851	0.54	0.057	1.58269e-56	28
Scrn1	6.82993e-61	0.524088	0.587	0.069	1.64984e-56	28
Atp9a	7.36078e-61	0.460748	0.587	0.068	1.77807e-56	28
Kcnt1	1.01912e-60	0.264901	0.349	0.024	2.46179e-56	28
Csrnp3	1.417e-60	0.308277	0.333	0.022	3.4229e-56	28
Kcnma1	1.75488e-60	0.554553	0.603	0.073	4.23909e-56	28
Prune2	3.89077e-60	0.489549	0.603	0.071	9.39854e-56	28
1500009L16Rik	1.85403e-59	0.284901	0.413	0.033	4.4786e-55	28
Prrt1	1.85434e-59	0.560526	0.714	0.101	4.47935e-55	28
Micu3	2.78543e-59	0.60648	0.683	0.098	6.72849e-55	28
Castor2	4.09021e-59	0.383705	0.571	0.063	9.88031e-55	28
Galnt17	5.32123e-59	0.262116	0.317	0.02	1.2854e-54	28
Sgip1	6.8591e-59	0.553785	0.698	0.097	1.65688e-54	28
Amph	7.85424e-59	0.299707	0.429	0.037	1.89727e-54	28
Rasgrp1	9.80712e-59	0.387702	0.302	0.019	2.36901e-54	28
Zfp365	1.23655e-58	0.482627	0.603	0.071	2.98701e-54	28
Nrgn	2.93122e-58	0.498497	0.254	0.014	7.08067e-54	28
Basp1	4.65995e-58	0.925642	1	0.243	1.12566e-53	28
Kif5a	6.53246e-58	0.658657	0.746	0.117	1.57798e-53	28
Samd14	1.70888e-57	0.307962	0.333	0.024	4.12797e-53	28
Map7d2	1.72121e-57	0.697459	0.778	0.135	4.15777e-53	28
Ajap1	1.12626e-56	0.29615	0.333	0.023	2.7206e-52	28
Camk2a	1.30074e-56	0.570681	0.381	0.032	3.14207e-52	28
Pnck	3.21416e-56	0.266239	0.365	0.028	7.76413e-52	28
Gng2	4.06467e-56	0.546908	0.746	0.111	9.81862e-52	28
Rab6b	5.54339e-56	0.715831	0.857	0.173	1.33906e-51	28
Cacnb4	3.46261e-55	0.477303	0.444	0.044	8.36427e-51	28
Hspa12a	6.44754e-55	0.426287	0.524	0.057	1.55747e-50	28
Diablo	7.08205e-55	0.548123	0.556	0.069	1.71074e-50	28
Tubb4a	3.21183e-54	0.713949	0.873	0.156	7.75849e-50	28
Faim2	7.78369e-54	0.489057	0.46	0.049	1.88023e-49	28
Dzip3	1.21232e-53	0.513913	0.667	0.096	2.92848e-49	28
Maneal	1.4553e-53	0.304141	0.413	0.037	3.51543e-49	28
Ncdn	1.87282e-53	0.609351	0.54	0.068	4.52399e-49	28
Pkia	2.47824e-52	0.454014	0.635	0.086	5.98643e-48	28
Bend6	4.4659e-52	0.362321	0.444	0.044	1.07878e-47	28
Slc6a17	4.67497e-52	0.441546	0.476	0.052	1.12929e-47	28
Cdk14	4.52866e-51	0.583969	0.635	0.097	1.09394e-46	28
Cd274	7.96831e-51	0.488668	0.444	0.047	1.92482e-46	28
Arhgap20	8.0416e-51	0.263958	0.317	0.024	1.94253e-46	28
Syt7	1.17422e-50	0.397635	0.476	0.052	2.83643e-46	28
Klc1	3.60907e-50	0.725905	0.921	0.251	8.71808e-46	28
Bex3	3.65525e-50	0.550723	0.73	0.127	8.82962e-46	28
Cacna1a	1.29834e-49	0.526214	0.714	0.115	3.13628e-45	28
Dner	1.36366e-49	0.581433	0.73	0.122	3.29405e-45	28
Stmn1	1.92726e-49	0.882646	0.968	0.299	4.65549e-45	28
Adgra1	2.12038e-49	0.289883	0.365	0.032	5.12198e-45	28
Ttc3	2.273e-49	0.939997	0.984	0.391	5.49065e-45	28
Ctnna2	4.55051e-49	0.356366	0.476	0.053	1.09922e-44	28
Sms	1.04185e-48	0.446106	0.603	0.085	2.51669e-44	28
Cxcr4	2.32852e-47	0.453016	0.381	0.037	5.62477e-43	28
Zwint	2.74511e-47	0.875903	0.873	0.26	6.6311e-43	28
Mturn	2.4388e-46	0.555731	0.73	0.132	5.89116e-42	28
Slc38a1	3.5796e-46	0.52832	0.667	0.108	8.64689e-42	28
Nfasc	3.88345e-46	0.549913	0.762	0.131	9.38086e-42	28
Habp4	5.07034e-46	0.393139	0.587	0.083	1.22479e-41	28
Impact	1.16476e-45	0.673543	0.841	0.203	2.81359e-41	28
Nlgn2	2.05789e-45	0.425927	0.619	0.093	4.97105e-41	28
Ndnf	4.29268e-45	1.05677	0.651	0.13	1.03694e-40	28
Grin2b	5.8479e-45	0.276497	0.27	0.02	1.41262e-40	28
Rims2	1.1239e-44	0.258611	0.349	0.032	2.71489e-40	28
Celsr2	2.24808e-44	0.570961	0.698	0.128	5.43045e-40	28
Stau2	2.90721e-44	0.411241	0.54	0.075	7.02265e-40	28
Dmrta2	4.83874e-44	0.465492	0.413	0.047	1.16885e-39	28
Nmnat2	1.66519e-43	0.310044	0.397	0.041	4.02243e-39	28
Pdzd2	2.49807e-43	0.470428	0.587	0.089	6.03434e-39	28
Pgm2l1	4.42922e-43	0.560811	0.571	0.091	1.06992e-38	28
Dlg4	4.52261e-43	0.42146	0.556	0.08	1.09248e-38	28
Dkk3	6.6259e-43	0.693018	0.841	0.19	1.60055e-38	28
Slc22a15	6.85609e-43	0.398742	0.365	0.038	1.65616e-38	28
Pak7	1.22285e-42	0.251725	0.365	0.036	2.95391e-38	28
Tram1l1	1.46729e-42	0.268496	0.444	0.051	3.54438e-38	28
Btbd8	1.82327e-42	0.256422	0.365	0.036	4.4043e-38	28
Islr2	2.31532e-42	0.362852	0.381	0.04	5.5929e-38	28
Cbarp	2.70637e-42	0.384637	0.46	0.058	6.5375e-38	28
Pim2	3.18645e-42	0.261726	0.444	0.052	7.69718e-38	28
Dnal1	4.01577e-42	0.335447	0.524	0.071	9.7005e-38	28
Dmxl2	8.58239e-42	0.370506	0.524	0.073	2.07316e-37	28
Usp11	9.18127e-42	0.467274	0.667	0.117	2.21783e-37	28
Trim32	9.81071e-42	0.468275	0.619	0.105	2.36987e-37	28
Epha5	1.05096e-41	0.424351	0.365	0.039	2.5387e-37	28
Spryd3	1.54131e-41	0.483763	0.635	0.113	3.72319e-37	28
Brsk1	2.35685e-41	0.280715	0.413	0.047	5.69321e-37	28
Dusp8	4.06286e-41	0.315021	0.508	0.068	9.81425e-37	28
2021-09-06	4.63685e-41	0.389604	0.492	0.067	1.12008e-36	28
2900097C17Rik	5.37879e-41	0.683516	1	0.452	1.2993e-36	28
Tceal1	6.49652e-41	0.43577	0.635	0.109	1.5693e-36	28
Thra	7.9695e-41	0.689993	0.952	0.341	1.92511e-36	28
Sobp	9.41197e-41	0.439149	0.508	0.073	2.27356e-36	28
Hid1	9.91499e-41	0.315869	0.444	0.055	2.39506e-36	28
Gnai1	1.02074e-40	0.532579	0.683	0.122	2.46571e-36	28
Tmem56	2.78049e-40	0.383542	0.54	0.079	6.71656e-36	28
Map1a	4.94986e-40	0.541475	0.714	0.142	1.19569e-35	28
Psip1	6.61916e-40	0.67668	0.968	0.348	1.59892e-35	28
Epb41l3	1.10564e-39	0.42508	0.571	0.084	2.67079e-35	28
Dnajc27	1.21106e-39	0.268625	0.429	0.051	2.92544e-35	28
Kif1a	3.12085e-39	0.666303	0.905	0.27	7.53872e-35	28
Ywhag	5.6042e-39	0.736428	0.937	0.385	1.35375e-34	28
Arhgap32	5.90765e-39	0.481073	0.603	0.107	1.42705e-34	28
Ncoa7	1.87942e-38	0.435488	0.619	0.107	4.53993e-34	28
Trim37	2.84609e-38	0.526258	0.651	0.128	6.87501e-34	28
Slc25a22	3.01968e-38	0.360264	0.429	0.055	7.29434e-34	28
Myh10	3.29093e-38	0.470239	0.667	0.126	7.94956e-34	28
Trim2	3.59183e-38	0.609036	0.889	0.227	8.67642e-34	28
Maged1	3.91483e-38	0.613658	0.857	0.253	9.45666e-34	28
Ndrg3	4.99186e-38	0.47159	0.683	0.137	1.20583e-33	28
A230050P20Rik	5.91346e-38	0.275059	0.444	0.057	1.42845e-33	28
Scn1b	7.18298e-38	0.602501	0.556	0.099	1.73512e-33	28
Cdh4	7.32028e-38	0.364157	0.381	0.045	1.76829e-33	28
Nsf	8.98668e-38	0.693205	0.73	0.176	2.17082e-33	28
Nudt11	1.86644e-37	0.264106	0.365	0.041	4.50857e-33	28
Map2	2.49805e-37	0.631598	0.825	0.217	6.03429e-33	28
Fzd3	3.50883e-37	0.408455	0.587	0.099	8.47592e-33	28
Gnl3l	7.09834e-37	0.616849	0.81	0.231	1.71468e-32	28
Abhd8	7.71843e-37	0.267064	0.429	0.055	1.86446e-32	28
Clstn1	1.36998e-36	0.641607	0.952	0.46	3.30933e-32	28
Cdkl5	1.87563e-36	0.384451	0.476	0.07	4.53078e-32	28
Wdr6	3.34341e-36	0.454383	0.683	0.136	8.07635e-32	28
1700037H04Rik	6.38596e-36	0.271931	0.413	0.052	1.54259e-31	28
Atl1	8.25526e-36	0.323362	0.397	0.051	1.99414e-31	28
Vamp2	9.31965e-36	0.66671	0.937	0.416	2.25125e-31	28
Flywch1	1.34663e-35	0.485781	0.635	0.129	3.25291e-31	28
Ptprs	1.78812e-35	0.40146	0.619	0.113	4.31939e-31	28
Nfix	1.83209e-35	0.710734	0.905	0.352	4.4256e-31	28
Mapk8	2.13611e-35	0.458387	0.619	0.118	5.15998e-31	28
Prepl	2.90054e-35	0.320002	0.397	0.051	7.00654e-31	28
Syngr1	3.75437e-35	0.458592	0.603	0.115	9.06905e-31	28
Atp6v1b2	6.89503e-35	0.67083	0.889	0.346	1.66556e-30	28
1500011B03Rik	9.17482e-35	0.474909	0.635	0.132	2.21627e-30	28
Chd3	9.29553e-35	0.620769	0.762	0.199	2.24543e-30	28
Tubb2a	1.21771e-34	0.634244	0.857	0.285	2.9415e-30	28
Gria2	1.3726e-34	0.605035	0.905	0.235	3.31566e-30	28
Cntn1	2.02228e-34	0.518024	0.571	0.109	4.88502e-30	28
Prkce	2.619e-34	0.542172	0.54	0.099	6.32645e-30	28
Grm5	4.88721e-34	0.274532	0.238	0.02	1.18055e-29	28
Fosl2	5.14743e-34	0.419765	0.603	0.112	1.24341e-29	28
Sdr39u1	5.37473e-34	0.344358	0.46	0.069	1.29832e-29	28
Strbp	6.35516e-34	0.501599	0.603	0.122	1.53515e-29	28
Bbs4	7.48356e-34	0.282644	0.413	0.055	1.80773e-29	28
Ube2e2	7.57483e-34	0.362565	0.492	0.079	1.82978e-29	28
Plekhb2	1.0568e-33	0.500917	0.762	0.194	2.55281e-29	28
Tmx4	1.18658e-33	0.621719	0.889	0.312	2.8663e-29	28
Srcin1	1.68163e-33	0.370519	0.476	0.073	4.06215e-29	28
Inka2	1.99365e-33	0.300601	0.397	0.052	4.81587e-29	28
Mypop	3.24745e-33	0.286839	0.429	0.06	7.84454e-29	28
St3gal5	4.22074e-33	0.488897	0.762	0.179	1.01956e-28	28
Fam92a	6.53274e-33	0.311359	0.54	0.091	1.57805e-28	28
Tcaf1	7.71474e-33	0.600052	0.825	0.267	1.86357e-28	28
Ssbp2	3.6891e-32	0.456626	0.698	0.157	8.9114e-28	28
Snap47	5.43254e-32	0.446783	0.508	0.095	1.31229e-27	28
Cep19	7.00178e-32	0.294729	0.444	0.067	1.69135e-27	28
Tagln3	1.17484e-31	0.508456	0.651	0.142	2.83794e-27	28
Bag4	1.28716e-31	0.384102	0.571	0.107	3.10927e-27	28
Auts2	1.47482e-31	0.415212	0.524	0.094	3.56257e-27	28
Prkcz	1.65207e-31	0.265317	0.381	0.051	3.99075e-27	28
Atxn10	3.63953e-31	0.547664	0.841	0.27	8.79165e-27	28
Tnik	3.8193e-31	0.436871	0.667	0.144	9.22591e-27	28
Twsg1	3.89023e-31	0.511087	0.587	0.13	9.39725e-27	28
Elovl4	5.1628e-31	0.310065	0.413	0.061	1.24712e-26	28
Lrrc4c	7.39684e-31	0.325709	0.349	0.045	1.78678e-26	28
Arhgef9	8.31766e-31	0.506834	0.635	0.149	2.00921e-26	28
Dynll2	9.41213e-31	0.595655	0.857	0.336	2.27359e-26	28
Islr	1.08825e-30	0.343762	0.302	0.035	2.62877e-26	28
Kcnb1	1.15692e-30	0.30009	0.429	0.063	2.79466e-26	28
Dach1	1.58063e-30	0.437248	0.429	0.069	3.81816e-26	28
Gfra1	2.07732e-30	0.293015	0.302	0.035	5.01798e-26	28
Rgmb	2.65214e-30	0.428488	0.698	0.161	6.4065e-26	28
Arhgef4	3.98739e-30	0.252654	0.397	0.056	9.63194e-26	28
Sh3gl3	4.08305e-30	0.279603	0.397	0.056	9.86302e-26	28
Kif3a	4.65705e-30	0.470794	0.73	0.189	1.12496e-25	28
Pde4a	4.9186e-30	0.315451	0.444	0.071	1.18814e-25	28
Ttc39b	6.38798e-30	0.33108	0.492	0.085	1.54308e-25	28
Vamp1	7.54235e-30	0.302935	0.349	0.046	1.82193e-25	28
Trp53bp1	7.91791e-30	0.372585	0.603	0.122	1.91265e-25	28
Ncam1	8.80525e-30	0.560134	0.825	0.235	2.127e-25	28
Mapt	1.09227e-29	0.57747	0.778	0.212	2.6385e-25	28
Reep1	1.79239e-29	0.258946	0.365	0.05	4.3297e-25	28
Nova2	2.89901e-29	0.397937	0.603	0.123	7.00284e-25	28
Lsamp	3.5806e-29	0.62182	0.873	0.27	8.64929e-25	28
Lrch2	3.7872e-29	0.298436	0.397	0.059	9.14837e-25	28
Astn2	3.99149e-29	0.295568	0.397	0.059	9.64184e-25	28
Tuba1a	4.5056e-29	0.553849	0.984	0.6	1.08837e-24	28
Fam131a	5.59725e-29	0.277497	0.349	0.047	1.35207e-24	28
Eid1	7.72511e-29	0.566664	0.937	0.409	1.86608e-24	28
Calm2	1.02244e-28	0.572727	0.937	0.632	2.4698e-24	28
Kifc2	1.24451e-28	0.282365	0.349	0.048	3.00625e-24	28
Ubqln2	2.11419e-28	0.572354	0.889	0.381	5.10703e-24	28
Glrb	2.34738e-28	0.423725	0.667	0.155	5.67032e-24	28
Dpysl3	2.51034e-28	0.305385	0.524	0.092	6.06399e-24	28
Pcgf2	3.08235e-28	0.259285	0.333	0.044	7.44573e-24	28
Adgrl1	4.92214e-28	0.541707	0.889	0.294	1.18899e-23	28
Got1	6.55833e-28	0.495382	0.556	0.128	1.58423e-23	28
Kcnk2	7.66941e-28	0.43812	0.54	0.11	1.85262e-23	28
Ramp1	7.99416e-28	0.531736	0.73	0.205	1.93107e-23	28
Wrb	8.36261e-28	0.354451	0.556	0.114	2.02007e-23	28
Rusc1	1.52394e-27	0.36685	0.556	0.113	3.68123e-23	28
Necap1	2.05936e-27	0.452903	0.635	0.159	4.97458e-23	28
Matr3	2.07575e-27	0.520377	0.937	0.43	5.01419e-23	28
Tsr2	2.21174e-27	0.291614	0.46	0.08	5.34267e-23	28
Efnb2	2.51065e-27	0.303024	0.524	0.097	6.06473e-23	28
Fam219a	2.62664e-27	0.407403	0.603	0.138	6.34492e-23	28
Eln	3.61597e-27	0.445079	0.476	0.093	8.73475e-23	28
Thsd7a	3.71665e-27	0.425091	0.349	0.053	8.97795e-23	28
Astn1	4.27296e-27	0.374563	0.587	0.124	1.03218e-22	28
Dtnbp1	4.78876e-27	0.290335	0.476	0.086	1.15677e-22	28
Tusc3	6.65305e-27	0.457936	0.667	0.178	1.60711e-22	28
Myef2	9.19785e-27	0.35582	0.508	0.1	2.22183e-22	28
Hspa4l	9.4919e-27	0.532187	0.683	0.193	2.29286e-22	28
Gnb5	9.74305e-27	0.335731	0.476	0.09	2.35353e-22	28
Dapk1	1.02383e-26	0.331923	0.444	0.078	2.47316e-22	28
Hdac11	1.21607e-26	0.325815	0.476	0.089	2.93753e-22	28
Snx10	1.49298e-26	0.426574	0.683	0.172	3.60645e-22	28
Alg2	1.49892e-26	0.50876	0.762	0.244	3.6208e-22	28
Cnrip1	1.56667e-26	0.336757	0.46	0.084	3.78444e-22	28
Ppp2r2b	1.60389e-26	0.313571	0.413	0.069	3.87435e-22	28
Isoc1	1.84258e-26	0.414343	0.524	0.112	4.45093e-22	28
Gpm6a	2.12134e-26	0.738105	0.984	0.317	5.12431e-22	28
B4galt6	2.59753e-26	0.44334	0.619	0.152	6.27458e-22	28
Ppa1	2.60205e-26	0.298223	0.429	0.074	6.2855e-22	28
Slc4a10	2.97882e-26	0.263358	0.302	0.04	7.19564e-22	28
Atat1	3.84061e-26	0.287474	0.492	0.092	9.27737e-22	28
Lancl1	4.54142e-26	0.38824	0.603	0.142	1.09702e-21	28
Asns	4.55776e-26	0.256622	0.317	0.043	1.10097e-21	28
Ppp3r1	4.69205e-26	0.613939	0.81	0.322	1.13341e-21	28
Megf8	4.88421e-26	0.308871	0.556	0.114	1.17983e-21	28
Nrxn1	5.99352e-26	0.58028	0.921	0.26	1.44779e-21	28
Prmt2	6.25216e-26	0.348414	0.571	0.125	1.51027e-21	28
Tnfrsf21	6.79864e-26	0.492398	0.714	0.198	1.64228e-21	28
Cpeb1	9.6807e-26	0.285548	0.508	0.098	2.33847e-21	28
Rab36	9.94213e-26	0.259276	0.333	0.048	2.40162e-21	28
Dlg3	1.58144e-25	0.27579	0.492	0.093	3.82012e-21	28
Pfn2	1.78978e-25	0.542416	0.73	0.237	4.32339e-21	28
Igip	2.45346e-25	0.313652	0.508	0.101	5.92658e-21	28
Synj1	2.60237e-25	0.522455	0.746	0.246	6.28629e-21	28
Ttbk2	2.68951e-25	0.414602	0.571	0.133	6.49679e-21	28
Anks1b	2.88477e-25	0.312235	0.381	0.061	6.96844e-21	28
Morf4l2	3.19121e-25	0.510946	0.825	0.328	7.70868e-21	28
Bcl7a	4.59406e-25	0.335794	0.54	0.114	1.10974e-20	28
Mtss1	4.66224e-25	0.482211	0.778	0.237	1.12621e-20	28
Dixdc1	5.35454e-25	0.346827	0.619	0.139	1.29344e-20	28
Mical2	5.3558e-25	0.437232	0.651	0.166	1.29375e-20	28
Mgat5	6.7234e-25	0.407137	0.603	0.144	1.6241e-20	28
Pja1	8.1667e-25	0.482032	0.651	0.193	1.97275e-20	28
Pitpnm2	9.92971e-25	0.41646	0.698	0.186	2.39862e-20	28
Rnf11	1.02629e-24	0.496792	0.857	0.352	2.47911e-20	28
Tacc2	1.10378e-24	0.330913	0.524	0.109	2.66629e-20	28
Fndc3b	1.25037e-24	0.534307	0.714	0.222	3.02039e-20	28
Copg1	1.27721e-24	0.476062	0.746	0.244	3.08522e-20	28
Nr2f2	1.40929e-24	0.607802	0.762	0.249	3.40428e-20	28
1110051M20Rik	1.46355e-24	0.267543	0.429	0.076	3.53534e-20	28
Lynx1	1.55313e-24	0.269923	0.349	0.055	3.75175e-20	28
Mdh1	2.04781e-24	0.544385	0.905	0.483	4.9467e-20	28
Stxbp5	2.2388e-24	0.293022	0.492	0.096	5.40804e-20	28
Pebp1	4.13322e-24	0.48542	0.921	0.433	9.98421e-20	28
Srpk2	6.30474e-24	0.481304	0.762	0.26	1.52297e-19	28
Selenop	6.88144e-24	-0.992194	0.19	0.816	1.66228e-19	28
Pja2	8.22041e-24	0.538267	0.857	0.406	1.98572e-19	28
Prps1	9.33655e-24	0.32835	0.54	0.121	2.25534e-19	28
Rprd1a	9.96569e-24	0.391523	0.635	0.164	2.40731e-19	28
Sec61a2	1.10915e-23	0.265158	0.476	0.094	2.67925e-19	28
Plagl1	1.19509e-23	0.36991	0.397	0.073	2.88686e-19	28
Cdh6	1.23432e-23	0.337176	0.413	0.075	2.98162e-19	28
Vopp1	1.24365e-23	0.291898	0.429	0.08	3.00417e-19	28
Araf	1.35965e-23	0.449472	0.794	0.269	3.28436e-19	28
Rbfox2	1.84552e-23	0.408242	0.651	0.169	4.45804e-19	28
Napg	1.8997e-23	0.426235	0.667	0.19	4.58892e-19	28
Ntrk2	1.92844e-23	0.55642	0.952	0.288	4.65834e-19	28
Ywhah	1.96923e-23	0.531624	0.937	0.547	4.75688e-19	28
Rnf14	2.34063e-23	0.463934	0.794	0.283	5.65402e-19	28
Tshz3	2.67016e-23	0.253582	0.27	0.036	6.45004e-19	28
Ppp3cb	4.30037e-23	0.511273	0.762	0.299	1.0388e-18	28
Gabarapl1	4.42715e-23	0.510844	0.857	0.386	1.06942e-18	28
Cpeb3	7.06033e-23	0.377619	0.556	0.134	1.70549e-18	28
Scai	1.01122e-22	0.257285	0.429	0.08	2.4427e-18	28
Tcf25	1.07886e-22	0.459621	0.937	0.518	2.60609e-18	28
Aldoa	1.23729e-22	0.420789	0.984	0.735	2.98879e-18	28
Bc1	1.25396e-22	0.555009	0.667	0.225	3.02907e-18	28
Nlgn3	1.35236e-22	0.29856	0.476	0.098	3.26676e-18	28
Plxna4	1.58454e-22	0.252124	0.413	0.075	3.82763e-18	28
Rufy2	2.43183e-22	0.360345	0.476	0.104	5.87433e-18	28
Fut9	2.72521e-22	0.469213	0.714	0.195	6.58302e-18	28
Mpp2	2.87781e-22	0.271483	0.444	0.088	6.95163e-18	28
Rcan3	3.35002e-22	0.326609	0.381	0.071	8.09232e-18	28
Tubb4b	3.64164e-22	0.499621	0.73	0.261	8.79676e-18	28
B3galt2	3.80727e-22	0.327837	0.46	0.093	9.19685e-18	28
Pde1a	4.08973e-22	0.26691	0.365	0.062	9.87916e-18	28
Rnmt	4.12766e-22	0.272836	0.476	0.098	9.97078e-18	28
Morf4l1	4.91143e-22	0.316732	1	0.822	1.18641e-17	28
Hsp90aa1	5.28867e-22	0.377459	0.984	0.798	1.27753e-17	28
Marcksl1	6.07139e-22	0.410582	0.524	0.126	1.46661e-17	28
Adar	6.40808e-22	0.34758	0.54	0.131	1.54793e-17	28
Gabbr1	8.5728e-22	0.498611	0.889	0.382	2.07085e-17	28
Smim13	8.63556e-22	0.29344	0.444	0.091	2.08601e-17	28
Hsp90ab1	8.68674e-22	0.293815	1	0.891	2.09837e-17	28
Eif4a2	9.65656e-22	0.37773	0.984	0.737	2.33264e-17	28
Tuba4a	1.62625e-21	0.336273	0.397	0.08	3.92838e-17	28
Ralgps1	1.64968e-21	0.259074	0.413	0.08	3.98498e-17	28
Usp22	1.69445e-21	0.433487	0.698	0.229	4.09311e-17	28
Tuba1b	1.76927e-21	0.430001	0.937	0.647	4.27385e-17	28
Ppme1	2.05632e-21	0.375481	0.587	0.16	4.96724e-17	28
Ppp2r1a	2.64775e-21	0.45864	0.81	0.348	6.39591e-17	28
Agap3	3.16582e-21	0.257501	0.413	0.081	7.64736e-17	28
Qk	3.55032e-21	-0.761934	0.286	0.808	8.57616e-17	28
Pafah1b2	3.99765e-21	0.450477	0.778	0.289	9.65673e-17	28
Epm2aip1	4.77683e-21	0.367281	0.587	0.154	1.15389e-16	28
Chn1	5.12203e-21	0.56184	0.492	0.127	1.23728e-16	28
Map4	5.19772e-21	0.492195	0.889	0.46	1.25556e-16	28
Cxxc5	5.50839e-21	0.29993	0.556	0.134	1.33061e-16	28
Gdi1	6.20443e-21	0.45498	0.857	0.523	1.49874e-16	28
Dpysl2	8.10149e-21	0.480553	0.921	0.443	1.957e-16	28
Kcnq3	9.11894e-21	0.301059	0.365	0.067	2.20277e-16	28
Emx2	9.16858e-21	0.400036	0.397	0.084	2.21476e-16	28
Sparc	9.78671e-21	-0.857805	0.206	0.794	2.36408e-16	28
Tceal9	1.30141e-20	0.464012	0.778	0.297	3.14368e-16	28
Rnf187	1.36142e-20	0.436743	0.841	0.349	3.28865e-16	28
Clip3	1.40925e-20	0.391538	0.603	0.168	3.40419e-16	28
Atp6v1a	1.44707e-20	0.518917	0.841	0.439	3.49554e-16	28
Nrxn2	1.48033e-20	0.267377	0.492	0.109	3.57588e-16	28
Fem1b	1.78196e-20	0.363869	0.603	0.162	4.30449e-16	28
Evl	2.23859e-20	0.289892	0.556	0.133	5.40755e-16	28
Cd200	2.30257e-20	0.476328	0.937	0.334	5.56208e-16	28
Enpp5	2.73543e-20	0.398761	0.714	0.229	6.60771e-16	28
Apbb1	3.80725e-20	0.346516	0.476	0.114	9.1968e-16	28
Nkiras1	3.94368e-20	0.323957	0.476	0.113	9.52634e-16	28
Kifap3	5.3319e-20	0.450308	0.635	0.214	1.28797e-15	28
Klhdc10	6.57738e-20	0.313053	0.524	0.129	1.58883e-15	28
Mrpl50	7.59748e-20	0.256724	0.492	0.113	1.83525e-15	28
Ywhae	8.13746e-20	0.282723	0.968	0.833	1.96568e-15	28
Mical3	8.75016e-20	0.250024	0.397	0.08	2.11369e-15	28
2210016L21Rik	1.1406e-19	0.3458	0.524	0.138	2.75523e-15	28
Adam23	1.17483e-19	0.262468	0.413	0.085	2.83792e-15	28
Ywhaz	1.22018e-19	0.364026	0.968	0.77	2.94746e-15	28
Ankrd46	1.26238e-19	0.405058	0.667	0.217	3.0494e-15	28
Gnao1	1.4371e-19	0.543378	0.952	0.389	3.47147e-15	28
Cstf2	1.4932e-19	0.278194	0.492	0.115	3.60699e-15	28
Calm1	1.83175e-19	0.339867	1	0.83	4.42478e-15	28
Glul	1.85061e-19	-0.662181	0.698	0.874	4.47033e-15	28
Terf2ip	1.90032e-19	0.268832	0.508	0.12	4.59042e-15	28
Spock1	1.98494e-19	0.299672	0.333	0.059	4.79482e-15	28
Braf	2.13127e-19	0.418324	0.667	0.218	5.14831e-15	28
Rab6a	2.62139e-19	0.465675	0.905	0.533	6.33224e-15	28
Hsph1	2.63019e-19	0.422741	0.698	0.234	6.35348e-15	28
Prrc2b	2.63383e-19	0.466746	0.905	0.482	6.36229e-15	28
Slc39a6	3.13032e-19	0.331012	0.476	0.116	7.5616e-15	28
Zmym3	3.51775e-19	0.258916	0.476	0.109	8.49749e-15	28
Raph1	4.31082e-19	0.272047	0.46	0.102	1.04132e-14	28
Meaf6	4.35613e-19	0.285222	0.524	0.129	1.05227e-14	28
Ip6k2	4.40905e-19	0.299368	0.54	0.135	1.06505e-14	28
Tsnax	4.53689e-19	0.374836	0.587	0.173	1.09593e-14	28
Fto	5.60083e-19	0.357369	0.651	0.201	1.35294e-14	28
Prkar1a	5.65377e-19	0.375318	0.937	0.688	1.36573e-14	28
Casc4	5.7841e-19	0.335752	0.635	0.179	1.39721e-14	28
Aplp1	7.31009e-19	0.494933	0.921	0.382	1.76582e-14	28
Rgs7bp	7.31382e-19	0.412119	0.587	0.156	1.76673e-14	28
E2f6	7.4135e-19	0.27951	0.429	0.096	1.79081e-14	28
Slc22a17	7.85796e-19	0.453451	0.81	0.341	1.89817e-14	28
Cbr1	8.05105e-19	0.280416	0.524	0.131	1.94481e-14	28
Igsf8	8.30204e-19	0.382601	0.635	0.198	2.00544e-14	28
Slc25a12	8.522e-19	0.271831	0.46	0.107	2.05857e-14	28
Rbms3	8.95305e-19	0.320353	0.381	0.077	2.1627e-14	28
Tmod2	9.93668e-19	0.424641	0.794	0.269	2.4003e-14	28
Trim44	1.18366e-18	0.35304	0.667	0.206	2.85925e-14	28
Osbpl5	1.55638e-18	0.25096	0.413	0.088	3.75959e-14	28
Ap2m1	1.73199e-18	0.390574	0.921	0.613	4.18379e-14	28
Ap1ar	1.74928e-18	0.299818	0.54	0.14	4.22557e-14	28
Kcna6	2.75938e-18	0.278695	0.381	0.078	6.66555e-14	28
B3galt1	2.90056e-18	0.272084	0.365	0.075	7.0066e-14	28
Got2	3.1156e-18	0.419593	0.667	0.244	7.52603e-14	28
Ube2e1	3.36456e-18	0.340354	0.651	0.199	8.12742e-14	28
Pak1	4.96811e-18	0.432423	0.571	0.176	1.2001e-13	28
Syngap1	5.5013e-18	0.303888	0.429	0.1	1.32889e-13	28
Cyp46a1	6.14474e-18	0.318969	0.476	0.119	1.48432e-13	28
Atpif1	6.83659e-18	0.426846	0.746	0.302	1.65145e-13	28
Daam1	7.02711e-18	0.435053	0.698	0.249	1.69747e-13	28
Bri3bp	7.68738e-18	0.274975	0.444	0.104	1.85696e-13	28
Atp6v0d1	7.81687e-18	0.42528	0.746	0.311	1.88824e-13	28
Ankrd12	7.99969e-18	0.466266	0.873	0.423	1.93241e-13	28
Ap2a2	8.70251e-18	0.284692	0.476	0.118	2.10218e-13	28
Ypel3	9.14347e-18	0.444561	0.81	0.428	2.2087e-13	28
Ank2	9.7639e-18	0.45068	0.857	0.315	2.35857e-13	28
Mapk9	1.0119e-17	0.346433	0.556	0.161	2.44435e-13	28
Cbx6	1.01702e-17	0.428527	0.778	0.316	2.45672e-13	28
Hint1	1.0855e-17	0.425709	0.825	0.381	2.62214e-13	28
Tshz2	1.09715e-17	0.439008	0.46	0.124	2.65028e-13	28
Dnajc15	1.44237e-17	0.292347	0.524	0.141	3.48419e-13	28
Fkbp3	1.49008e-17	0.398479	0.714	0.273	3.59943e-13	28
Cfdp1	1.60921e-17	0.342715	0.651	0.206	3.88722e-13	28
Calm3	2.11399e-17	0.488583	0.794	0.429	5.10656e-13	28
Kif21a	2.59306e-17	0.431998	0.508	0.15	6.2638e-13	28
Nap1l5	2.65383e-17	0.569765	0.492	0.152	6.41058e-13	28
Ids	2.80719e-17	0.416204	0.778	0.347	6.78105e-13	28
Tnpo2	3.17723e-17	0.35054	0.587	0.179	7.67492e-13	28
Cbx5	3.25568e-17	0.428063	0.841	0.374	7.86442e-13	28
Trio	3.29043e-17	0.307352	0.651	0.191	7.94835e-13	28
Mcf2l	3.6396e-17	0.342954	0.667	0.198	8.79182e-13	28
Vdac1	3.81565e-17	0.425753	0.825	0.477	9.21708e-13	28
Skp1a	3.8899e-17	0.366638	0.889	0.617	9.39644e-13	28
Ncoa1	3.97064e-17	0.35448	0.667	0.216	9.59147e-13	28
Pdgfa	4.05907e-17	0.366803	0.81	0.283	9.80509e-13	28
Cep170	4.6623e-17	0.313413	0.587	0.169	1.12623e-12	28
Pip4k2b	4.67702e-17	0.267331	0.46	0.114	1.12978e-12	28
Bbx	4.83946e-17	0.399398	0.635	0.214	1.16902e-12	28
Pds5b	4.9798e-17	0.388384	0.619	0.205	1.20292e-12	28
Aak1	5.00567e-17	0.358587	0.524	0.155	1.20917e-12	28
Msi1	7.49527e-17	0.304961	0.46	0.118	1.81056e-12	28
Gmps	8.8733e-17	0.328032	0.571	0.17	2.14343e-12	28
Mfsd6	9.98641e-17	0.277758	0.476	0.122	2.41232e-12	28
Gsk3b	1.06064e-16	0.419995	0.905	0.51	2.56208e-12	28
Bod1	1.22972e-16	0.323918	0.667	0.218	2.9705e-12	28
Dnajc9	1.22972e-16	0.254625	0.508	0.133	2.97052e-12	28
Prkacb	1.25405e-16	0.448244	0.857	0.474	3.02928e-12	28
Nr2c2	1.30663e-16	0.351577	0.714	0.241	3.15631e-12	28
Mapre3	1.52064e-16	0.274315	0.429	0.106	3.67326e-12	28
Arpp21	1.78563e-16	0.353707	0.286	0.056	4.31337e-12	28
R3hdm4	1.81934e-16	0.415403	0.714	0.306	4.39481e-12	28
Ywhab	1.846e-16	0.361067	0.952	0.693	4.45919e-12	28
Fez1	2.05661e-16	0.361903	0.714	0.234	4.96794e-12	28
Sars	2.23633e-16	0.389964	0.683	0.255	5.40209e-12	28
Ppp3ca	2.30755e-16	0.52079	0.889	0.505	5.57411e-12	28
Cnot7	2.48507e-16	0.277185	0.571	0.164	6.00294e-12	28
Cst3	2.60472e-16	-0.506352	0.905	0.947	6.29196e-12	28
Fam126b	2.62363e-16	0.339608	0.587	0.181	6.33763e-12	28
Zfr	2.62688e-16	0.410544	0.825	0.388	6.3455e-12	28
Rap2b	2.98655e-16	0.253208	0.444	0.11	7.21431e-12	28
Vps26b	3.02041e-16	0.251777	0.476	0.124	7.2961e-12	28
Kantr	3.05723e-16	0.256946	0.413	0.099	7.38504e-12	28
Nucks1	3.12332e-16	0.412528	0.841	0.383	7.5447e-12	28
Rnd2	3.13529e-16	0.406936	0.603	0.206	7.5736e-12	28
Miga1	3.45839e-16	0.302755	0.508	0.143	8.35408e-12	28
Socs5	3.63141e-16	0.266433	0.492	0.13	8.77204e-12	28
Dnm1l	4.12365e-16	0.37102	0.698	0.258	9.96109e-12	28
Fundc1	4.12723e-16	0.303642	0.619	0.198	9.96973e-12	28
Oxr1	4.92164e-16	0.398138	0.683	0.262	1.18887e-11	28
Cds2	5.39696e-16	0.385535	0.841	0.379	1.30369e-11	28
Ppm1a	6.0249e-16	0.414305	0.73	0.329	1.45537e-11	28
Khdrbs1	6.28986e-16	0.37489	0.81	0.334	1.51938e-11	28
Kmt2a	6.31469e-16	0.426027	0.873	0.419	1.52538e-11	28
Tcp1	6.88921e-16	0.39779	0.794	0.355	1.66416e-11	28
Rcan2	7.02103e-16	0.443772	0.73	0.288	1.696e-11	28
Marcks	9.17408e-16	0.502156	0.968	0.432	2.21609e-11	28
Ahdc1	9.31596e-16	0.27719	0.556	0.161	2.25036e-11	28
Inpp5f	1.03154e-15	0.35179	0.571	0.185	2.49178e-11	28
Nicn1	1.06152e-15	0.319287	0.508	0.15	2.56422e-11	28
Katnal1	1.4846e-15	0.284498	0.429	0.112	3.5862e-11	28
Atp2b1	1.55397e-15	0.448925	0.841	0.498	3.75378e-11	28
Ssbp3	1.65889e-15	0.404478	0.667	0.263	4.00722e-11	28
Dcaf5	1.76207e-15	0.262223	0.492	0.133	4.25647e-11	28
Slc9a6	1.79209e-15	0.290383	0.476	0.133	4.32898e-11	28
Akap11	1.84124e-15	0.38689	0.73	0.31	4.44769e-11	28
Nap1l1	1.98681e-15	0.386125	0.873	0.534	4.79933e-11	28
Tubb5	2.08794e-15	0.402546	0.794	0.342	5.04362e-11	28
Unc5b	2.11114e-15	0.362949	0.524	0.154	5.09966e-11	28
Rammet	2.14387e-15	0.302746	0.556	0.17	5.17872e-11	28
Ptbp2	2.20553e-15	0.270903	0.54	0.155	5.32769e-11	28
Map1lc3a	2.47488e-15	0.367181	0.714	0.277	5.97831e-11	28
Usp5	2.48522e-15	0.359928	0.619	0.222	6.0033e-11	28
Ilf3	2.57475e-15	0.32688	0.651	0.217	6.21958e-11	28
Atp5a1	2.88455e-15	0.299126	0.937	0.745	6.96793e-11	28
Sp4	2.98736e-15	0.270939	0.397	0.098	7.21626e-11	28
Smad1	3.05241e-15	0.379918	0.603	0.215	7.37341e-11	28
Eny2	3.21018e-15	0.333685	0.683	0.241	7.7545e-11	28
Ola1	3.2409e-15	0.356095	0.587	0.205	7.82872e-11	28
Serpina3n	3.32617e-15	0.289538	0.429	0.109	8.03471e-11	28
Rnf168	3.41621e-15	0.29975	0.54	0.162	8.2522e-11	28
Tsn	3.47877e-15	0.398838	0.857	0.442	8.40331e-11	28
Agtpbp1	3.52812e-15	0.29478	0.508	0.149	8.52253e-11	28
Psmd14	4.22849e-15	0.322131	0.635	0.219	1.02143e-10	28
Fmn2	4.25933e-15	0.269587	0.492	0.133	1.02888e-10	28
Atp6v1h	4.76148e-15	0.371067	0.603	0.23	1.15018e-10	28
Scaper	5.38981e-15	0.312626	0.508	0.15	1.30196e-10	28
Rangap1	5.60559e-15	0.346404	0.556	0.189	1.35409e-10	28
Rtn4	6.08142e-15	0.375866	0.889	0.52	1.46903e-10	28
Snn	6.32652e-15	0.342855	0.603	0.201	1.52823e-10	28
Prr12	6.85378e-15	0.260322	0.571	0.173	1.6556e-10	28
Rgs4	7.01294e-15	0.303452	0.619	0.174	1.69405e-10	28
Etnk1	7.65568e-15	0.383799	0.873	0.475	1.84931e-10	28
Stip1	8.62283e-15	0.353526	0.683	0.266	2.08293e-10	28
Ppp1r7	8.64904e-15	0.300483	0.556	0.175	2.08926e-10	28
Zfp36l1	8.819e-15	-0.63575	0.159	0.68	2.13032e-10	28
Slc25a4	8.83797e-15	0.373266	0.937	0.586	2.1349e-10	28
Gapdh	9.13182e-15	0.308648	0.968	0.781	2.20588e-10	28
Btbd3	9.67561e-15	0.277363	0.444	0.12	2.33724e-10	28
Fam81a	9.85817e-15	0.265348	0.333	0.076	2.38134e-10	28
Prdx2	1.05201e-14	0.365768	0.857	0.434	2.54124e-10	28
Syt11	1.09492e-14	0.481275	0.905	0.387	2.6449e-10	28
Mapk1	1.1685e-14	0.391945	0.746	0.369	2.82264e-10	28
Ccnh	1.23959e-14	0.279494	0.524	0.157	2.99436e-10	28
Arf3	1.34729e-14	0.445121	0.73	0.377	3.25452e-10	28
Serpini1	1.38119e-14	0.298773	0.397	0.099	3.33641e-10	28
Nfib	1.38794e-14	0.480481	0.825	0.465	3.35272e-10	28
Rtl8a	1.4635e-14	0.375066	0.714	0.29	3.53524e-10	28
Itm2c	1.56705e-14	0.36312	0.952	0.646	3.78536e-10	28
Prkcb	1.68878e-14	0.306828	0.429	0.118	4.07942e-10	28
Sec23a	1.87015e-14	0.285254	0.508	0.153	4.51753e-10	28
Vegfa	1.89397e-14	0.340252	0.667	0.227	4.57509e-10	28
Pithd1	2.18722e-14	0.280813	0.571	0.182	5.28346e-10	28
Cpe	2.22941e-14	0.48719	0.984	0.448	5.38536e-10	28
Htatsf1	2.27097e-14	0.337888	0.714	0.269	5.48575e-10	28
Rabgap1l	2.41459e-14	0.297205	0.46	0.135	5.83267e-10	28
Maml3	2.54389e-14	0.256959	0.381	0.094	6.14501e-10	28
Atp6v1c1	3.27072e-14	0.362106	0.603	0.231	7.90075e-10	28
Fbxw7	3.34497e-14	0.354398	0.476	0.15	8.0801e-10	28
Ppia	3.98626e-14	0.253904	0.968	0.834	9.6292e-10	28
Trim35	4.01439e-14	0.328029	0.667	0.245	9.69717e-10	28
Sf3b2	4.0321e-14	0.369243	0.857	0.442	9.73995e-10	28
Hnrnpul2	4.19742e-14	0.359426	0.81	0.395	1.01393e-09	28
H2-K1	5.4968e-14	-0.660738	0.111	0.595	1.32781e-09	28
Zic1	7.05412e-14	0.378949	0.54	0.174	1.70399e-09	28
Rab2b	8.08188e-14	0.277699	0.476	0.14	1.95226e-09	28
Scoc	9.03529e-14	0.374599	0.873	0.443	2.18257e-09	28
Atp1a1	9.15428e-14	0.336621	0.619	0.229	2.21131e-09	28
Mif	9.91181e-14	0.28987	0.556	0.181	2.3943e-09	28
Pdpk1	1.12598e-13	0.266588	0.492	0.147	2.71991e-09	28
Klhdc2	1.6495e-13	0.252413	0.492	0.147	3.98454e-09	28
Cacybp	1.75491e-13	0.349781	0.714	0.309	4.23915e-09	28
Pgam1	1.75521e-13	0.378179	0.81	0.488	4.23988e-09	28
Dnajc5	1.88704e-13	0.371119	0.794	0.407	4.55834e-09	28
Tmem184c	2.08647e-13	0.296214	0.603	0.206	5.04008e-09	28
Scg3	2.25341e-13	0.340817	0.889	0.303	5.44334e-09	28
Ggps1	2.63983e-13	0.307539	0.619	0.222	6.37678e-09	28
Arid1b	2.68742e-13	0.281598	0.524	0.168	6.49173e-09	28
Sae1	2.83453e-13	0.292156	0.603	0.21	6.84709e-09	28
Ndufa10	2.89252e-13	0.357373	0.73	0.335	6.98717e-09	28
Khdrbs3	3.00932e-13	0.308703	0.46	0.145	7.2693e-09	28
Smarca2	3.1342e-13	0.364776	0.921	0.543	7.57098e-09	28
Timp3	3.1453e-13	-0.715761	0.238	0.643	7.59779e-09	28
Foxo3	3.20432e-13	0.301338	0.603	0.216	7.74035e-09	28
Serinc1	3.36521e-13	0.310111	0.952	0.696	8.129e-09	28
Mpc2	3.37269e-13	0.315422	0.714	0.28	8.14707e-09	28
Pura	3.41493e-13	0.36653	0.841	0.495	8.2491e-09	28
Selenow	3.53428e-13	0.331209	0.968	0.645	8.53741e-09	28
Ndufa5	3.62596e-13	0.302732	0.698	0.267	8.75888e-09	28
Atp6v0e2	3.8616e-13	0.36866	0.587	0.236	9.32808e-09	28
Appl1	4.025e-13	0.317088	0.651	0.237	9.7228e-09	28
Fkbp1a	4.11387e-13	0.362577	0.889	0.502	9.93746e-09	28
Serinc3	4.32387e-13	-0.428283	0.635	0.831	1.04447e-08	28
Snx27	4.40796e-13	0.286965	0.635	0.225	1.06479e-08	28
Ensa	4.69318e-13	0.374363	0.683	0.312	1.13368e-08	28
Cand1	4.75969e-13	0.258127	0.524	0.167	1.14975e-08	28
Atp6v1d	4.99325e-13	0.371527	0.683	0.324	1.20617e-08	28
Gabarapl2	5.22175e-13	0.347781	0.921	0.528	1.26137e-08	28
B2m	5.60888e-13	-0.586819	0.524	0.755	1.35488e-08	28
Mmd	6.12781e-13	0.31783	0.508	0.17	1.48023e-08	28
Ap1s2	6.24483e-13	0.37237	0.619	0.25	1.5085e-08	28
Tceal8	6.27054e-13	0.27783	0.524	0.171	1.51471e-08	28
Prkaca	6.32029e-13	0.312026	0.603	0.223	1.52673e-08	28
Pde4dip	6.59285e-13	0.275332	0.524	0.17	1.59257e-08	28
Gabra2	6.98794e-13	0.257733	0.365	0.094	1.68801e-08	28
Megf9	7.52336e-13	0.270269	0.524	0.171	1.81734e-08	28
Ptprf	7.79682e-13	0.350438	0.54	0.193	1.8834e-08	28
Atp5b	8.21978e-13	0.336413	0.857	0.547	1.98557e-08	28
Uba1	8.74037e-13	0.346004	0.841	0.458	2.11132e-08	28
Wbp2	9.89084e-13	0.348168	0.873	0.521	2.38923e-08	28
Gdpd1	1.17102e-12	0.265074	0.476	0.147	2.8287e-08	28
Cct8	1.24838e-12	0.338638	0.794	0.371	3.01558e-08	28
Mrps33	1.30188e-12	0.329323	0.714	0.303	3.14483e-08	28
Mdh2	1.31564e-12	0.334888	0.651	0.292	3.17805e-08	28
Smarcc2	1.43717e-12	0.360102	0.778	0.393	3.47163e-08	28
Atp6v1e1	1.44004e-12	0.351441	0.683	0.316	3.47855e-08	28
Apoe	1.44458e-12	-0.789224	0.238	0.62	3.48954e-08	28
Dctn1	1.64668e-12	0.28843	0.587	0.212	3.97772e-08	28
Fkbp9	1.67594e-12	0.377111	0.571	0.239	4.04841e-08	28
Cyld	1.70489e-12	0.253629	0.492	0.155	4.11832e-08	28
Camsap2	1.78826e-12	0.340699	0.651	0.266	4.31972e-08	28
Cdip1	1.98808e-12	0.330861	0.635	0.26	4.8024e-08	28
Tomm70a	2.15025e-12	0.276694	0.556	0.195	5.19414e-08	28
G3bp2	2.33373e-12	0.348727	0.762	0.394	5.63736e-08	28
Mtch1	2.34617e-12	0.360307	0.778	0.408	5.6674e-08	28
Abat	2.40319e-12	0.264155	0.508	0.164	5.80515e-08	28
Ilf2	2.54364e-12	0.289214	0.587	0.21	6.14441e-08	28
Hspa4	2.94737e-12	0.346227	0.778	0.388	7.11967e-08	28
Wdfy3	3.24796e-12	0.296805	0.667	0.257	7.84577e-08	28
Usp14	3.35794e-12	0.335222	0.556	0.221	8.11144e-08	28
Mtf2	3.5114e-12	0.275861	0.492	0.161	8.48213e-08	28
Ghitm	3.74192e-12	0.331438	0.841	0.532	9.03897e-08	28
Atn1	3.88665e-12	0.344775	0.857	0.431	9.38858e-08	28
Nub1	4.07279e-12	0.2643	0.603	0.212	9.83822e-08	28
Spin1	4.07511e-12	0.304201	0.603	0.226	9.84382e-08	28
Ncald	4.1466e-12	0.40514	0.302	0.079	1.00165e-07	28
Cdc37	4.22021e-12	0.250634	0.476	0.152	1.01943e-07	28
Zmat2	4.47544e-12	0.353151	0.762	0.399	1.08109e-07	28
Snrpd1	4.95113e-12	0.273736	0.587	0.212	1.196e-07	28
Gatm	4.9643e-12	-0.66581	0.254	0.624	1.19918e-07	28
Purb	4.99399e-12	0.345857	0.889	0.572	1.20635e-07	28
Spock2	5.05963e-12	0.382632	0.937	0.374	1.2222e-07	28
Setd7	5.15383e-12	0.295016	0.619	0.235	1.24496e-07	28
Tpi1	5.59852e-12	0.363673	0.667	0.336	1.35238e-07	28
Tspan3	5.69133e-12	0.35201	0.952	0.593	1.3748e-07	28
Set	6.13793e-12	0.34311	0.905	0.534	1.48268e-07	28
Cttn	6.257e-12	0.271535	0.587	0.209	1.51144e-07	28
Dnajb6	6.69465e-12	0.330908	0.794	0.409	1.61716e-07	28
App	7.67113e-12	0.356841	0.968	0.773	1.85304e-07	28
Ran	7.856e-12	0.322921	0.841	0.551	1.8977e-07	28
Ndufa4	8.85342e-12	0.31956	0.841	0.55	2.13863e-07	28
Nars	9.43068e-12	0.34397	0.746	0.368	2.27807e-07	28
Pgk1	1.10983e-11	0.355995	0.746	0.396	2.6809e-07	28
Kcnq1ot1	1.11219e-11	0.274016	0.286	0.069	2.6866e-07	28
Txnl1	1.12981e-11	0.315439	0.746	0.33	2.72918e-07	28
Nono	1.19952e-11	0.339313	0.873	0.449	2.89756e-07	28
Nme1	1.2673e-11	0.304157	0.508	0.193	3.06128e-07	28
Eif1b	1.32506e-11	0.330388	0.619	0.264	3.20081e-07	28
Ube3a	1.46853e-11	0.345839	0.841	0.439	3.54737e-07	28
Psmc6	1.4772e-11	0.310783	0.698	0.302	3.56832e-07	28
S1pr1	1.51574e-11	-0.726732	0.079	0.512	3.66142e-07	28
Psmc5	1.64102e-11	0.315301	0.651	0.282	3.96404e-07	28
Pink1	1.65089e-11	0.289681	0.619	0.245	3.98788e-07	28
Kif1b	1.67117e-11	0.354711	0.937	0.557	4.03687e-07	28
Epas1	1.67662e-11	-0.691626	0.111	0.534	4.05004e-07	28
Cd99l2	1.87515e-11	0.258345	0.587	0.214	4.52961e-07	28
Dnaja1	1.91834e-11	0.304012	0.889	0.64	4.63394e-07	28
Gls	2.04127e-11	0.334392	0.667	0.294	4.9309e-07	28
Drg1	2.07871e-11	0.253815	0.524	0.179	5.02134e-07	28
Luc7l3	2.08468e-11	0.329839	0.921	0.573	5.03576e-07	28
Efr3a	2.47342e-11	0.380902	0.587	0.285	5.97479e-07	28
Kif1bp	2.60866e-11	0.292589	0.651	0.261	6.30147e-07	28
Eef1g	2.64812e-11	0.333733	0.794	0.4	6.3968e-07	28
N4bp1	3.38478e-11	0.272271	0.635	0.243	8.17628e-07	28
Ass1	3.40388e-11	0.251332	0.302	0.079	8.2224e-07	28
Fundc2	3.49048e-11	0.295886	0.635	0.26	8.43161e-07	28
Phf20	3.56116e-11	0.305957	0.635	0.265	8.60234e-07	28
Btbd1	3.66552e-11	0.289664	0.683	0.288	8.85443e-07	28
Coa3	3.67414e-11	0.254238	0.476	0.162	8.87526e-07	28
Cited2	3.86268e-11	0.317639	0.571	0.222	9.33068e-07	28
Gstm1	4.05142e-11	-0.615342	0.175	0.559	9.7866e-07	28
Nop58	4.25055e-11	0.258008	0.54	0.191	1.02676e-06	28
Ak1	5.36167e-11	0.251552	0.444	0.148	1.29517e-06	28
Msn	5.36967e-11	-0.514411	0.063	0.49	1.2971e-06	28
Cd81	5.37134e-11	-0.302992	0.825	0.84	1.2975e-06	28
Sucla2	7.6163e-11	0.262809	0.556	0.21	1.83979e-06	28
Cetn3	8.32431e-11	0.279904	0.746	0.321	2.01082e-06	28
Ufd1	8.57944e-11	0.258595	0.571	0.214	2.07245e-06	28
Becn1	8.92233e-11	0.251418	0.651	0.252	2.15528e-06	28
Abi2	1.02061e-10	0.270761	0.571	0.22	2.46539e-06	28
Usmg5	1.05254e-10	0.33588	0.683	0.362	2.54252e-06	28
Reep3	1.09351e-10	-0.499828	0.27	0.647	2.64148e-06	28
Cbx3	1.18209e-10	0.319089	0.905	0.558	2.85546e-06	28
Dtx3	1.4184e-10	0.312928	0.778	0.387	3.42628e-06	28
Cox7b	1.52913e-10	0.328747	0.683	0.359	3.69377e-06	28
Stox2	1.53046e-10	0.261659	0.492	0.174	3.69697e-06	28
Rtn3	1.57323e-10	0.26491	0.968	0.762	3.80029e-06	28
Hnrnpa3	1.70651e-10	0.309573	0.889	0.57	4.12224e-06	28
BC005624	1.76171e-10	0.295395	0.619	0.264	4.25558e-06	28
Rfc1	2.03634e-10	0.298411	0.587	0.242	4.91899e-06	28
4932438A13Rik	2.34875e-10	0.278044	0.619	0.251	5.67364e-06	28
Sap18	2.37978e-10	0.258821	0.603	0.24	5.74859e-06	28
Tspyl1	2.60963e-10	0.299865	0.508	0.204	6.30383e-06	28
Dynlrb1	2.76459e-10	0.312794	0.762	0.406	6.67813e-06	28
Pdha1	2.76902e-10	0.305885	0.698	0.331	6.68885e-06	28
Zrsr1	3.28462e-10	0.284322	0.571	0.232	7.93432e-06	28
Zyg11b	3.74117e-10	0.284135	0.587	0.246	9.03718e-06	28
Mosmo	3.74531e-10	0.251584	0.556	0.21	9.04717e-06	28
Vim	4.37459e-10	-0.681624	0.079	0.47	1.05673e-05	28
Rhob	4.64879e-10	-0.364615	0.825	0.828	1.12296e-05	28
Sfr1	4.6955e-10	0.321098	0.873	0.496	1.13424e-05	28
Fam107a	4.77517e-10	-0.596941	0.079	0.478	1.15349e-05	28
Rpl3	4.81156e-10	0.310554	0.889	0.576	1.16228e-05	28
Sptan1	4.91488e-10	0.326269	0.889	0.56	1.18724e-05	28
Mat2b	4.91837e-10	0.301546	0.73	0.359	1.18808e-05	28
Sltm	4.91866e-10	0.293357	0.746	0.342	1.18815e-05	28
2021-03-06	5.01781e-10	0.309252	0.778	0.401	1.2121e-05	28
Sparcl1	5.17403e-10	-0.510631	0.556	0.726	1.24984e-05	28
Cd47	5.31659e-10	0.307032	0.873	0.608	1.28428e-05	28
Ndufs1	5.3373e-10	0.261895	0.603	0.251	1.28928e-05	28
Sumo1	5.43181e-10	0.259323	0.619	0.254	1.31211e-05	28
Oaz1	5.54058e-10	0.269242	0.952	0.699	1.33838e-05	28
Ppp1r9a	5.56809e-10	0.264319	0.492	0.184	1.34503e-05	28
Eif1ax	5.76969e-10	0.294386	0.619	0.276	1.39373e-05	28
Klf2	5.82843e-10	-0.647585	0.095	0.483	1.40791e-05	28
Rhoa	6.35685e-10	-0.338084	0.587	0.74	1.53556e-05	28
Tns1	7.2832e-10	-0.564422	0.127	0.493	1.75933e-05	28
Pfdn2	7.5995e-10	0.285261	0.571	0.243	1.83573e-05	28
Mkln1	7.87457e-10	0.326373	0.73	0.368	1.90218e-05	28
Arpc1b	7.92352e-10	-0.480691	0.063	0.454	1.91401e-05	28
Fam171b	8.51006e-10	0.305038	0.73	0.283	2.05569e-05	28
Zranb1	8.53411e-10	0.262103	0.619	0.253	2.0615e-05	28
Myo9a	9.62933e-10	0.259009	0.619	0.254	2.32606e-05	28
Msi2	9.65598e-10	0.353093	0.825	0.515	2.3325e-05	28
Ucp2	9.66714e-10	-0.597029	0.143	0.516	2.3352e-05	28
Pkm	1.06842e-09	0.322685	0.762	0.434	2.58087e-05	28
S100a16	1.08238e-09	-0.482479	0.016	0.405	2.6146e-05	28
Bclaf1	1.13461e-09	0.309447	0.841	0.471	2.74076e-05	28
Hnrnpr	1.16349e-09	0.298946	0.73	0.335	2.81052e-05	28
Plcb1	1.17198e-09	0.288674	0.651	0.273	2.83104e-05	28
Eif4b	1.30634e-09	0.298335	0.714	0.342	3.15558e-05	28
Retreg2	1.38e-09	0.262765	0.635	0.272	3.33352e-05	28
Npm1	1.40303e-09	0.283222	0.905	0.632	3.38917e-05	28
Atp1b1	1.42978e-09	0.509535	0.587	0.298	3.45378e-05	28
Scamp1	1.49424e-09	0.297745	0.714	0.399	3.60949e-05	28
Psmd1	1.55927e-09	0.26376	0.603	0.259	3.76656e-05	28
Klhl9	1.5716e-09	0.271194	0.667	0.294	3.79636e-05	28
Sumo2	1.57373e-09	0.30007	0.905	0.577	3.80151e-05	28
Rraga	1.62585e-09	0.302274	0.698	0.362	3.9274e-05	28
Atf2	1.69205e-09	0.297492	0.603	0.281	4.08731e-05	28
Mfge8	1.84643e-09	-0.614978	0.048	0.429	4.46023e-05	28
Cul5	1.97388e-09	0.255919	0.587	0.236	4.7681e-05	28
Itgb1	2.06052e-09	-0.460706	0.381	0.646	4.97738e-05	28
Sypl	2.09373e-09	-0.45019	0.349	0.609	5.05761e-05	28
Cox4i1	2.19266e-09	0.251411	0.905	0.695	5.29658e-05	28
Srp9	2.26889e-09	0.269301	0.54	0.225	5.48072e-05	28
Serpine2	2.323e-09	-0.556104	0.222	0.547	5.61143e-05	28
Wbp4	2.42166e-09	0.268963	0.667	0.298	5.84977e-05	28
Smarca5	2.57429e-09	0.293738	0.825	0.417	6.21845e-05	28
Zranb2	2.68635e-09	0.308711	0.714	0.387	6.48914e-05	28
Fubp1	2.69707e-09	0.307904	0.667	0.325	6.51505e-05	28
Nudc	2.69803e-09	0.267327	0.619	0.268	6.51736e-05	28
Slco1c1	2.73745e-09	-0.660833	0.127	0.492	6.61257e-05	28
Rasgrp3	2.7497e-09	-0.50657	0.079	0.458	6.64218e-05	28
Eif2s3x	2.79469e-09	0.303621	0.651	0.307	6.75086e-05	28
Slc25a11	2.8301e-09	0.251936	0.651	0.277	6.83639e-05	28
Gng5	2.85222e-09	-0.426149	0.111	0.502	6.88983e-05	28
H2-D1	2.89872e-09	-0.541735	0.381	0.619	7.00214e-05	28
Pbxip1	2.93945e-09	-0.465977	0.048	0.422	7.10054e-05	28
Cdc5l	2.94218e-09	0.268746	0.762	0.354	7.10712e-05	28
Nedd4	3.42981e-09	0.301027	0.952	0.612	8.28504e-05	28
Cfap36	3.4682e-09	0.255937	0.508	0.208	8.37779e-05	28
Mycbp2	3.52337e-09	0.293823	0.794	0.396	8.51105e-05	28
Mgea5	3.57894e-09	0.278998	0.714	0.348	8.6453e-05	28
Nedd8	3.79346e-09	0.29019	0.762	0.398	9.16348e-05	28
Psmd11	3.93194e-09	0.291688	0.683	0.331	9.49799e-05	28
Psme3	4.20358e-09	0.264054	0.603	0.264	0.000101542	28
Aff4	4.63014e-09	0.257759	0.698	0.316	0.000111846	28
Hspd1	4.81726e-09	0.300736	0.714	0.386	0.000116366	28
Srsf1	4.85755e-09	0.267089	0.714	0.339	0.000117339	28
Mfn2	4.8756e-09	0.250326	0.571	0.238	0.000117775	28
Caprin1	5.38865e-09	0.282312	0.698	0.354	0.000130168	28
Pgrmc1	5.47455e-09	0.29231	0.73	0.391	0.000132243	28
Atp6ap2	5.57696e-09	0.303601	0.778	0.494	0.000134717	28
Aktip	6.19064e-09	0.258291	0.619	0.274	0.000149541	28
Hnrnpa1	6.47766e-09	0.30504	0.778	0.45	0.000156474	28
Atp6v1f	6.66631e-09	0.266378	0.651	0.3	0.000161031	28
Zfp36	6.80227e-09	-0.604165	0.143	0.504	0.000164316	28
Sdf4	7.22117e-09	0.292369	0.746	0.407	0.000174435	28
Ap3d1	7.40564e-09	0.287072	0.762	0.403	0.000178891	28
Wls	7.49334e-09	-0.432286	0.063	0.415	0.000181009	28
Pon2	8.49536e-09	-0.414263	0.063	0.422	0.000205214	28
Ube2n	9.35138e-09	0.266533	0.667	0.321	0.000225892	28
Mertk	9.70844e-09	-0.472185	0.127	0.497	0.000234517	28
Pitpnc1	9.77852e-09	-0.472461	0.143	0.504	0.00023621	28
Tagln2	1.06369e-08	-0.514254	0.048	0.405	0.000256945	28
Npepps	1.07439e-08	0.303789	0.698	0.375	0.000259531	28
Usp9x	1.18277e-08	0.290547	0.635	0.322	0.00028571	28
Dhx36	1.23851e-08	0.268125	0.587	0.268	0.000299174	28
Tgfbr2	1.25717e-08	-0.446239	0.063	0.421	0.000303681	28
Tef	1.29011e-08	0.277891	0.857	0.439	0.000311639	28
Sumo3	1.33907e-08	0.295749	0.667	0.345	0.000323467	28
Dync1h1	1.33982e-08	0.288228	0.651	0.337	0.000323646	28
Cavin1	1.36269e-08	-0.602307	0.032	0.382	0.000329172	28
Fabp5	1.39698e-08	0.273537	0.635	0.263	0.000337455	28
Ndufab1	1.41875e-08	0.277576	0.698	0.381	0.000342712	28
Ube2b	1.50182e-08	0.285091	0.825	0.497	0.000362779	28
Jam2	1.51155e-08	-0.442619	0.048	0.395	0.000365131	28
Map2k1	1.59122e-08	0.285877	0.635	0.321	0.000384375	28
Sdha	1.6347e-08	0.272842	0.794	0.445	0.000394877	28
Fyttd1	1.63624e-08	0.266918	0.667	0.316	0.00039525	28
Vps28	1.76458e-08	0.284422	0.683	0.359	0.000426251	28
Txnip	1.85801e-08	-0.503604	0.127	0.478	0.000448821	28
Rab2a	2.03142e-08	0.271853	0.841	0.531	0.000490709	28
Dync1i2	2.06882e-08	0.278552	0.937	0.575	0.000499743	28
Pitpna	2.11582e-08	0.278665	0.714	0.42	0.000511098	28
Zfp148	2.13127e-08	0.267541	0.698	0.334	0.000514829	28
Cfl2	2.15052e-08	0.263904	0.651	0.307	0.000519479	28
Zfp608	2.33472e-08	0.266394	0.365	0.134	0.000563976	28
Pcp4l1	2.39241e-08	-0.568274	0.048	0.392	0.000577909	28
Rbbp7	2.56459e-08	0.259244	0.667	0.314	0.000619503	28
Id3	2.61041e-08	-0.5011	0.016	0.37	0.000630571	28
Cox6b1	2.69888e-08	0.263226	0.857	0.59	0.000651943	28
Atrx	2.71802e-08	0.297472	0.857	0.529	0.000656565	28
Car2	2.8469e-08	-0.596137	0.111	0.439	0.000687697	28
Ifitm3	2.87458e-08	-0.484353	0	0.341	0.000694383	28
Swi5	2.89785e-08	0.260768	0.762	0.388	0.000700004	28
S100a1	3.00913e-08	-0.444589	0.063	0.404	0.000726886	28
Itga6	3.04524e-08	-0.470116	0.095	0.439	0.000735609	28
Ap2b1	3.09386e-08	0.275185	0.683	0.345	0.000747353	28
Zc3h15	3.16585e-08	0.262665	0.619	0.295	0.000764743	28
Atp6v0a1	3.20978e-08	0.284293	0.619	0.324	0.000775353	28
Sub1	3.38414e-08	0.280556	0.698	0.38	0.000817473	28
Nudt3	3.39281e-08	0.281363	0.619	0.314	0.000819568	28
Atp1a2	3.4904e-08	-0.748919	0.302	0.566	0.00084314	28
St3gal6	3.65e-08	-0.488324	0.095	0.418	0.000881693	28
Ube2k	3.79776e-08	0.251795	0.619	0.284	0.000917386	28
Sft2d2	3.90034e-08	-0.384616	0.032	0.368	0.000942166	28
Gng11	3.99531e-08	-0.445206	0	0.336	0.000965107	28
Aimp1	4.0237e-08	0.259659	0.603	0.282	0.000971966	28
Gnaq	4.34194e-08	0.27736	0.698	0.376	0.00104884	28
Fnbp1l	4.43292e-08	0.266232	0.556	0.238	0.00107082	28
Mapre2	4.4936e-08	0.274954	0.73	0.382	0.00108547	28
Pttg1ip	4.49601e-08	-0.397784	0.254	0.535	0.00108606	28
Ociad1	4.57717e-08	0.255265	0.841	0.589	0.00110566	28
Ggnbp2	4.95942e-08	0.283511	0.778	0.454	0.001198	28
Dpy19l1	5.10967e-08	0.251002	0.619	0.279	0.00123429	28
H2afz	5.56658e-08	0.278805	0.746	0.479	0.00134466	28
Eif4e	5.58821e-08	0.258479	0.603	0.286	0.00134989	28
S100a13	5.64878e-08	-0.402835	0.063	0.398	0.00136452	28
Tril	5.86597e-08	-0.508143	0.016	0.35	0.00141698	28
Ubr5	5.92726e-08	0.284264	0.587	0.286	0.00143179	28
Nfkbia	6.34021e-08	-0.465525	0.238	0.531	0.00153154	28
Vcp	6.5941e-08	0.266793	0.762	0.414	0.00159287	28
Hnrnpd	6.8365e-08	0.285374	0.762	0.452	0.00165143	28
Adgrg1	6.83905e-08	-0.422512	0.127	0.46	0.00165204	28
Pcm1	6.97191e-08	0.274651	0.698	0.346	0.00168413	28
Herc1	7.10374e-08	0.271035	0.667	0.322	0.00171598	28
Mt1	7.19949e-08	-0.553806	0.254	0.515	0.00173911	28
Notch1	7.50699e-08	-0.391445	0.016	0.341	0.00181339	28
Ppp2ca	7.61667e-08	0.258293	0.762	0.491	0.00183988	28
Igfbp7	8.11517e-08	-0.713674	0.143	0.44	0.0019603	28
Polr2m	8.75137e-08	0.254098	0.667	0.332	0.00211398	28
2021-09-02	8.91071e-08	-0.383824	0.286	0.553	0.00215247	28
Pafah1b1	9.74818e-08	0.252641	0.825	0.598	0.00235477	28
Csnk2b	1.13384e-07	0.261638	0.714	0.393	0.0027389	28
Ik	1.17913e-07	0.264333	0.825	0.498	0.00284831	28
Cd9	1.25282e-07	-0.427665	0.19	0.499	0.00302631	28
Hprt	1.26268e-07	0.268684	0.635	0.326	0.00305014	28
Aamp	1.27891e-07	0.259105	0.794	0.438	0.00308934	28
Fermt2	1.35246e-07	-0.430055	0.286	0.527	0.00326701	28
Actr3	1.45749e-07	0.257438	0.873	0.593	0.00352072	28
Hsd17b11	1.51151e-07	-0.384298	0.365	0.56	0.0036512	28
Itga1	1.51576e-07	-0.52585	0.048	0.359	0.00366147	28
Huwe1	1.65113e-07	0.268672	0.73	0.425	0.00398848	28
Atp6v0e	1.67577e-07	-0.384768	0.175	0.47	0.00404799	28
Pdlim5	1.9093e-07	-0.373485	0.063	0.38	0.00461209	28
Ube2h	1.94124e-07	0.259496	0.698	0.363	0.00468927	28
Sh3glb1	1.98458e-07	-0.34624	0.508	0.647	0.00479394	28
Cd151	1.99327e-07	-0.411718	0.159	0.449	0.00481494	28
Hnrnpa0	2.16411e-07	0.261484	0.81	0.543	0.00522763	28
F11r	2.29948e-07	-0.507234	0.127	0.425	0.00555462	28
Hdgf	2.35082e-07	0.265414	0.81	0.448	0.00567863	28
Hsbp1	2.35959e-07	0.252202	0.683	0.364	0.00569982	28
Ssb	2.61949e-07	0.254262	0.857	0.57	0.00632764	28
Pla2g16	2.81578e-07	-0.384376	0.032	0.339	0.00680181	28
Tulp4	2.81977e-07	0.252579	0.667	0.33	0.00681144	28
Cul3	2.82932e-07	0.255563	0.73	0.42	0.00683451	28
Magt1	2.93542e-07	-0.397241	0.143	0.452	0.0070908	28
Ash1l	2.94606e-07	0.267455	0.762	0.434	0.00711651	28
Ubl5	2.97913e-07	0.254735	0.698	0.385	0.00719638	28
Rab11b	3.05991e-07	0.272938	0.73	0.466	0.00739152	28
Srgn	3.06123e-07	-0.462222	0.079	0.396	0.00739471	28
Pmp22	3.14092e-07	-0.37003	0.048	0.354	0.0075872	28
Wasf2	3.25461e-07	-0.384152	0.222	0.522	0.00786184	28
Psma2	3.34061e-07	0.252474	0.714	0.406	0.00806958	28
Psma3	3.49982e-07	0.250033	0.746	0.411	0.00845416	28
Tm4sf1	3.68185e-07	-0.510783	0.048	0.348	0.00889387	28
Gnai2	3.7181e-07	-0.303295	0.508	0.676	0.00898145	28
Tardbp	3.79056e-07	0.270138	0.794	0.476	0.00915647	28
Srek1	4.04899e-07	0.254277	0.651	0.329	0.00978074	28
Mal	4.16413e-07	-0.571848	0.032	0.335	0.0100589	28
Cd164	4.29072e-07	-0.370553	0.365	0.6	0.0103647	28
Ndufb3	4.55746e-07	0.254005	0.683	0.377	0.011009	28
Zmynd11	4.64335e-07	0.269683	0.81	0.52	0.0112165	28
Atp5l	4.78345e-07	0.253304	0.889	0.576	0.0115549	28
Celf2	5.03172e-07	0.285401	0.73	0.39	0.0121546	28
Atp6v1g1	5.04855e-07	0.25551	0.762	0.508	0.0121953	28
Cpt1a	5.05503e-07	-0.378148	0.127	0.42	0.0122109	28
Clcn3	5.23498e-07	0.255861	0.714	0.375	0.0126456	28
Nrep	5.25275e-07	0.293421	0.46	0.214	0.0126885	28
Clic4	5.4077e-07	-0.449909	0.317	0.539	0.0130628	28
Klf4	5.63441e-07	-0.546318	0.27	0.5	0.0136105	28
Tinagl1	5.75977e-07	-0.447523	0.016	0.317	0.0139133	28
Tspan7	5.82753e-07	0.258199	0.905	0.51	0.014077	28
Rad21	5.96679e-07	0.251732	0.698	0.391	0.0144134	28
Bcam	6.03998e-07	-0.43552	0.048	0.339	0.0145902	28
Arl8b	6.65758e-07	0.250902	0.683	0.401	0.0160821	28
Syngr2	6.84619e-07	-0.349284	0.032	0.329	0.0165377	28
Pcmt1	6.85349e-07	0.260067	0.619	0.355	0.0165553	28
Cdkn1c	6.87369e-07	0.278601	0.444	0.206	0.0166041	28
Nek7	6.88078e-07	-0.371162	0.19	0.49	0.0166212	28
Gja1	7.50148e-07	-0.613885	0.048	0.338	0.0181206	28
Tcn2	7.69614e-07	-0.355039	0.095	0.385	0.0185908	28
Ptges3	7.70726e-07	0.259079	0.81	0.497	0.0186176	28
Rnf130	7.75358e-07	-0.356691	0.159	0.442	0.0187295	28
Anxa3	7.75939e-07	-0.386369	0.063	0.363	0.0187436	28
Id4	8.59498e-07	0.263685	0.54	0.239	0.020762	28
Tjp1	8.86153e-07	-0.408584	0.238	0.485	0.0214059	28
Ctdsp1	8.95099e-07	-0.341833	0.079	0.382	0.021622	28
Il10rb	9.44662e-07	-0.370324	0.048	0.335	0.0228192	28
Ndufv2	1.07957e-06	0.258455	0.603	0.353	0.0260781	28
Ctsh	1.08877e-06	-0.385904	0.048	0.338	0.0263004	28
Fam168a	1.13405e-06	0.264775	0.714	0.404	0.027394	28
Myh9	1.17671e-06	-0.405223	0.143	0.413	0.0284245	28
Itih5	1.19559e-06	-0.483259	0.048	0.332	0.0288807	28
Ctnna1	1.41951e-06	-0.361872	0.222	0.477	0.0342896	28
Tmcc3	1.48528e-06	-0.414772	0.127	0.396	0.0358783	28
Slc3a2	1.50674e-06	-0.336309	0.492	0.621	0.0363969	28
Neat1	1.62897e-06	-0.352981	0.111	0.396	0.0393493	28
Slc1a3	1.82246e-06	-0.661515	0.222	0.465	0.0440234	28
Spop	1.84556e-06	0.256248	0.746	0.442	0.0445814	28
Pros1	1.87953e-06	-0.380152	0.079	0.355	0.0454018	28
Rhog	1.96243e-06	-0.412524	0.159	0.424	0.0474044	28
Dlgap1	2.15351e-06	0.316235	0.317	0.137	0.0520203	28
Pum2	2.16526e-06	0.254196	0.825	0.532	0.0523039	28
Clec2d	2.36934e-06	-0.393667	0.016	0.285	0.0572337	28
Hspb1	2.42853e-06	-0.548972	0.206	0.457	0.0586636	28
Ptn	2.47432e-06	-0.492933	0.556	0.607	0.0597698	28
Ssfa2	2.57979e-06	-0.329738	0.079	0.355	0.0623175	28
Col4a1	2.68052e-06	-0.391314	0.032	0.299	0.0647507	28
Sat1	2.69135e-06	-0.413039	0.302	0.523	0.0650121	28
Tmem204	2.79494e-06	-0.377433	0.016	0.293	0.0675145	28
Tpp1	2.86791e-06	-0.330575	0.397	0.569	0.0692772	28
Prelp	2.95159e-06	-0.412204	0.063	0.332	0.0712985	28
Slc22a8	3.08769e-06	-0.419063	0	0.263	0.0745863	28
Wipf1	3.39529e-06	-0.316501	0.016	0.283	0.0820167	28
Cd63	3.39574e-06	-0.356834	0.349	0.561	0.0820274	28
Esam	3.52798e-06	-0.472378	0.095	0.353	0.085222	28
Rgcc	3.68829e-06	-0.351968	0.032	0.295	0.0890944	28
Arhgap29	3.69688e-06	-0.389076	0.048	0.315	0.0893017	28
Cdkn1b	3.83114e-06	0.256507	0.778	0.48	0.0925451	28
Foxc1	3.84504e-06	-0.351148	0	0.259	0.0928809	28
Lamp2	4.02704e-06	-0.337649	0.476	0.62	0.0972773	28
Kif1c	4.07435e-06	-0.359987	0.206	0.461	0.09842	28
Slc38a3	4.21384e-06	-0.31656	0.016	0.285	0.10179	28
Sdc4	4.70011e-06	-0.458309	0.079	0.338	0.113536	28
Cmtm6	5.03841e-06	-0.375015	0.111	0.387	0.121708	28
9930111J21Rik2	5.49111e-06	-0.3459	0.016	0.273	0.132643	28
Elf1	5.61776e-06	-0.32265	0.063	0.329	0.135703	28
Hepacam	5.80807e-06	-0.45744	0.048	0.303	0.1403	28
Slc2a1	6.38005e-06	-0.524856	0.222	0.454	0.154116	28
Amotl2	6.60902e-06	-0.301869	0.016	0.275	0.159648	28
Ctsc	6.73038e-06	-0.38286	0.063	0.317	0.162579	28
Cav1	6.92223e-06	-0.381984	0.048	0.308	0.167213	28
Entpd1	7.11012e-06	-0.33563	0.048	0.321	0.171752	28
Kank2	7.7255e-06	-0.321916	0	0.246	0.186617	28
Hspa1b	7.79459e-06	-0.51137	0.238	0.483	0.188286	28
Ccdc141	7.8214e-06	-0.364749	0.048	0.311	0.188934	28
Dusp1	8.21868e-06	-0.475097	0.286	0.497	0.19853	28
Axl	8.30425e-06	-0.339912	0.032	0.283	0.200598	28
Rrbp1	8.32925e-06	-0.319848	0.238	0.5	0.201201	28
Ets1	8.52739e-06	-0.347702	0.063	0.33	0.205988	28
Vsir	8.54155e-06	-0.420146	0.048	0.315	0.20633	28
Gm2a	8.70136e-06	-0.340256	0.222	0.465	0.21019	28
Timp2	8.82095e-06	0.251417	0.746	0.494	0.213079	28
Mtus1	9.28212e-06	-0.331305	0.206	0.444	0.224219	28
Slco2b1	9.44661e-06	-0.373468	0.048	0.31	0.228192	28
Itpr2	9.67811e-06	-0.310001	0.048	0.305	0.233785	28
Stom	9.75563e-06	-0.283593	0	0.242	0.235657	28
Emp2	9.92495e-06	-0.306194	0.016	0.26	0.239747	28
Fzd4	1.14009e-05	-0.328098	0.063	0.328	0.275401	28
Tapbp	1.17307e-05	-0.320085	0.159	0.427	0.283367	28
Slc40a1	1.18475e-05	-0.367743	0.048	0.293	0.286188	28
Cmtm5	1.21454e-05	-0.396298	0.048	0.293	0.293383	28
Smpdl3a	1.27278e-05	-0.351604	0.111	0.348	0.307454	28
Rbpms	1.32188e-05	-0.341386	0.016	0.254	0.319312	28
Ppfibp1	1.38974e-05	-0.326249	0.016	0.256	0.335706	28
Tsc22d4	1.39013e-05	-0.349865	0.206	0.427	0.3358	28
Lfng	1.39139e-05	-0.344532	0.063	0.306	0.336104	28
Vcl	1.48136e-05	-0.367859	0.111	0.341	0.357838	28
Leprot	1.5883e-05	-0.33224	0.254	0.465	0.38367	28
Cyfip1	1.59668e-05	-0.350301	0.27	0.482	0.385694	28
Slc16a1	1.6263e-05	-0.408923	0.095	0.328	0.39285	28
Cers2	1.69899e-05	-0.314416	0.222	0.459	0.410407	28
Gab1	1.75637e-05	-0.2718	0.016	0.257	0.42427	28
Itpkb	1.77294e-05	-0.290206	0.048	0.287	0.428271	28
Abcb1a	1.84388e-05	-0.5074	0.048	0.289	0.445407	28
Hadh	1.8789e-05	-0.262939	0.048	0.303	0.453868	28
Rnase4	1.89744e-05	-0.422675	0.063	0.307	0.458345	28
Hlf	1.96182e-05	0.277843	0.683	0.465	0.473898	28
Cd2ap	1.99699e-05	-0.364538	0.27	0.497	0.482394	28
Tcf7l2	1.99775e-05	-0.280186	0.016	0.25	0.482575	28
Jun	2.0494e-05	-0.403258	0.651	0.699	0.495053	28
Cldn10	2.23354e-05	-0.43193	0.016	0.245	0.539534	28
Ostf1	2.23658e-05	-0.295409	0.079	0.318	0.540268	28
Hacd2	2.25671e-05	-0.37287	0.127	0.352	0.545132	28
Dusp6	2.40338e-05	-0.387865	0.19	0.412	0.580562	28
Cfh	2.42003e-05	-0.358406	0.048	0.287	0.584582	28
Ednrb	2.43004e-05	-0.423825	0.016	0.243	0.587001	28
Cyp2d22	2.48862e-05	-0.285784	0.032	0.271	0.601151	28
Foxf2	2.55446e-05	-0.297135	0	0.223	0.617056	28
Gjc1	2.56156e-05	-0.324516	0.016	0.242	0.61877	28
Zfhx3	2.58067e-05	-0.353177	0.079	0.328	0.623386	28
Gng12	2.63777e-05	-0.315189	0.175	0.403	0.63718	28
Myo10	2.67729e-05	-0.33123	0.095	0.326	0.646726	28
S100a11	2.70133e-05	-0.315581	0.016	0.241	0.652533	28
Smad7	2.72983e-05	-0.37603	0.111	0.33	0.659418	28
Wwtr1	3.18536e-05	-0.339097	0.079	0.313	0.769456	28
4931406P16Rik	3.23131e-05	-0.348806	0.159	0.379	0.780556	28
Id1	3.30007e-05	-0.308015	0	0.218	0.797165	28
Ly6c1	3.31668e-05	-0.602187	0.095	0.328	0.801177	28
Prex2	3.34481e-05	-0.305638	0.063	0.302	0.807973	28
Ephx1	3.34787e-05	-0.317815	0.079	0.306	0.808711	28
Plpp3	3.35184e-05	-0.568306	0.317	0.5	0.809671	28
Zbtb18	3.3651e-05	0.293073	0.397	0.224	0.812873	28
Mcl1	3.56151e-05	-0.335969	0.413	0.535	0.860317	28
Slc6a11	3.6146e-05	-0.415716	0.016	0.237	0.873143	28
Vcam1	3.65585e-05	-0.3188	0.016	0.236	0.883107	28
Ezr	3.69564e-05	-0.353416	0.079	0.309	0.892718	28
Slco1a4	3.73825e-05	-0.556956	0.111	0.333	0.903013	28
Slc9a3r1	4.04606e-05	-0.265763	0.016	0.234	0.977367	28
Dbi	4.23155e-05	-0.350789	0.46	0.57	1	28
Gltp	4.27841e-05	-0.345792	0.175	0.384	1	28
Gjb6	4.36239e-05	-0.43934	0.032	0.252	1	28
Zcchc24	4.51319e-05	-0.303659	0.095	0.327	1	28
Hip1	4.59007e-05	-0.316425	0.127	0.344	1	28
Gpr37l1	4.69919e-05	-0.576488	0.063	0.282	1	28
Tbx3	4.71041e-05	-0.281725	0	0.211	1	28
Fgfr3	4.7272e-05	-0.459807	0.063	0.282	1	28
Daam2	4.8894e-05	-0.304822	0.048	0.268	1	28
Adam17	4.93728e-05	-0.282334	0.095	0.32	1	28
Elovl5	5.03512e-05	-0.333962	0.286	0.485	1	28
Kcnj10	5.20336e-05	-0.322334	0.032	0.247	1	28
Ly6a	5.39076e-05	-0.564962	0.095	0.314	1	28
Tmem123	5.48279e-05	-0.30552	0.175	0.392	1	28
Ptbp1	5.55126e-05	-0.288237	0.143	0.37	1	28
Tmem176a	5.55214e-05	-0.29744	0.111	0.334	1	28
Ackr3	5.6116e-05	-0.31005	0.016	0.228	1	28
Il6ra	5.80217e-05	-0.35655	0.079	0.306	1	28
Slc39a12	5.80396e-05	-0.376273	0.032	0.246	1	28
Maf	6.03276e-05	-0.386693	0.063	0.293	1	28
Adgrl4	6.09355e-05	-0.427417	0.048	0.269	1	28
Kctd12	6.14167e-05	-0.425102	0.159	0.38	1	28
Tgfb2	6.32586e-05	-0.305776	0.063	0.287	1	28
Lipa	6.76604e-05	-0.31864	0.19	0.388	1	28
Npc2	6.79929e-05	-0.291498	0.286	0.516	1	28
Klf6	6.89081e-05	-0.378108	0.476	0.576	1	28
Tsc22d3	6.8946e-05	-0.311784	0.46	0.572	1	28
Acsbg1	7.09573e-05	-0.348651	0.016	0.223	1	28
Fli1	7.12588e-05	-0.319699	0.079	0.301	1	28
Kdr	7.1446e-05	-0.346507	0.032	0.253	1	28
Cp	7.18402e-05	-0.318795	0.016	0.223	1	28
Mlc1	7.62674e-05	-0.398347	0.032	0.24	1	28
Tram1	7.67879e-05	-0.307972	0.175	0.37	1	28
Hes1	7.70269e-05	-0.311095	0.063	0.276	1	28
Sod3	8.04561e-05	-0.301471	0	0.201	1	28
Dlc1	8.29616e-05	-0.322144	0.143	0.353	1	28
Cttnbp2nl	8.53298e-05	-0.335733	0.159	0.365	1	28
Nfe2l2	8.6613e-05	-0.265231	0.127	0.363	1	28
Cldn5	8.69031e-05	-0.522301	0.079	0.293	1	28
Flt1	9.25508e-05	-0.590336	0.127	0.339	1	28
Rassf2	9.31242e-05	-0.282579	0.079	0.294	1	28
Klhl5	9.34886e-05	-0.308935	0.111	0.321	1	28
Rras	9.40748e-05	-0.285712	0.079	0.302	1	28
Lyn	9.52054e-05	-0.291158	0.032	0.24	1	28
Lsr	9.63476e-05	-0.276014	0	0.197	1	28
Prdx6	9.66099e-05	-0.408901	0.27	0.45	1	28
Lamc1	9.87015e-05	-0.274819	0.032	0.24	1	28
Gfap	9.95885e-05	-0.329882	0	0.196	1	28
Mob1a	0.000101911	-0.303982	0.19	0.406	1	28
Pecam1	0.00010662	-0.395796	0.079	0.29	1	28
Adamts1	0.000110471	-0.338449	0.048	0.252	1	28
Hist1h2bc	0.000113562	-0.264058	0.079	0.285	1	28
Atf3	0.000118546	-0.324452	0	0.193	1	28
St6gal1	0.00011995	-0.254313	0.063	0.27	1	28
Rap1b	0.000125556	-0.280118	0.413	0.531	1	28
Hspa1a	0.000129336	-0.457566	0.365	0.512	1	28
Sp100	0.000132041	-0.256525	0	0.191	1	28
Ptprb	0.000136116	-0.532117	0.095	0.298	1	28
Rnf13	0.000136405	-0.300019	0.381	0.511	1	28
Bnip2	0.000136746	-0.303926	0.254	0.452	1	28
Cyyr1	0.000136796	-0.307059	0.016	0.217	1	28
Fos	0.000136802	-0.471632	0.349	0.499	1	28
Ramp2	0.000140884	-0.416419	0.127	0.331	1	28
Myl12a	0.000144018	-0.326528	0.159	0.349	1	28
Htra1	0.000145813	-0.43496	0.143	0.342	1	28
Sall1	0.000146142	-0.322273	0.079	0.294	1	28
Abhd2	0.000154093	-0.34522	0.222	0.417	1	28
Notch3	0.000155825	-0.374595	0	0.187	1	28
Ocln	0.000158724	-0.284072	0.016	0.207	1	28
Naaa	0.000166178	-0.300366	0.079	0.282	1	28
Cdh5	0.000169893	-0.285064	0.016	0.207	1	28
Mt2	0.000172595	-0.381949	0.095	0.288	1	28
Lats2	0.000178267	-0.286268	0.19	0.387	1	28
Irak2	0.000185818	-0.269044	0.079	0.273	1	28
Abcc4	0.000186023	-0.278505	0.032	0.23	1	28
Tor1aip1	0.000197345	-0.260141	0.397	0.558	1	28
Dag1	0.000210276	-0.300079	0.413	0.523	1	28
Mfsd2a	0.000211434	-0.31107	0.111	0.313	1	28
Ddah1	0.000211717	-0.330231	0.095	0.287	1	28
Map3k20	0.000212857	-0.273076	0.032	0.229	1	28
Phldb2	0.000221805	-0.304648	0.032	0.22	1	28
Ebf1	0.000222936	-0.305093	0.079	0.284	1	28
Acvrl1	0.000223974	-0.295005	0.048	0.24	1	28
Plekhb1	0.000224156	-0.339795	0.238	0.424	1	28
Bmp2k	0.000224603	-0.301701	0.111	0.31	1	28
Cyr61	0.000253519	-0.287792	0.032	0.219	1	28
Sgk1	0.000256898	-0.419337	0.206	0.391	1	28
Tek	0.000259748	-0.272411	0.016	0.203	1	28
Lims1	0.000261681	-0.278369	0.333	0.482	1	28
Orai1	0.000277538	-0.256906	0.063	0.251	1	28
2310022B05Rik	0.000278035	-0.285643	0.127	0.324	1	28
Hopx	0.000291678	-0.342601	0.063	0.251	1	28
Smox	0.00029196	-0.285244	0.175	0.359	1	28
Elovl7	0.000300482	-0.304704	0.063	0.249	1	28
Selplg	0.000301726	-0.408824	0.048	0.241	1	28
Pla2g7	0.000305251	-0.452438	0.095	0.28	1	28
Pglyrp1	0.000310977	-0.317662	0.032	0.219	1	28
Ddc	0.000317218	-0.27245	0.032	0.219	1	28
Tspan14	0.000319369	-0.287447	0.317	0.465	1	28
Arhgdib	0.000321817	-0.256676	0.048	0.237	1	28
Aqp4	0.000334112	-0.368328	0.048	0.232	1	28
Slc25a18	0.000335531	-0.27637	0.016	0.193	1	28
Scrg1	0.000338397	-0.266954	0.016	0.192	1	28
Unc93b1	0.000345813	-0.30843	0.063	0.263	1	28
Eva1a	0.000349194	-0.250143	0.016	0.192	1	28
Luzp2	0.000349374	-0.381928	0.063	0.249	1	28
Sema3c	0.000368488	-0.342829	0.048	0.234	1	28
St8sia4	0.000369183	-0.262268	0.032	0.211	1	28
Ahnak	0.000373102	-0.346569	0.206	0.376	1	28
Grn	0.000373647	-0.366977	0.413	0.518	1	28
Scamp2	0.00038374	-0.294209	0.143	0.341	1	28
Paqr5	0.000401534	-0.253173	0.016	0.19	1	28
Mcur1	0.000408572	-0.251188	0.095	0.282	1	28
Tmed5	0.000410164	-0.274877	0.365	0.488	1	28
P2ry12	0.000418069	-0.446034	0.079	0.274	1	28
Gprc5b	0.000420071	-0.306188	0.127	0.312	1	28
Acer2	0.000424635	-0.338535	0.048	0.225	1	28
Adipor2	0.000436386	-0.291526	0.254	0.416	1	28
Gna12	0.000438674	-0.257777	0.095	0.278	1	28
Mylk	0.00044063	-0.456966	0.063	0.24	1	28
Tgfbr1	0.000445497	-0.337179	0.095	0.288	1	28
Btg2	0.000463901	-0.364681	0.254	0.409	1	28
Nfkb1	0.000466579	-0.251585	0.063	0.239	1	28
Mgll	0.000470999	-0.307785	0.19	0.35	1	28
Limd1	0.000475717	-0.264664	0.079	0.27	1	28
Kitl	0.000480235	-0.388439	0.175	0.348	1	28
Nos3	0.00048027	-0.250861	0.016	0.185	1	28
Fzd2	0.000481809	-0.264104	0.032	0.205	1	28
Laptm5	0.000494857	-0.45428	0.079	0.264	1	28
Ier3	0.000507434	-0.262687	0.063	0.25	1	28
Csf1r	0.000519855	-0.482013	0.095	0.28	1	28
2021-03-02	0.000532987	-0.276814	0.222	0.374	1	28
Ptprz1	0.000534296	-0.46798	0.111	0.286	1	28
Slc39a1	0.000540234	-0.260222	0.143	0.318	1	28
Trf	0.000571622	-0.300129	0.063	0.239	1	28
Lgals3bp	0.000584936	-0.262461	0.095	0.27	1	28
Siglech	0.00059133	-0.372225	0.048	0.228	1	28
AI464131	0.000597618	-0.32294	0.048	0.218	1	28
Ly86	0.00060246	-0.375061	0.063	0.245	1	28
Lef1	0.000614004	-0.250075	0.032	0.205	1	28
S100b	0.000643925	-0.302409	0.095	0.27	1	28
Grin2c	0.000645929	-0.265982	0.032	0.2	1	28
Esyt2	0.000672723	-0.307555	0.206	0.367	1	28
Bcan	0.000702296	-0.4816	0.127	0.291	1	28
Ctsz	0.000724466	-0.305602	0.19	0.358	1	28
Filip1l	0.000767746	-0.334006	0.063	0.233	1	28
Tie1	0.000767795	-0.302932	0.063	0.235	1	28
Net1	0.000769142	-0.349205	0.127	0.292	1	28
Clic5	0.000815234	-0.369087	0.095	0.265	1	28
Ltbp4	0.000815615	-0.28208	0.063	0.237	1	28
Prom1	0.000824207	-0.274169	0.063	0.237	1	28
Foxq1	0.000882474	-0.299518	0.048	0.212	1	28
Fcgr3	0.000885586	-0.316122	0.048	0.217	1	28
Apbb1ip	0.000893449	-0.28389	0.048	0.216	1	28
Abca9	0.000895391	-0.254404	0.032	0.198	1	28
C1qc	0.000910071	-0.417211	0.079	0.254	1	28
P2ry13	0.000910681	-0.335165	0.048	0.218	1	28
Col27a1	0.000946505	-0.254302	0.048	0.214	1	28
Ctss	0.000946711	-0.512162	0.127	0.299	1	28
F3	0.000974527	-0.324674	0.063	0.227	1	28
Golim4	0.00102713	-0.334188	0.238	0.388	1	28
Rap1a	0.0010546	-0.27314	0.365	0.461	1	28
Ppp1r15a	0.00107632	-0.285021	0.175	0.336	1	28
Hpgds	0.00109886	-0.300434	0.048	0.207	1	28
Mpeg1	0.00110592	-0.312511	0.048	0.211	1	28
Cd53	0.00115469	-0.320828	0.063	0.232	1	28
Timp4	0.00116222	-0.251303	0.032	0.186	1	28
Fxyd1	0.00117243	-0.258986	0.111	0.273	1	28
Lcp1	0.00118167	-0.265463	0.048	0.216	1	28
Lpcat2	0.0012479	-0.282951	0.048	0.211	1	28
Fcer1g	0.00125524	-0.394984	0.079	0.24	1	28
Ifngr1	0.00127043	-0.326386	0.175	0.331	1	28
Plxdc2	0.00127632	-0.314707	0.175	0.335	1	28
Cd34	0.00135938	-0.34422	0.222	0.361	1	28
Heg1	0.00139022	-0.265018	0.095	0.258	1	28
Junb	0.00140871	-0.389578	0.333	0.427	1	28
Lair1	0.00142687	-0.29325	0.063	0.226	1	28
Iqgap1	0.00151586	-0.299237	0.302	0.427	1	28
Mcam	0.00161248	-0.275951	0.032	0.181	1	28
Rock1	0.00165467	-0.260326	0.381	0.507	1	28
Adgrf5	0.00172197	-0.47389	0.159	0.305	1	28
Trem2	0.00173683	-0.315152	0.063	0.219	1	28
Eogt	0.00178209	-0.280936	0.127	0.283	1	28
Arap2	0.00183265	-0.269436	0.222	0.367	1	28
Cyth4	0.00184731	-0.271141	0.063	0.221	1	28
Abhd3	0.00188596	-0.303654	0.111	0.264	1	28
Ptgs1	0.00196141	-0.315766	0.095	0.254	1	28
Cald1	0.00207693	-0.417098	0.159	0.312	1	28
Olfml3	0.00209466	-0.357027	0.079	0.237	1	28
Fosb	0.00216023	-0.349126	0.254	0.395	1	28
Rgs1	0.00220677	-0.298586	0.032	0.182	1	28
Ccr5	0.00224907	-0.273549	0.048	0.199	1	28
Fn1	0.00228811	-0.34677	0.127	0.276	1	28
Mafb	0.00239458	-0.285772	0.079	0.242	1	28
Pltp	0.00251944	-0.404653	0.27	0.395	1	28
Tyrobp	0.00263471	-0.314648	0.079	0.229	1	28
Crip1	0.00264595	-0.267482	0.048	0.191	1	28
Ftl1	0.00266925	-0.253667	0.365	0.486	1	28
Cd68	0.00278895	-0.251055	0.048	0.194	1	28
Actn4	0.0029377	-0.258183	0.444	0.499	1	28
Fyb	0.00316207	-0.257381	0.063	0.209	1	28
Vwa1	0.00331431	-0.303158	0.143	0.279	1	28
Mmd2	0.00337444	-0.298602	0.095	0.235	1	28
Inpp4b	0.00342726	-0.257482	0.048	0.182	1	28
Car4	0.00365785	-0.330818	0.079	0.219	1	28
Myh11	0.00415592	-0.296863	0	0.116	1	28
Ntsr2	0.00430909	-0.447504	0.159	0.285	1	28
Cpd	0.00436972	-0.253875	0.222	0.342	1	28
Creg1	0.00458001	-0.26048	0.27	0.377	1	28
Crim1	0.00471838	-0.256521	0.333	0.451	1	28
Cavin2	0.00499993	-0.321695	0.127	0.257	1	28
Sgms1	0.0052054	-0.414152	0.333	0.417	1	28
Flna	0.00555112	-0.293816	0.19	0.331	1	28
Ly6e	0.0061452	-0.330035	0.571	0.52	1	28
Ctsd	0.00643572	-0.292386	0.27	0.377	1	28
Pln	0.00673314	-0.251537	0	0.105	1	28
Slfn5	0.00703329	-0.251003	0.111	0.239	1	28
Cx3cr1	0.00746442	-0.439317	0.143	0.269	1	28
Apod	0.00784273	-0.284757	0.048	0.166	1	28
Fcrls	0.00859799	-0.301202	0.079	0.201	1	28
Lgmn	0.00884458	-0.320494	0.222	0.332	1	28
Itgam	0.00910931	-0.256458	0.095	0.224	1	28
1500015O10Rik	0	1.07146	0.89	0.047	0	12
Ace	0	0.923471	0.901	0.054	0	12
Kl	0	0.922419	0.759	0.021	0	12
Ppp1r1b	0	0.887165	0.955	0.126	0	12
Ptgds	0	0.875939	0.957	0.17	0	12
F5	0	0.831736	0.802	0.026	0	12
2900040C04Rik	0	0.831188	0.85	0.021	0	12
Sostdc1	0	0.821082	0.818	0.017	0	12
Prlr	0	0.818206	0.781	0.021	0	12
Igfbp2	0	0.783611	0.861	0.087	0	12
Clic6	0	0.743997	0.733	0.017	0	12
Htr2c	0	0.739073	0.762	0.028	0	12
Kcnj13	0	0.736808	0.698	0.008	0	12
Tmem72	0	0.719858	0.73	0.014	0	12
Car12	0	0.690926	0.684	0.02	0	12
Spint2	0	0.680475	0.743	0.062	0	12
Trpm3	0	0.659326	0.791	0.101	0	12
Slc4a5	0	0.650528	0.738	0.011	0	12
Sulf1	0	0.618146	0.663	0.023	0	12
Lbp	0	0.615992	0.69	0.014	0	12
Slc13a4	0	0.614312	0.709	0.012	0	12
Nsg2.1	0	0.612647	0.652	0.033	0	12
Col9a3	0	0.599938	0.762	0.073	0	12
Vat1l	0	0.599135	0.615	0.015	0	12
Msx1	0	0.597324	0.773	0.112	0	12
Otx2	0	0.593959	0.583	0.026	0	12
Folr1	0	0.583968	0.709	0.008	0	12
Slc4a10.1	0	0.578843	0.599	0.031	0	12
Wfdc2	0	0.575285	0.703	0.007	0	12
Plppr4.1	0	0.574758	0.693	0.044	0	12
Emb	0	0.557642	0.599	0.039	0	12
Sfrp1	0	0.554203	0.684	0.071	0	12
Steap2	0	0.547086	0.695	0.064	0	12
Rbp1	0	0.541519	0.636	0.057	0	12
Atp2b3	0	0.536062	0.58	0.011	0	12
Col8a2	0	0.52661	0.628	0.011	0	12
Steap1	0	0.515982	0.537	0.005	0	12
Aqp1	0	0.511893	0.572	0.006	0	12
Hemk1	0	0.507168	0.69	0.047	0	12
Cldn2	0	0.501806	0.519	0.008	0	12
Abca4	0	0.496852	0.623	0.007	0	12
Calml4	0	0.487123	0.591	0.018	0	12
Cyb561	0	0.475057	0.66	0.075	0	12
Kcne2	0	0.474622	0.57	0.008	0	12
Prr32	0	0.464764	0.489	0.009	0	12
Fam81a.1	0	0.449505	0.594	0.067	0	12
Sema3b	0	0.433151	0.524	0.01	0	12
Drc7	0	0.430459	0.575	0.017	0	12
Col8a1	0	0.426234	0.564	0.053	0	12
Rdh5	0	0.419413	0.567	0.021	0	12
Tenm4.1	0	0.406809	0.551	0.037	0	12
Tspan33	0	0.406248	0.615	0.062	0	12
Slc29a4	0	0.393996	0.583	0.008	0	12
Ociad2	0	0.393291	0.465	0.015	0	12
Krt18	0	0.379572	0.524	0.005	0	12
Nrsn2.1	0	0.363309	0.34	0.01	0	12
Slc2a12	0	0.357746	0.463	0.027	0	12
Strip2	0	0.352089	0.439	0.008	0	12
Pcolce	0	0.332496	0.511	0.044	0	12
Rsph9	0	0.318313	0.516	0.031	0	12
Pcp4.1	0	0.318064	0.396	0.016	0	12
A2m	0	0.307794	0.396	0.007	0	12
Hs6st2	0	0.304661	0.396	0.008	0	12
Cox6b2	0	0.302943	0.471	0.031	0	12
Dynlrb2	0	0.289597	0.447	0.01	0	12
Dcaf12l1	0	0.288766	0.35	0.019	0	12
Smim22	0	0.286272	0.409	0.005	0	12
Mia	0	0.28483	0.404	0.01	0	12
Fhad1	0	0.282094	0.452	0.034	0	12
Trpv4	0	0.279475	0.425	0.01	0	12
Cldn1	0	0.276931	0.374	0.004	0	12
Mest	0	0.271022	0.398	0.014	0	12
Slc16a8	0	0.269959	0.388	0.002	0	12
Lamb1	0	0.262555	0.412	0.022	0	12
Cfap126	0	0.260744	0.38	0.019	0	12
Slc39a4	0	0.257957	0.353	0.011	0	12
Sfrp5	0	0.257412	0.377	0.011	0	12
Wipf3	0	0.257312	0.372	0.007	0	12
Npr3	0	0.251592	0.35	0.01	0	12
C230004F18Rik.1	0	0.251485	0.348	0.018	0	12
Atp2b2.1	1.89141e-294	0.317369	0.497	0.048	4.56888e-290	12
Ttr	2.79963e-292	1.40098	1	0.418	6.76278e-288	12
Enpp2	3.31349e-280	1.14978	0.995	0.331	8.00405e-276	12
Tbc1d9	2.12651e-269	0.543755	0.647	0.095	5.1368e-265	12
Lrriq1	2.02017e-259	0.288585	0.436	0.043	4.87993e-255	12
Slc4a2	7.54005e-258	0.590209	0.783	0.154	1.82137e-253	12
Bmp6	1.99388e-257	0.260308	0.406	0.037	4.81641e-253	12
Slc22a17.1	4.43927e-240	0.795543	0.952	0.331	1.07235e-235	12
Chchd10	3.75201e-238	0.667845	0.904	0.226	9.06337e-234	12
Rbm47	1.46325e-233	0.368157	0.513	0.064	3.53462e-229	12
Arsg	2.55473e-231	0.372864	0.612	0.088	6.17122e-227	12
Fxyd1.1	5.31626e-230	0.672041	0.925	0.26	1.2842e-225	12
Car14	5.38535e-213	0.409674	0.639	0.104	1.30088e-208	12
Pcolce2	2.97538e-204	0.275616	0.369	0.039	7.18733e-200	12
Cul4b	7.28214e-202	0.38432	0.508	0.074	1.75907e-197	12
Stk39	3.3956e-190	0.590881	0.765	0.186	8.2024e-186	12
Sh3d19	1.63404e-184	0.367049	0.567	0.096	3.94718e-180	12
Ltc4s	5.75853e-174	0.329002	0.599	0.104	1.39103e-169	12
Atp5g1	9.00824e-170	0.604948	0.89	0.341	2.17603e-165	12
Cntn1.1	1.28893e-169	0.44387	0.556	0.102	3.11355e-165	12
Cab39l	2.65345e-167	0.607465	0.671	0.168	6.40968e-163	12
Atp1b1.1	8.52662e-167	0.648374	0.92	0.287	2.05969e-162	12
Gm17018	1.55421e-166	0.293308	0.457	0.069	3.75434e-162	12
Lars2	2.36748e-166	0.270699	0.508	0.081	5.71888e-162	12
Gpx4	1.7001e-159	0.347438	0.658	0.138	4.10676e-155	12
Wdr6.1	9.4739e-158	0.393321	0.615	0.129	2.28852e-153	12
mt-Nd6	2.20005e-157	0.529013	0.909	0.292	5.31444e-153	12
mt-Nd5	3.43483e-154	0.344412	0.995	0.994	8.29716e-150	12
Cfap298	1.01271e-149	0.257487	0.447	0.071	2.4463e-145	12
Pomgnt1	1.28746e-148	0.308496	0.578	0.113	3.10999e-144	12
mt-Nd1	1.91389e-147	0.256919	0.997	0.999	4.62318e-143	12
Itm2b	4.85464e-147	-0.497804	0.821	0.93	1.17269e-142	12
Gpx8	1.05138e-144	0.267062	0.46	0.076	2.53972e-140	12
mt-Atp8	9.24441e-143	0.452728	0.992	0.83	2.23308e-138	12
Rhob.1	8.38786e-142	-0.966075	0.313	0.837	2.02617e-137	12
mt-Co3	3.22547e-139	0.27231	0.997	0.996	7.79144e-135	12
mt-Nd3	1.00186e-136	0.318627	1	0.983	2.4201e-132	12
Tmsb4x	6.08861e-135	-1.04918	0.321	0.826	1.47076e-130	12
mt-Nd4l	1.89129e-134	0.264591	0.995	0.995	4.56861e-130	12
Selenop.1	4.75685e-129	-0.947843	0.398	0.822	1.14906e-124	12
Actb	4.939e-128	-0.456179	0.917	0.944	1.19306e-123	12
Gas6	5.85984e-127	0.44372	0.762	0.236	1.4155e-122	12
Qk.1	2.38852e-126	-0.779576	0.401	0.814	5.76972e-122	12
Romo1	8.67419e-126	0.263208	0.524	0.107	2.09534e-121	12
Malat1	2.91265e-123	-0.484517	0.869	0.972	7.0358e-119	12
Serinc3.1	6.49156e-121	-0.702991	0.489	0.836	1.5681e-116	12
Cdkn1c.1	7.00203e-121	0.431139	0.703	0.198	1.69141e-116	12
Tmem237	1.39686e-116	0.399684	0.559	0.143	3.37426e-112	12
Ahcyl2	4.47959e-116	0.4818	0.687	0.218	1.08209e-111	12
Cfl1	1.71082e-115	-0.425125	0.794	0.902	4.13265e-111	12
Ddx5	8.78835e-112	-0.481127	0.69	0.892	2.12291e-107	12
Mcee	1.17579e-111	0.286683	0.54	0.125	2.84024e-107	12
Chd3.1	3.78863e-109	0.343009	0.684	0.192	9.15181e-105	12
Apoo	4.72265e-108	0.275595	0.479	0.105	1.1408e-103	12
Actg1	2.13105e-104	-0.546864	0.586	0.88	5.14776e-100	12
Tcf4	9.03966e-103	-0.658089	0.388	0.77	2.18362e-98	12
Slc5a3	2.23699e-102	0.267439	0.447	0.096	5.40366e-98	12
Tuba1c	8.48645e-101	0.274387	0.551	0.133	2.04999e-96	12
Bc1.1	2.09475e-97	0.386861	0.687	0.218	5.06008e-93	12
Cpq	3.77803e-96	0.305837	0.567	0.15	9.12622e-92	12
Ptma	5.64881e-96	-0.445757	0.773	0.916	1.36453e-91	12
Slc31a1	3.42092e-94	0.386011	0.735	0.251	8.26358e-90	12
Clu	2.56716e-92	0.573493	0.992	0.385	6.20122e-88	12
Map1lc3a.1	2.98533e-92	0.366951	0.765	0.27	7.21135e-88	12
Glul.1	2.70762e-91	-0.54751	0.773	0.875	6.54052e-87	12
Macf1	8.63377e-90	-0.535445	0.513	0.776	2.08557e-85	12
Atp1a1.1	1.78369e-89	0.404907	0.636	0.223	4.30868e-85	12
H3f3b	3.75708e-89	-0.562854	0.535	0.789	9.07559e-85	12
Prdx5	1.97497e-85	0.414777	0.749	0.315	4.77073e-81	12
Prelp.1	4.61317e-85	0.390659	0.906	0.321	1.11436e-80	12
Reep3.1	2.30203e-84	-0.660993	0.201	0.654	5.56079e-80	12
Gatm.1	5.06203e-82	-0.793573	0.155	0.631	1.22278e-77	12
Srsf5	1.92558e-81	-0.476887	0.575	0.778	4.65143e-77	12
Sparcl1.1	3.91991e-81	-0.900974	0.457	0.73	9.46892e-77	12
Ndufv3	9.34322e-81	0.364793	0.727	0.281	2.25695e-76	12
Picalm	2.23637e-79	-0.611329	0.334	0.697	5.40217e-75	12
Itpr1	9.97594e-79	0.291346	0.58	0.174	2.40979e-74	12
Ptn.1	1.4872e-78	-0.860414	0.142	0.615	3.59247e-74	12
Slc25a39	4.48942e-78	0.250304	0.524	0.148	1.08446e-73	12
2021-09-07	6.11981e-78	-0.555323	0.468	0.732	1.4783e-73	12
Jun.1	7.37818e-78	-0.82491	0.38	0.704	1.78227e-73	12
Gnai2.1	4.66505e-77	-0.552325	0.348	0.681	1.12689e-72	12
Slc16a2	1.14546e-76	0.396049	0.746	0.295	2.76697e-72	12
Tsc22d3.1	9.78644e-74	-0.620894	0.115	0.58	2.36401e-69	12
Rac1	1.62343e-73	-0.440147	0.508	0.777	3.92156e-69	12
Mtch1.1	9.56889e-73	0.36973	0.807	0.401	2.31146e-68	12
Sh3glb1.1	3.49755e-72	-0.569134	0.299	0.653	8.44867e-68	12
Kmt2e	8.71588e-72	-0.545789	0.358	0.678	2.10541e-67	12
Cdc42	9.69509e-72	-0.408795	0.599	0.803	2.34195e-67	12
Jund	1.38386e-70	-0.502784	0.751	0.816	3.34284e-66	12
Klf6.1	2.38797e-70	-0.734096	0.144	0.584	5.76838e-66	12
Cnbp	2.38351e-69	-0.431571	0.492	0.753	5.75761e-65	12
Eif1	2.98283e-68	-0.36037	0.666	0.83	7.20533e-64	12
Hnrnpa2b1	1.12209e-67	-0.323372	0.733	0.867	2.71053e-63	12
Calm1.1	3.56794e-67	-0.406473	0.687	0.833	8.61871e-63	12
Atp5d	3.87343e-67	0.259759	0.652	0.224	9.35667e-63	12
Fth1	3.89935e-66	-0.280637	0.933	0.965	9.41927e-62	12
Sparc.1	5.37275e-66	-0.456824	0.709	0.794	1.29784e-61	12
Rhoa.1	7.16765e-66	-0.413589	0.564	0.743	1.73142e-61	12
Ywhaz.1	8.3678e-66	-0.413873	0.543	0.775	2.02133e-61	12
H3f3a	9.97167e-66	-0.401122	0.583	0.832	2.40876e-61	12
Rps4x	2.79656e-63	-0.448568	0.503	0.738	6.75537e-59	12
Uqcrq	1.68955e-62	0.301423	0.69	0.277	4.08127e-58	12
Rbm39	1.82531e-62	-0.380992	0.618	0.759	4.40923e-58	12
Tubb4b.1	8.41368e-62	0.323759	0.639	0.255	2.03241e-57	12
Ezr.1	1.90238e-61	0.325957	0.765	0.3	4.59539e-57	12
Clic4.1	2.33343e-60	-0.646709	0.142	0.546	5.63664e-56	12
Rsrp1	2.5297e-60	-0.409518	0.516	0.719	6.11075e-56	12
Zfp36l1.1	2.80397e-59	-0.495392	0.46	0.682	6.77327e-55	12
S1pr1.1	3.29388e-59	-0.740081	0.107	0.518	7.95671e-55	12
Atp5j2	1.3069e-58	0.263734	0.663	0.252	3.15694e-54	12
Apoe.1	3.40002e-57	0.41425	0.995	0.612	8.21308e-53	12
Rasgrp3.1	1.75452e-56	-0.579453	0.045	0.465	4.23822e-52	12
Sat1.1	3.37195e-56	-0.574951	0.15	0.529	8.14528e-52	12
Ubc	1.0833e-55	-0.380018	0.733	0.803	2.61682e-51	12
Nr3c1	1.35099e-55	-0.498236	0.214	0.556	3.26346e-51	12
Elovl5.1	1.50135e-55	-0.541294	0.091	0.492	3.62666e-51	12
Clk1	1.59149e-55	-0.495315	0.254	0.581	3.84439e-51	12
B2m.1	4.13722e-55	-0.48482	0.687	0.756	9.99388e-51	12
Epb41l2	6.11565e-55	-0.514913	0.051	0.462	1.4773e-50	12
H2-D1.1	1.06683e-54	-0.609104	0.374	0.622	2.57703e-50	12
Eef1a1	1.68993e-54	-0.308355	0.816	0.94	4.08219e-50	12
Mertk.1	6.97754e-54	-0.560029	0.123	0.503	1.68549e-49	12
Ssr3	1.05905e-53	-0.442146	0.34	0.619	2.55825e-49	12
Itgb1.1	2.47151e-53	-0.484738	0.404	0.65	5.97019e-49	12
Rps24	3.2133e-53	-0.34264	0.684	0.798	7.76205e-49	12
Serpine2.1	4.57384e-53	-0.627516	0.222	0.552	1.10486e-48	12
Klf4.1	4.81244e-53	-0.692311	0.131	0.506	1.16249e-48	12
Prkar1a.1	5.41826e-53	-0.397346	0.527	0.692	1.30884e-48	12
Tmem147	6.68626e-53	0.2507	0.615	0.236	1.61513e-48	12
Zfp36.1	6.86065e-53	-0.717331	0.139	0.509	1.65726e-48	12
Morf4l1.1	1.43649e-52	-0.333013	0.644	0.826	3.46999e-48	12
Maged1.1	1.6138e-52	0.262326	0.628	0.248	3.8983e-48	12
Aplp1.1	2.00202e-52	0.299648	0.888	0.374	4.83609e-48	12
Atp8a1	2.34505e-52	-0.521533	0.067	0.459	5.6647e-48	12
Tmem50a	1.27666e-51	-0.386531	0.476	0.665	3.0839e-47	12
Adgrg1.1	2.33263e-51	-0.50325	0.08	0.466	5.63469e-47	12
Lamp1	3.12386e-51	-0.366471	0.561	0.694	7.54599e-47	12
Eif4a2.1	4.49497e-51	-0.354172	0.543	0.741	1.08581e-46	12
Hsd17b11.1	7.02556e-51	-0.453844	0.275	0.565	1.69709e-46	12
Rpl23a	8.90313e-51	-0.378094	0.537	0.721	2.15064e-46	12
Klf2.1	1.3972e-50	-0.675226	0.123	0.489	3.37508e-46	12
Cd81.1	1.91874e-50	-0.275554	0.856	0.84	4.6349e-46	12
Arhgap5	2.05836e-50	-0.482311	0.406	0.638	4.97218e-46	12
Dpysl2.1	6.20999e-50	-0.485667	0.075	0.451	1.50009e-45	12
Tspan7.1	1.44582e-49	-0.683871	0.158	0.518	3.49253e-45	12
Pebp1.1	3.92281e-49	0.322565	0.775	0.428	9.47594e-45	12
Dazap2	8.11507e-49	-0.390374	0.417	0.643	1.96028e-44	12
Mbnl1	3.10528e-48	-0.48032	0.238	0.544	7.50111e-44	12
Txnip.1	3.61979e-48	-0.565385	0.131	0.483	8.74396e-44	12
Serinc1.1	4.83255e-48	-0.365107	0.511	0.701	1.16735e-43	12
Son	5.51137e-48	-0.308553	0.671	0.764	1.33133e-43	12
Ddx3x	6.84019e-48	-0.34086	0.612	0.762	1.65232e-43	12
Zmiz1	8.25126e-48	-0.460312	0.064	0.433	1.99317e-43	12
Mef2a	1.56619e-47	-0.515471	0.19	0.514	3.78328e-43	12
Klf7	2.48337e-47	-0.476754	0.045	0.417	5.99883e-43	12
Fus	6.56021e-47	-0.336486	0.631	0.709	1.58468e-42	12
Tacc1	7.05606e-47	-0.466733	0.179	0.504	1.70446e-42	12
Cadm1	9.77935e-47	-0.592539	0.118	0.467	2.3623e-42	12
Sypl.1	1.81417e-46	-0.41823	0.372	0.613	4.3823e-42	12
Wasf2.1	2.48598e-46	-0.49361	0.233	0.527	6.00513e-42	12
Tjp1.1	3.53813e-46	-0.477572	0.163	0.49	8.5467e-42	12
Tspan14.1	6.33426e-46	-0.458462	0.134	0.471	1.5301e-41	12
Ywhah.1	7.89507e-46	-0.49581	0.278	0.553	1.90713e-41	12
Itga6.1	1.08263e-45	-0.53017	0.096	0.445	2.61521e-41	12
Rpl9	1.43029e-45	-0.363604	0.505	0.726	3.45501e-41	12
Dusp1.1	1.48192e-45	-0.627972	0.176	0.503	3.57972e-41	12
Pea15a	1.51583e-45	-0.436527	0.326	0.573	3.66164e-41	12
Tmcc3.1	1.55924e-45	-0.488125	0.04	0.402	3.76649e-41	12
Rab10	1.83923e-45	-0.412492	0.39	0.614	4.44284e-41	12
Srgn.1	1.8643e-45	-0.554838	0.04	0.402	4.5034e-41	12
Ndufa1	6.11097e-45	0.324984	0.674	0.379	1.47617e-40	12
Tor1aip1.1	8.6396e-45	-0.421	0.302	0.562	2.08698e-40	12
Hnrnpk	9.2442e-45	-0.312984	0.58	0.736	2.23303e-40	12
Tagln2.1	9.52824e-45	-0.530348	0.053	0.41	2.30164e-40	12
Fermt2.1	1.04354e-44	-0.476302	0.246	0.532	2.52077e-40	12
Arf1	2.06879e-44	-0.301418	0.615	0.746	4.99736e-40	12
Pltp.1	4.21603e-44	0.274873	0.93	0.384	1.01842e-39	12
Nfkbia.1	5.73736e-44	-0.524818	0.259	0.535	1.38592e-39	12
Ywhae.1	1.02667e-43	-0.262857	0.727	0.835	2.48002e-39	12
Zfand5	1.41864e-43	-0.460895	0.249	0.526	3.42686e-39	12
Fos.1	1.77376e-43	-0.690732	0.19	0.504	4.28469e-39	12
Jam2.1	1.77457e-43	-0.453634	0.051	0.4	4.28665e-39	12
Tpm3	2.5272e-43	-0.468648	0.238	0.518	6.10469e-39	12
Zeb2	3.98635e-43	-0.46966	0.045	0.393	9.62943e-39	12
Gstm1.1	4.95543e-43	-0.552179	0.329	0.562	1.19703e-38	12
Sf3b1	5.62672e-43	-0.381595	0.433	0.63	1.35919e-38	12
Slc6a6	5.67691e-43	-0.596483	0.123	0.457	1.37132e-38	12
Lims1.1	6.02208e-43	-0.44998	0.176	0.487	1.45469e-38	12
Ivns1abp	9.52553e-43	-0.524768	0.08	0.422	2.30099e-38	12
Ndrg1	1.17037e-42	-0.584935	0.064	0.407	2.82715e-38	12
Luc7l2	3.47782e-42	-0.358037	0.503	0.65	8.40103e-38	12
Map1lc3b	9.53643e-42	-0.385382	0.342	0.57	2.30362e-37	12
Gnb1	1.70515e-41	-0.359479	0.452	0.641	4.11896e-37	12
Cd47.1	3.77817e-41	-0.398556	0.404	0.612	9.12654e-37	12
Csnk1a1	4.43129e-41	-0.361141	0.457	0.632	1.07042e-36	12
Mcl1.1	5.44162e-41	-0.467831	0.289	0.539	1.31448e-36	12
Rock2	7.63229e-41	-0.463093	0.294	0.543	1.84366e-36	12
Usmg5.1	1.52846e-40	0.285925	0.679	0.357	3.69214e-36	12
Arpc2	1.62474e-40	-0.350778	0.548	0.684	3.92472e-36	12
Rps9	3.6531e-40	-0.294275	0.652	0.789	8.82443e-36	12
Tmed5.1	4.01534e-40	-0.43805	0.217	0.493	9.69946e-36	12
Rpl4	4.49237e-40	-0.309368	0.607	0.723	1.08518e-35	12
Hnrnpc	4.58028e-40	-0.35023	0.455	0.632	1.10641e-35	12
Ubl5.1	4.5848e-40	0.271634	0.735	0.38	1.1075e-35	12
Sept2.1	5.10875e-40	-0.397704	0.321	0.556	1.23407e-35	12
Zfp36l2	9.89955e-40	-0.507677	0.176	0.472	2.39133e-35	12
Capza2	1.18357e-39	-0.4213	0.299	0.542	2.85904e-35	12
Pttg1ip.1	1.8939e-39	-0.386392	0.299	0.538	4.57491e-35	12
Rps3a1	2.65191e-39	-0.306589	0.626	0.746	6.40596e-35	12
Rap1b.1	3.12534e-39	-0.417169	0.294	0.535	7.54958e-35	12
Hmgb1	4.7154e-39	-0.359685	0.422	0.604	1.13905e-34	12
Eif5	5.88914e-39	-0.334037	0.537	0.663	1.42258e-34	12
Msn.1	6.43792e-39	-0.44472	0.23	0.493	1.55514e-34	12
Marcks.1	9.42521e-39	-0.640213	0.136	0.439	2.27675e-34	12
Mat2a	1.01056e-38	-0.38189	0.409	0.588	2.4411e-34	12
Anxa3.1	2.18375e-38	-0.440571	0.048	0.368	5.27507e-34	12
Rpl30	2.44534e-38	-0.318464	0.594	0.702	5.90695e-34	12
Rab7	2.94054e-38	-0.327309	0.489	0.642	7.10318e-34	12
Ccdc50	4.35486e-38	-0.412248	0.195	0.474	1.05196e-33	12
Snx3	5.0142e-38	-0.35862	0.433	0.607	1.21123e-33	12
Rab14	6.18173e-38	-0.33153	0.487	0.633	1.49326e-33	12
Fry	9.19013e-38	-0.437794	0.075	0.387	2.21997e-33	12
Hspa1a.1	1.25162e-37	-0.647292	0.273	0.516	3.02342e-33	12
Mef2c	1.70014e-37	-0.48673	0.091	0.4	4.10687e-33	12
Arap2.1	1.76743e-37	-0.412195	0.056	0.372	4.26941e-33	12
Rpl34	3.09449e-37	-0.3248	0.54	0.693	7.47506e-33	12
Cd34.1	3.78515e-37	-0.526042	0.053	0.366	9.1434e-33	12
Bmpr2	4.0399e-37	-0.449693	0.326	0.54	9.75879e-33	12
Rpl5	4.13116e-37	-0.291042	0.636	0.759	9.97923e-33	12
Sfpq	6.77006e-37	-0.353367	0.46	0.613	1.63538e-32	12
Kitl.1	9.60306e-37	-0.531241	0.04	0.353	2.31972e-32	12
Ywhab.1	1.15997e-36	-0.314627	0.551	0.697	2.80201e-32	12
Pros1.1	1.3829e-36	-0.400897	0.048	0.36	3.34053e-32	12
Rab6a.1	1.41656e-36	-0.380847	0.305	0.538	3.42183e-32	12
Dusp6.1	1.48949e-36	-0.485049	0.12	0.417	3.598e-32	12
Ski	2.34673e-36	-0.40083	0.203	0.475	5.66876e-32	12
Btg1	3.90656e-36	-0.421565	0.11	0.405	9.43668e-32	12
Pmp22.1	4.69046e-36	-0.385335	0.053	0.358	1.13303e-31	12
Mtus1.1	5.06255e-36	-0.419033	0.174	0.448	1.22291e-31	12
Ptbp3	6.47136e-36	-0.418101	0.112	0.407	1.56322e-31	12
Sdc3	7.41219e-36	-0.392705	0.032	0.337	1.79049e-31	12
H2-K1.1	8.31201e-36	-0.428163	0.452	0.596	2.00785e-31	12
Rps25	1.03804e-35	-0.288512	0.62	0.725	2.50748e-31	12
Pip4k2a	1.36924e-35	-0.460164	0.096	0.393	3.30753e-31	12
Mdh1.1	1.51093e-35	0.306625	0.703	0.48	3.64979e-31	12
Sun2	1.57243e-35	-0.387853	0.136	0.425	3.79837e-31	12
Calm2.1	1.88353e-35	-0.360365	0.449	0.636	4.54986e-31	12
Hspa1b.1	2.33144e-35	-0.641288	0.241	0.487	5.63183e-31	12
Cttnbp2nl.1	2.67007e-35	-0.413605	0.072	0.369	6.44982e-31	12
Rpl23	3.36549e-35	-0.254536	0.709	0.807	8.12967e-31	12
Fnbp1	3.51601e-35	-0.4342	0.144	0.425	8.49328e-31	12
Plpp3.1	4.18927e-35	-0.706502	0.265	0.504	1.01196e-30	12
Rpl27a	5.93488e-35	-0.280796	0.679	0.726	1.43363e-30	12
Entpd1.1	6.05073e-35	-0.400186	0.024	0.326	1.46161e-30	12
Ets1.1	8.11039e-35	-0.412144	0.035	0.335	1.95915e-30	12
Rps12	9.91437e-35	-0.283204	0.663	0.76	2.39491e-30	12
Tm9sf3	1.27376e-34	-0.325126	0.414	0.612	3.07691e-30	12
Tprgl	1.31056e-34	-0.380641	0.23	0.477	3.16579e-30	12
Cyfip1.1	1.31244e-34	-0.421155	0.246	0.486	3.17033e-30	12
Adam15	1.96881e-34	-0.394892	0.128	0.41	4.75585e-30	12
Tril.1	2.12578e-34	-0.487787	0.056	0.354	5.13502e-30	12
Map4.1	2.28818e-34	-0.387504	0.217	0.466	5.52734e-30	12
Ppp3ca.1	2.49886e-34	-0.394854	0.291	0.51	6.03626e-30	12
Ddx6	4.24833e-34	-0.343879	0.433	0.597	1.02623e-29	12
Pafah1b1.1	8.84723e-34	-0.329228	0.457	0.602	2.13714e-29	12
Tecr	9.50591e-34	0.250731	0.861	0.498	2.29625e-29	12
Hip1.1	1.00816e-33	-0.381502	0.059	0.348	2.4353e-29	12
Rps3	1.02657e-33	-0.263113	0.684	0.73	2.47977e-29	12
Gng12.1	1.20428e-33	-0.374549	0.126	0.408	2.90905e-29	12
Hnrnpdl	1.28687e-33	-0.373458	0.233	0.475	3.10856e-29	12
Cbx3.1	1.9671e-33	-0.344202	0.388	0.563	4.75173e-29	12
Kctd12.1	2.08412e-33	-0.533135	0.102	0.385	5.03441e-29	12
Hnrnpa0.1	2.2467e-33	-0.345343	0.358	0.547	5.42712e-29	12
Esam.1	2.29535e-33	-0.492614	0.07	0.358	5.54464e-29	12
Gpr155	2.4091e-33	-0.368175	0.051	0.338	5.81942e-29	12
Epas1.1	3.22946e-33	-0.548492	0.364	0.536	7.80109e-29	12
Dlc1.1	3.7004e-33	-0.399634	0.067	0.358	8.93869e-29	12
Cldnd1	4.09333e-33	-0.386375	0.27	0.49	9.88784e-29	12
Rpl17	4.21371e-33	-0.252545	0.717	0.771	1.01786e-28	12
Hnrnpu	5.29102e-33	-0.266706	0.612	0.688	1.2781e-28	12
Rpl39	7.11068e-33	-0.281483	0.62	0.719	1.71765e-28	12
Dync1i2.1	7.28222e-33	-0.33526	0.422	0.579	1.75909e-28	12
Abhd2.1	8.3879e-33	0.265257	0.762	0.41	2.02618e-28	12
Prnp	8.87574e-33	-0.484268	0.5	0.607	2.14402e-28	12
Rnf13.1	9.55489e-33	-0.392992	0.316	0.515	2.30808e-28	12
Gnaq.1	9.85431e-33	-0.361893	0.104	0.382	2.38041e-28	12
Rpl21	1.23372e-32	-0.309042	0.489	0.646	2.98016e-28	12
Btg2.1	1.33916e-32	-0.495082	0.15	0.414	3.23487e-28	12
Rhog.1	1.34707e-32	-0.432967	0.171	0.428	3.25399e-28	12
Slco2b1.1	2.16806e-32	-0.430921	0.029	0.314	5.23716e-28	12
Klf9	2.58404e-32	-0.403203	0.318	0.513	6.24202e-28	12
Slc44a2	3.63367e-32	-0.377111	0.136	0.399	8.77749e-28	12
Csnk1e	4.74346e-32	-0.378279	0.131	0.397	1.14583e-27	12
Ktn1	6.15783e-32	-0.352615	0.422	0.57	1.48749e-27	12
Lnpep	6.57284e-32	-0.376891	0.198	0.442	1.58774e-27	12
Sirpa	7.11463e-32	-0.442436	0.102	0.372	1.71861e-27	12
Arid1a	7.15521e-32	-0.362141	0.332	0.529	1.72841e-27	12
Cltc	9.82928e-32	-0.282477	0.548	0.689	2.37436e-27	12
Eps15	1.72161e-31	-0.392695	0.209	0.448	4.15872e-27	12
Ccni	2.18314e-31	-0.321663	0.471	0.626	5.2736e-27	12
Grn.1	2.36699e-31	-0.479685	0.345	0.521	5.7177e-27	12
Gna13	3.35355e-31	-0.380253	0.262	0.484	8.10084e-27	12
Ddx17	4.4771e-31	-0.262928	0.642	0.672	1.08149e-26	12
Arhgef2	4.74019e-31	-0.361789	0.126	0.39	1.14504e-26	12
Tfrc	4.87072e-31	-0.415728	0.075	0.349	1.17657e-26	12
Glud1	5.28805e-31	-0.422252	0.307	0.507	1.27738e-26	12
Vsir.1	5.55933e-31	-0.493134	0.043	0.319	1.34291e-26	12
Ptprg	1.16687e-30	-0.471058	0.107	0.37	2.81868e-26	12
Ier5	1.16806e-30	-0.475788	0.118	0.378	2.82157e-26	12
Wnk1	1.23952e-30	-0.34022	0.428	0.572	2.99418e-26	12
Rps27	1.27532e-30	-0.29154	0.545	0.677	3.08065e-26	12
Arpc5	1.3934e-30	-0.369315	0.27	0.479	3.3659e-26	12
Itga1.1	1.43316e-30	-0.490727	0.099	0.363	3.46193e-26	12
Cpe.1	1.98222e-30	-0.621241	0.222	0.453	4.78826e-26	12
Celf2.1	2.1418e-30	-0.443403	0.139	0.396	5.17374e-26	12
Mfsd2a.1	2.14771e-30	-0.390935	0.045	0.317	5.18802e-26	12
Tmem30a	2.3171e-30	-0.276351	0.527	0.663	5.59719e-26	12
Rps20	3.08177e-30	-0.272636	0.618	0.738	7.44432e-26	12
Sppl2a	3.13216e-30	-0.357505	0.316	0.514	7.56603e-26	12
Adam10	3.25655e-30	-0.37373	0.203	0.438	7.86653e-26	12
Tuba1a.1	3.51344e-30	-0.346356	0.505	0.603	8.48707e-26	12
Foxn3	3.94365e-30	-0.379659	0.088	0.351	9.52629e-26	12
Cmtm6.1	4.34428e-30	-0.414694	0.136	0.391	1.0494e-25	12
Tmod3	4.43842e-30	-0.382388	0.134	0.388	1.07214e-25	12
Arglu1	6.2678e-30	-0.338853	0.318	0.516	1.51405e-25	12
Srsf11	6.61375e-30	-0.310868	0.505	0.612	1.59762e-25	12
Rdx	6.63948e-30	-0.345372	0.449	0.571	1.60383e-25	12
Serbp1	6.79704e-30	-0.265683	0.586	0.673	1.64189e-25	12
Pnrc1	7.0754e-30	-0.388337	0.193	0.433	1.70913e-25	12
Rnase4.1	7.9519e-30	-0.475261	0.043	0.311	1.92086e-25	12
Itpr2.1	9.40477e-30	-0.340211	0.043	0.309	2.27182e-25	12
Vim.1	9.62065e-30	-0.55032	0.265	0.473	2.32396e-25	12
Fli1.1	1.0725e-29	-0.37077	0.037	0.305	2.59073e-25	12
Crim1.1	1.15626e-29	-0.443287	0.227	0.455	2.79305e-25	12
Acsl3	1.33175e-29	-0.492037	0.102	0.364	3.21697e-25	12
Foxp1	1.68873e-29	-0.390195	0.078	0.341	4.07931e-25	12
Esyt2.1	2.06528e-29	-0.407359	0.118	0.371	4.9889e-25	12
Cdkn1b.1	2.13752e-29	-0.346767	0.275	0.484	5.1634e-25	12
Notch1.1	2.47334e-29	-0.352367	0.086	0.345	5.97461e-25	12
Wsb1	3.19602e-29	-0.364425	0.094	0.351	7.7203e-25	12
Ttyh3	3.34324e-29	-0.438464	0.131	0.381	8.07593e-25	12
Eef1b2	3.42175e-29	-0.289892	0.505	0.631	8.26558e-25	12
Sall1.1	3.80086e-29	-0.399187	0.035	0.298	9.18137e-25	12
Htra1.1	4.39885e-29	-0.508224	0.086	0.346	1.06259e-24	12
Pten	4.6056e-29	-0.353766	0.361	0.543	1.11253e-24	12
Acap2	4.90999e-29	-0.347568	0.128	0.377	1.18606e-24	12
[truncated: 29,800 more rows]

## Sheet: Microglia_subcluster_markers
gene	p_val	avg_logFC	pct.1	pct.2	p_val_adj	subcluster	Name
Atf3	4.35025e-265	0.665835	0.905	0.41	1.05085e-260	3	T(AR/AIR)
Fos	3.33414e-227	0.345932	0.995	0.834	8.05394e-223	3
Egr1	2.26742e-220	0.544506	0.937	0.593	5.47717e-216	3
Actg1	1.79974e-192	0.286285	0.986	0.886	4.34746e-188	3
Zfp36	5.69312e-189	0.254469	0.996	0.911	1.37523e-184	3
Klf6	1.22785e-181	0.321816	0.992	0.834	2.966e-177	3
Klf2	5.3322e-180	0.348501	0.98	0.759	1.28805e-175	3
Fosb	1.94496e-178	0.380268	0.973	0.747	4.69824e-174	3
Cd83	3.74231e-174	0.546417	0.749	0.303	9.03993e-170	3
Dusp1	3.91752e-163	0.336535	0.983	0.772	9.46317e-159	3
Nfkbiz	1.41386e-162	0.54261	0.727	0.293	3.41532e-158	3
Ccnl1	7.25337e-149	0.33309	0.956	0.711	1.75212e-144	3
Junb	3.29506e-146	0.309912	0.99	0.787	7.95956e-142	3
Nfkbia	9.29105e-138	0.394035	0.911	0.615	2.24435e-133	3
Nr4a1	1.04512e-123	0.551339	0.554	0.197	2.52459e-119	3
Klf4	1.05473e-109	0.326056	0.952	0.719	2.54781e-105	3
Btg2	2.74489e-109	0.291538	0.96	0.749	6.63056e-105	3
Kdm6b	5.65998e-100	0.355071	0.495	0.163	1.36722e-95	3
Tnfaip3	9.8499e-99	0.390049	0.688	0.333	2.37934e-94	3
Smad7	5.13986e-91	0.331051	0.822	0.519	1.24158e-86	3
Ier2	1.23824e-90	0.303323	0.372	0.094	2.99109e-86	3
Csrnp1	1.29609e-90	0.329452	0.45	0.141	3.13083e-86	3
Nfkbid	1.8803e-89	0.379644	0.548	0.222	4.54205e-85	3
Brd2	1.97403e-84	0.287189	0.87	0.649	4.76847e-80	3
Egr2	3.23222e-79	0.326518	0.405	0.128	7.80775e-75	3
Arrdc3	1.60332e-77	0.341631	0.462	0.177	3.87298e-73	3
Ets2	8.8642e-77	0.305738	0.433	0.153	2.14124e-72	3
Dnaja1	1.68884e-75	0.314679	0.796	0.568	4.07956e-71	3
Herpud1	1.12435e-73	0.280583	0.84	0.6	2.71599e-69	3
Ptp4a1	8.04991e-72	0.297747	0.702	0.379	1.94454e-67	3
Atf4	1.81576e-71	0.262741	0.857	0.604	4.38615e-67	3
Ifrd1	1.4487e-70	0.316826	0.527	0.235	3.49948e-66	3
Skil	3.04837e-68	0.260963	0.849	0.604	7.36364e-64	3
Dnajb4	5.82775e-68	0.301759	0.54	0.246	1.40775e-63	3
Il1a	2.97661e-66	0.356686	0.578	0.302	7.19031e-62	3
Per1	3.01716e-65	0.283259	0.515	0.228	7.28824e-61	3
Rasgef1b	3.34356e-62	0.267186	0.302	0.09	8.07669e-58	3
Nlrp3	8.82594e-62	0.297994	0.674	0.402	2.13199e-57	3
Plk3	5.74862e-61	0.279368	0.439	0.18	1.38864e-56	3
Marcksl1	4.51646e-60	0.315393	0.432	0.189	1.091e-55	3
Pfkfb3	2.54217e-57	0.284864	0.553	0.288	6.14086e-53	3
Rgs1	1.08253e-55	0.268961	0.89	0.653	2.61496e-51	3
Gem	4.4465e-55	0.302421	0.464	0.214	1.0741e-50	3
Rnf19b	1.03633e-52	0.262804	0.455	0.211	2.50335e-48	3
Hmox1	5.12631e-50	0.306469	0.473	0.239	1.23831e-45	3
Dnajb1	1.9764e-49	0.288242	0.609	0.371	4.77419e-45	3
Tsc22d3	4.23811e-49	0.251936	0.703	0.457	1.02376e-44	3
Ccrl2	2.69042e-48	0.276609	0.57	0.311	6.49899e-44	3
Socs3	1.07298e-47	0.252389	0.543	0.284	2.59189e-43	3
Stk17b	2.07995e-47	0.261832	0.525	0.281	5.02432e-43	3
Spry1	3.19723e-43	0.251515	0.383	0.175	7.72323e-39	3
Mbp	5.22133e-74	-0.475661	0.399	0.687	1.26127e-69	1	RH1
Mobp	3.16104e-71	-0.493129	0.19	0.503	7.6358e-67	1
Plekhb1	2.28746e-63	-0.374346	0.057	0.341	5.52558e-59	1
Cd83.1	2.76746e-58	-0.386174	0.212	0.504	6.68506e-54	1
Atf3.1	1.3633e-47	-0.354189	0.381	0.609	3.29319e-43	1
mt-Atp8	1.96173e-47	-0.277056	0.362	0.652	4.73876e-43	1
Bcas1	4.87874e-44	-0.289835	0.042	0.253	1.17851e-39	1
Pkp4	1.8989e-43	-0.291772	0.181	0.442	4.58698e-39	1
Apoe	7.92588e-38	-0.384321	0.174	0.393	1.91458e-33	1
Nfkbiz.1	5.91647e-34	-0.295096	0.249	0.473	1.42918e-29	1
Plp1	3.02151e-32	-0.261113	0.126	0.327	7.29876e-28	1
Nr4a1.1	4.90797e-20	-0.254747	0.187	0.337	1.18557e-15	1
Mobp.1	2.67559e-263	0.800842	0.914	0.318	6.46315e-259	4	T(ASR)
Mbp.1	1.67169e-260	0.754135	0.97	0.537	4.03813e-256	4
Plekhb1.1	7.04835e-182	0.604052	0.675	0.182	1.7026e-177	4
Bcas1.1	5.57934e-164	0.551117	0.561	0.122	1.34775e-159	4
Plp1.1	1.91222e-112	0.49119	0.593	0.208	4.61916e-108	4
Prr18	3.81578e-112	0.415464	0.415	0.09	9.21739e-108	4
Pkp4.1	4.43458e-92	0.43052	0.662	0.315	1.07122e-87	4
Trp53inp2	1.78554e-77	0.354614	0.393	0.118	4.31316e-73	4
Kif5a	4.75755e-75	0.300601	0.266	0.049	1.14923e-70	4
Bc1	1.07858e-65	0.287432	0.288	0.069	2.60542e-61	4
Cd83.2	3.88254e-28	-0.298561	0.254	0.47	9.37867e-24	4
Atf3.2	1.64288e-24	-0.282581	0.411	0.583	3.96854e-20	4
Nfkbiz.2	3.33404e-19	-0.252426	0.277	0.448	8.05372e-15	4
Nr4a1.2	3.61735e-16	-0.264293	0.18	0.326	8.73806e-12	4
Fos.1	1.85202e-64	-0.299861	0.748	0.904	4.47375e-60	2	RH2
Egr1.1	5.47334e-51	-0.420529	0.474	0.732	1.32214e-46	2
Fosb.1	1.72766e-49	-0.306163	0.653	0.841	4.17333e-45	2
Atf3.3	5.91897e-48	-0.446764	0.315	0.596	1.42979e-43	2
Dusp1.1	1.42338e-46	-0.286571	0.66	0.865	3.43833e-42	2
Klf2.1	1.37641e-43	-0.275391	0.643	0.856	3.32485e-39	2
Klf4.1	2.34115e-41	-0.30132	0.604	0.82	5.65527e-37	2
Ptp4a1.1	7.05129e-27	-0.250106	0.267	0.509	1.70331e-22	2
Nfkbiz.3	2.13345e-23	-0.301621	0.257	0.447	5.15356e-19	2
Mbp.2	1.09649e-22	-0.313048	0.49	0.639	2.64867e-18	2
Mobp.2	3.77632e-22	-0.323668	0.269	0.454	9.12208e-18	2
Plekhb1.2	2.63122e-20	-0.252977	0.121	0.298	6.35598e-16	2
Nr4a1.3	4.09366e-20	-0.312107	0.148	0.327	9.88864e-16	2
Gpm6a	0	1.01765	0.732	0.043	0	7	ASR
Scg3	0	0.974632	0.716	0.037	0	7
Slc4a4	0	0.92332	0.664	0.028	0	7
Htra1	0	0.845294	0.648	0.019	0	7
Ntrk2	0	0.802376	0.652	0.03	0	7
Fgfr3	0	0.786388	0.64	0.027	0	7
Gjb6	0	0.771528	0.62	0.025	0	7
Luzp2	0	0.750783	0.576	0.018	0	7
Cldn10	0	0.72819	0.612	0.02	0	7
Tril	0	0.724165	0.584	0.013	0	7
Slc6a11	0	0.716552	0.584	0.015	0	7
Hepacam	0	0.712959	0.6	0.015	0	7
Aqp4	0	0.703426	0.58	0.014	0	7
Slc6a1	0	0.697377	0.604	0.021	0	7
Cadm2	0	0.674376	0.556	0.013	0	7
Mlc1	0	0.674338	0.58	0.012	0	7
Lsamp	0	0.6573	0.612	0.021	0	7
Acsl6	0	0.65096	0.568	0.014	0	7
Mmd2	0	0.631818	0.592	0.013	0	7
Acsbg1	0	0.61275	0.584	0.015	0	7
Sox9	0	0.593707	0.56	0.014	0	7
AI464131	0	0.566165	0.512	0.009	0	7
Gprc5b	0	0.518412	0.528	0.011	0	7
Fjx1	0	0.516535	0.46	0.005	0	7
Pcdh10	0	0.494357	0.496	0.007	0	7
Nrxn1	3.74148e-307	0.746738	0.632	0.027	9.03791e-303	7
Nrcam	2.44187e-306	0.496979	0.492	0.008	5.89858e-302	7
Ptprz1	2.04995e-305	0.933289	0.736	0.047	4.95186e-301	7
Cspg5	3.50316e-305	0.896818	0.732	0.046	8.46222e-301	7
Pla2g7	7.07781e-304	0.858672	0.704	0.041	1.70972e-299	7
Ednrb	1.59511e-301	0.685989	0.552	0.016	3.85314e-297	7
Omg	1.43762e-299	0.535127	0.496	0.01	3.47272e-295	7
Mt3	6.38967e-294	0.68576	0.628	0.029	1.54349e-289	7
Fut9	9.50376e-294	0.509512	0.46	0.007	2.29573e-289	7
Tmem47	1.15891e-293	0.713584	0.592	0.023	2.79946e-289	7
Acsl3	9.02859e-293	0.767902	0.644	0.032	2.18095e-288	7
Gja1	1.26903e-289	0.97158	0.716	0.049	3.06548e-285	7
Kcnk1	2.64283e-289	0.445427	0.436	0.005	6.38401e-285	7
Scrg1	8.5597e-289	0.460441	0.448	0.006	2.06768e-284	7
St6galnac5	1.36591e-288	0.493484	0.428	0.005	3.2995e-284	7
Cntfr	2.19984e-288	0.535788	0.516	0.013	5.31394e-284	7
Adcyap1r1	1.22219e-287	0.480752	0.468	0.008	2.95233e-283	7
Fam171b	3.37172e-287	0.586075	0.536	0.016	8.14472e-283	7
Ddah1	4.60691e-287	0.522017	0.48	0.01	1.11284e-282	7
Phyhipl	3.34415e-285	0.460773	0.468	0.009	8.07812e-281	7
Gabrb1	1.28237e-284	0.631883	0.536	0.017	3.09769e-280	7
Pou3f3	1.99856e-284	0.482453	0.48	0.01	4.82773e-280	7
Slc25a18	2.25061e-282	0.469385	0.464	0.009	5.43658e-278	7
F3	8.80505e-280	0.60431	0.536	0.018	2.12695e-275	7
Ntm	1.96908e-278	0.55781	0.52	0.016	4.75651e-274	7
Cyp2j9	2.44165e-278	0.410945	0.416	0.005	5.89805e-274	7
Aldoc	1.02765e-277	1.06194	0.796	0.076	2.4824e-273	7
Gpr37l1	8.46251e-277	0.975952	0.672	0.044	2.04421e-272	7
Sox2	3.68352e-273	0.447336	0.452	0.009	8.8979e-269	7
Baalc	5.67283e-272	0.454569	0.456	0.009	1.37033e-267	7
Gabrg1	2.09662e-270	0.412699	0.412	0.005	5.06461e-266	7
Arxes2	2.574e-270	0.360658	0.396	0.004	6.21775e-266	7
Ntsr2	3.86447e-269	0.898633	0.704	0.053	9.33502e-265	7
Fzd2	1.49218e-267	0.422439	0.408	0.005	3.6045e-263	7
Paqr8	2.1721e-267	0.649803	0.588	0.028	5.24692e-263	7
Id4	1.06921e-264	0.632765	0.568	0.025	2.58279e-260	7
Bcan	2.65948e-262	0.889028	0.716	0.058	6.42423e-258	7
Asrgl1	1.16918e-261	0.525541	0.528	0.02	2.82428e-257	7
Slitrk2	5.34405e-261	0.366571	0.388	0.004	1.29091e-256	7
Cmtm5	1.333e-260	0.561058	0.536	0.021	3.21999e-256	7
Ttyh1	2.55685e-260	0.983607	0.78	0.079	6.17633e-256	7
Cnn3	4.08667e-260	0.486604	0.504	0.017	9.87176e-256	7
Slc7a10	2.12846e-253	0.540676	0.496	0.017	5.14152e-249	7
Slc38a3	7.3611e-252	0.368899	0.408	0.007	1.77815e-247	7
Dkk3	2.07226e-249	0.425718	0.388	0.005	5.00574e-245	7
Trim9	2.34779e-249	0.428264	0.456	0.012	5.67133e-245	7
Grm3	8.09791e-248	0.4855	0.46	0.013	1.95613e-243	7
Hopx	4.72146e-247	0.569905	0.512	0.021	1.14052e-242	7
Entpd2	1.10862e-246	0.311294	0.344	0.002	2.67799e-242	7
Fam107a	1.01024e-245	0.740847	0.64	0.045	2.44033e-241	7
Gstm1	1.52954e-244	0.835989	0.736	0.071	3.69475e-240	7
Prelp	4.84207e-244	0.473257	0.436	0.011	1.16965e-239	7
Gldc	6.06053e-243	0.346411	0.368	0.004	1.46398e-238	7
Gpc5	7.11435e-243	0.362762	0.38	0.005	1.71854e-238	7
Sdc2	8.1077e-240	0.401549	0.408	0.009	1.9585e-235	7
Cpe	1.32749e-239	1.00928	0.74	0.077	3.20669e-235	7
Timp4	8.14006e-238	0.403613	0.4	0.008	1.96631e-233	7
Cdh2	1.66953e-237	0.351755	0.364	0.005	4.03293e-233	7
Cadm4	1.50166e-236	0.383497	0.412	0.009	3.62742e-232	7
Epdr1	2.496e-235	0.355248	0.368	0.005	6.02934e-231	7
Prnp	4.477e-235	0.989203	0.712	0.071	1.08146e-230	7
Aplp1	1.3875e-234	0.633587	0.592	0.037	3.35164e-230	7
Ppp1r3c	1.68645e-234	0.302147	0.34	0.003	4.0738e-230	7
Rgs20	3.62338e-232	0.351741	0.364	0.005	8.75263e-228	7
Scara3	1.4647e-231	0.394904	0.38	0.007	3.53813e-227	7
Mt2	1.72714e-230	0.611097	0.564	0.033	4.17207e-226	7
Mtss1l	2.64759e-229	0.531373	0.556	0.031	6.39552e-225	7
Grin2c	7.52012e-229	0.488994	0.48	0.019	1.81656e-224	7
Clu	2.32476e-228	1.06131	0.804	0.108	5.6157e-224	7
Aldh1l1	9.26214e-227	0.33953	0.372	0.007	2.23736e-222	7
Ptn	4.08505e-222	0.900488	0.724	0.079	9.86785e-218	7
Mfge8	1.14194e-221	0.779764	0.64	0.055	2.75847e-217	7
Ndrg2	3.01503e-221	0.94188	0.8	0.11	7.2831e-217	7
Lix1	4.9755e-220	0.462139	0.452	0.017	1.20188e-215	7
Plpp3	4.82574e-219	1.14591	0.852	0.138	1.16571e-214	7
Atp1b2	6.61424e-219	1.11013	0.8	0.114	1.59773e-214	7
Itgb8	1.11277e-218	0.398139	0.388	0.009	2.68801e-214	7
Ncam1	2.24799e-218	0.415614	0.42	0.013	5.43024e-214	7
Kcnj16	1.33398e-217	0.388378	0.376	0.008	3.22235e-213	7
Dclk1	3.52606e-216	0.645172	0.588	0.042	8.51754e-212	7
Gnao1	1.24003e-215	0.766941	0.672	0.065	2.99541e-211	7
Tst	1.25367e-215	0.396797	0.404	0.012	3.02836e-211	7
Slc39a12	2.29325e-215	0.636833	0.592	0.044	5.53956e-211	7
2900052N01Rik	5.10678e-215	0.359789	0.356	0.007	1.23359e-210	7
Timp3	8.36199e-215	0.701627	0.644	0.055	2.01992e-210	7
Rorb	2.0749e-213	0.361259	0.368	0.008	5.01212e-209	7
Gm3764	5.80278e-213	0.566231	0.56	0.037	1.40172e-208	7
Abhd3	1.21237e-212	0.608056	0.596	0.045	2.92859e-208	7
Cxcl14	9.16212e-212	0.634271	0.568	0.04	2.2132e-207	7
Igdcc4	2.98787e-209	0.329747	0.388	0.011	7.2175e-205	7
Npas3	2.59885e-207	0.348601	0.34	0.006	6.27778e-203	7
Prex2	1.54497e-206	0.391766	0.408	0.014	3.73204e-202	7
Chchd10	1.6955e-205	0.384465	0.408	0.014	4.09565e-201	7
Hsd11b1	1.88978e-204	0.316167	0.308	0.003	4.56494e-200	7
Nedd4	2.18951e-204	0.466013	0.488	0.026	5.28897e-200	7
Plxnb1	3.82433e-204	0.428726	0.464	0.022	9.23804e-200	7
Tlcd1	1.15676e-203	0.387409	0.396	0.013	2.79427e-199	7
Igsf11	1.68883e-201	0.294637	0.348	0.007	4.07953e-197	7
Gria2	9.79761e-201	0.582149	0.588	0.046	2.36671e-196	7
Dtna	3.04703e-200	0.498821	0.512	0.031	7.3604e-196	7
Dio2	3.38028e-200	0.391641	0.36	0.009	8.1654e-196	7
Car2	3.96569e-200	0.643399	0.596	0.051	9.57953e-196	7
Lhx2	1.83578e-199	0.356237	0.352	0.008	4.43451e-195	7
Mfap3l	1.92487e-199	0.367049	0.372	0.011	4.64973e-195	7
Slc1a4	2.17263e-199	0.422511	0.456	0.022	5.24822e-195	7
Bmpr1b	2.46307e-199	0.253476	0.28	0.002	5.9498e-195	7
Fmn2	6.02846e-199	0.293222	0.308	0.004	1.45623e-194	7
Fxyd1	1.51527e-198	0.371056	0.412	0.015	3.66029e-194	7
Hapln1	1.39197e-197	0.313013	0.312	0.005	3.36245e-193	7
Cyp7b1	3.75728e-196	0.252936	0.272	0.001	9.07608e-192	7
Mfsd2a	4.47031e-196	0.334596	0.36	0.01	1.07985e-191	7
Gstm5	6.76881e-196	0.602278	0.616	0.056	1.63507e-191	7
Kcnn2	9.36422e-196	0.282432	0.3	0.004	2.26202e-191	7
Itih3	1.42422e-195	0.353928	0.336	0.007	3.44034e-191	7
Alcam	3.21293e-193	0.392752	0.416	0.017	7.76116e-189	7
Abat	9.30369e-193	0.262502	0.3	0.004	2.2474e-188	7
Tagln3	4.00461e-192	0.294102	0.332	0.007	9.67354e-188	7
Atp1a2	2.22093e-189	1.14267	0.896	0.204	5.36487e-185	7
Fermt2	9.88188e-189	0.443761	0.448	0.023	2.38707e-184	7
Fabp5	1.72756e-187	0.494166	0.488	0.03	4.17308e-183	7
Gas1	4.92429e-187	0.284071	0.292	0.004	1.18951e-182	7
Pantr1	5.86024e-187	0.377359	0.364	0.012	1.4156e-182	7
Nr2f1	2.20421e-186	0.317423	0.356	0.011	5.3245e-182	7
Btbd17	1.11038e-185	0.277066	0.324	0.007	2.68222e-181	7
Pdpn	6.10427e-185	0.256856	0.276	0.003	1.47455e-180	7
Rgcc	7.1352e-182	0.34523	0.38	0.015	1.72358e-177	7
Fgfr1	3.90094e-181	0.319164	0.348	0.011	9.4231e-177	7
Tspan15	1.038e-180	0.255865	0.3	0.005	2.50738e-176	7
Rapgef3	1.53153e-180	0.330403	0.392	0.016	3.69955e-176	7
Nckap1	1.01063e-179	0.32143	0.376	0.014	2.44128e-175	7
Slc1a2	5.62175e-178	1.13107	0.9	0.229	1.35799e-173	7
Plcd4	2.34246e-177	0.290396	0.328	0.009	5.65845e-173	7
Sfxn5	1.44058e-176	0.552535	0.556	0.05	3.47987e-172	7
Csdc2	2.05774e-176	0.254443	0.288	0.005	4.97068e-172	7
Spry2	2.80072e-176	0.285311	0.316	0.008	6.76541e-172	7
Vegfa	4.76773e-176	0.426371	0.448	0.026	1.15169e-171	7
S100a16	5.13568e-176	0.400267	0.416	0.021	1.24057e-171	7
Fam213a	3.9622e-175	0.636609	0.588	0.061	9.57109e-171	7
S100a1	3.44295e-174	0.511497	0.524	0.043	8.31678e-170	7
Sparcl1	6.98227e-174	1.0748	0.872	0.206	1.68664e-169	7
Nnat	7.21978e-174	0.489873	0.428	0.024	1.74401e-169	7
Fabp7	8.90235e-174	0.257993	0.268	0.003	2.15045e-169	7
Cyp2j6	7.35938e-173	0.254362	0.28	0.005	1.77773e-168	7
Psd2	8.18784e-173	0.300089	0.332	0.01	1.97785e-168	7
Klf9	9.50134e-173	0.414265	0.44	0.026	2.29514e-168	7
Clmn	3.53212e-172	0.40024	0.412	0.021	8.5322e-168	7
Pcdh17	2.40851e-171	0.28704	0.284	0.005	5.81798e-167	7
Slc7a11	2.4387e-170	0.348821	0.336	0.011	5.89092e-166	7
Ncan	4.32481e-169	0.293304	0.316	0.009	1.0447e-164	7
Maob	1.25846e-168	0.267026	0.292	0.006	3.03994e-164	7
Sash1	1.5382e-168	0.313728	0.356	0.014	3.71569e-164	7
Astn1	1.54282e-168	0.251903	0.268	0.004	3.72685e-164	7
Dner	1.76911e-168	0.253025	0.244	0.002	4.27347e-164	7
Ptprf	1.98111e-165	0.265846	0.296	0.007	4.78558e-161	7
Pfn2	4.6191e-163	0.330125	0.38	0.018	1.11579e-158	7
Map2	7.95831e-162	0.314883	0.328	0.011	1.92241e-157	7
Shisa4	8.49228e-162	0.294155	0.316	0.01	2.0514e-157	7
Apln	1.4705e-160	0.25929	0.26	0.004	3.55213e-156	7
Pygm	2.07493e-160	0.265439	0.312	0.01	5.0122e-156	7
Kcnj10	7.03072e-160	0.416262	0.468	0.035	1.69834e-155	7
Nfib	1.82074e-159	0.429052	0.448	0.031	4.39818e-155	7
Nwd1	3.10805e-158	0.302999	0.34	0.014	7.5078e-154	7
Fam181b	1.00568e-153	0.25836	0.3	0.009	2.42932e-149	7
Mdk	3.58329e-152	0.326489	0.36	0.018	8.65579e-148	7
Daam2	7.43321e-152	0.336044	0.388	0.022	1.79557e-147	7
Ppargc1a	3.4871e-151	0.269295	0.276	0.007	8.42343e-147	7
Sdc4	5.02658e-151	0.675615	0.648	0.096	1.21422e-146	7
Slc14a1	9.91857e-151	0.277445	0.28	0.008	2.39593e-146	7
Lgi1	5.63949e-150	0.258773	0.272	0.007	1.36227e-145	7
Pfkm	1.23664e-149	0.362648	0.416	0.028	2.98723e-145	7
Ezr	2.41746e-149	0.4917	0.476	0.043	5.83961e-145	7
Gfap	4.32615e-149	0.51845	0.444	0.036	1.04502e-144	7
Pcdh9	2.01613e-146	0.258992	0.304	0.011	4.87016e-142	7
Limch1	9.45566e-145	0.303141	0.348	0.018	2.28411e-140	7
Fez1	5.80945e-143	0.294036	0.34	0.017	1.40333e-138	7
Slco1c1	9.44466e-143	0.531924	0.524	0.057	2.28145e-138	7
Cystm1	1.46026e-141	0.263284	0.316	0.014	3.52741e-137	7
Atp1b1	5.04226e-141	0.378023	0.368	0.023	1.21801e-136	7
Chst2	1.10181e-140	0.507017	0.516	0.055	2.66153e-136	7
S1pr1	3.7911e-140	0.784648	0.692	0.132	9.15777e-136	7
Kif1a	1.01705e-139	0.354024	0.404	0.029	2.4568e-135	7
Enah	1.56539e-139	0.31471	0.36	0.021	3.78135e-135	7
Cyp2d22	2.17475e-139	0.299896	0.348	0.019	5.25334e-135	7
Syt11	1.86648e-137	0.69124	0.688	0.127	4.50867e-133	7
Vcam1	6.81102e-137	0.396184	0.46	0.041	1.64527e-132	7
Adk	8.21815e-135	0.376398	0.42	0.034	1.98518e-130	7
Dhcr24	9.00941e-135	0.324677	0.352	0.021	2.17631e-130	7
Prdx6	1.5906e-133	0.715705	0.696	0.145	3.84226e-129	7
Tmem229a	5.32482e-131	0.322978	0.344	0.021	1.28626e-126	7
Farp1	2.85235e-125	0.261153	0.332	0.02	6.89015e-121	7
Gpm6b	2.9377e-125	0.693329	0.712	0.149	7.0963e-121	7
Syne1	2.32338e-122	0.358691	0.412	0.037	5.61236e-118	7
Slc27a1	1.20641e-120	0.535484	0.58	0.092	2.91421e-116	7
Scd2	3.25642e-119	0.778701	0.824	0.269	7.86621e-115	7
2310022B05Rik	1.1209e-113	0.37934	0.424	0.045	2.70764e-109	7
Phkg1	7.16572e-112	0.358359	0.416	0.043	1.73095e-107	7
Myo10	4.31757e-110	0.284361	0.348	0.028	1.04295e-105	7
Msmo1	5.63433e-104	0.569098	0.612	0.124	1.36103e-99	7
Pgm2	3.36603e-102	0.310469	0.42	0.048	8.13098e-98	7
Ccnd2	8.37399e-101	0.255641	0.272	0.017	2.02282e-96	7
Mt1	2.90471e-100	0.673732	0.836	0.305	7.01662e-96	7
Apoe.1	3.72577e-97	0.771124	0.836	0.303	8.99997e-93	7
Metrn	5.80359e-97	0.315892	0.356	0.036	1.40191e-92	7
Slc1a3	3.62972e-96	0.721135	0.928	0.535	8.76796e-92	7
Tmod2	1.65958e-95	0.290897	0.348	0.034	4.00889e-91	7
Myo6	3.81583e-92	0.413407	0.528	0.091	9.21752e-88	7
Eps8	1.20193e-91	0.255438	0.316	0.029	2.90339e-87	7
Dbi	4.30968e-91	0.580625	0.668	0.181	1.04105e-86	7
Pdk2	8.10212e-90	0.366968	0.468	0.072	1.95715e-85	7
Ank2	1.33428e-89	0.49352	0.596	0.131	3.22308e-85	7
Mageh1	4.82964e-87	0.279368	0.364	0.042	1.16665e-82	7
Sema6d	7.50119e-87	0.29397	0.368	0.043	1.81199e-82	7
Tubb2b	3.84743e-86	0.536112	0.64	0.164	9.29385e-82	7
Gpd2	1.4258e-84	0.302356	0.356	0.042	3.44416e-80	7
Adgrl1	2.24912e-84	0.343789	0.456	0.071	5.43296e-80	7
Ptch1	1.45535e-81	0.369959	0.456	0.076	3.51554e-77	7
Psat1	1.09887e-77	0.314605	0.408	0.062	2.65443e-73	7
S100b	2.42957e-76	0.396911	0.504	0.097	5.86888e-72	7
Srebf1	1.45101e-75	0.295712	0.396	0.059	3.50505e-71	7
Slc15a2	3.65406e-75	0.323643	0.444	0.075	8.82675e-71	7
Pik3ip1	1.57527e-74	0.259969	0.32	0.038	3.80523e-70	7
Pygb	3.30158e-74	0.359839	0.484	0.093	7.9753e-70	7
Ctnnd2	1.92557e-73	0.367064	0.488	0.094	4.65141e-69	7
Smpdl3a	2.03726e-72	0.387704	0.5	0.104	4.9212e-68	7
Tspan7	3.58492e-72	0.527003	0.916	0.643	8.65973e-68	7
4930402H24Rik	7.73626e-72	0.332466	0.42	0.072	1.86877e-67	7
Ahcyl1	6.31422e-71	0.45812	0.672	0.198	1.52526e-66	7
Elovl5	3.73415e-66	0.455268	0.64	0.197	9.02022e-62	7
Insig1	5.5285e-66	0.355802	0.468	0.098	1.33546e-61	7
Ddhd1	3.58735e-65	0.326863	0.412	0.076	8.6656e-61	7
Agpat5	5.69726e-64	0.377355	0.52	0.123	1.37623e-59	7
Slc41a1	1.18001e-59	0.298965	0.396	0.076	2.85043e-55	7
Lgi4	5.58224e-59	0.263171	0.396	0.073	1.34845e-54	7
Chst1	6.38335e-58	0.31327	0.468	0.104	1.54196e-53	7
Nr1d1	2.47255e-57	0.362945	0.528	0.136	5.9727e-53	7
Ramp1	8.43705e-52	0.288762	0.436	0.1	2.03805e-47	7
Ckb	1.21547e-51	0.42507	0.772	0.356	2.93609e-47	7
Hmgcs1	1.22085e-51	0.328883	0.46	0.114	2.94908e-47	7
Aldh6a1	2.8025e-51	0.29908	0.44	0.104	6.76972e-47	7
Eva1a	3.27835e-51	0.306105	0.472	0.117	7.91918e-47	7
Rcn2	8.80031e-51	0.413869	0.628	0.231	2.1258e-46	7
Sc5d	1.2512e-48	0.277021	0.408	0.093	3.0224e-44	7
Srebf2	2.45898e-48	0.292764	0.424	0.102	5.93992e-44	7
Slc25a4	1.80822e-47	0.383999	0.7	0.279	4.36794e-43	7
Hacd3	8.34063e-47	0.396902	0.636	0.248	2.01476e-42	7
Appl2	7.76597e-46	0.352814	0.604	0.207	1.87595e-41	7
Glud1	1.63455e-44	0.40835	0.724	0.352	3.94841e-40	7
Mgll	3.25764e-44	0.375607	0.584	0.209	7.86915e-40	7
Tspan3	4.3463e-44	0.396444	0.76	0.403	1.04989e-39	7
Hacd2	6.94146e-44	0.363808	0.592	0.216	1.67678e-39	7
Msi2	1.70764e-43	0.375821	0.62	0.226	4.12498e-39	7
Slc22a17	1.97855e-43	0.31924	0.568	0.182	4.77939e-39	7
Arap2	3.87408e-43	0.262382	0.44	0.113	9.35822e-39	7
Slc48a1	5.1075e-42	0.259224	0.416	0.106	1.23377e-37	7
Kif1b	2.63269e-40	0.394818	0.636	0.279	6.35952e-36	7
Dag1	9.31102e-40	0.354801	0.612	0.239	2.24917e-35	7
Paqr7	1.27112e-39	0.281401	0.448	0.13	3.07053e-35	7
Chpt1	1.46528e-39	0.331958	0.48	0.155	3.53953e-35	7
Ccdc88a	4.48913e-38	0.377488	0.612	0.246	1.08439e-33	7
Tprkb	6.56265e-38	0.288975	0.448	0.135	1.58527e-33	7
Acadl	1.90359e-37	0.287045	0.508	0.164	4.59832e-33	7
Gabbr1	9.56426e-37	0.339051	0.592	0.236	2.31034e-32	7
Cadm1	2.29594e-36	0.372196	0.812	0.487	5.54608e-32	7
Pbx1	1.35163e-35	0.253739	0.388	0.107	3.26501e-31	7
Eno1	8.72906e-34	0.305049	0.552	0.212	2.10859e-29	7
Aplp2	3.13486e-32	0.327066	0.676	0.311	7.57256e-28	7
Add3	4.4654e-32	0.341903	0.652	0.312	1.07866e-27	7
Pgk1	4.83992e-32	0.273621	0.512	0.184	1.16913e-27	7
Fads1	5.19568e-32	0.318349	0.608	0.265	1.25507e-27	7
Lfng	5.89581e-31	0.30765	0.6	0.255	1.42419e-26	7
Ugp2	7.22174e-31	0.26112	0.468	0.164	1.74448e-26	7
Sptbn1	7.6602e-31	0.283512	0.484	0.171	1.8504e-26	7
Il18	2.64707e-30	0.26384	0.488	0.177	6.39426e-26	7
Zbtb20	4.62178e-30	0.343335	0.68	0.32	1.11644e-25	7
Aldh2	1.05262e-29	0.260976	0.528	0.198	2.54271e-25	7
Ttyh3	1.7541e-28	0.2938	0.784	0.522	4.23721e-24	7
Ndufa4	5.41348e-27	0.272668	0.652	0.296	1.30768e-22	7
Spag9	1.01198e-25	0.289045	0.612	0.287	2.44454e-21	7
Hlf	1.12913e-25	0.274643	0.532	0.217	2.72754e-21	7
Hadhb	2.2477e-25	0.250716	0.536	0.218	5.42954e-21	7
Cs	1.31703e-24	0.254751	0.516	0.217	3.18142e-20	7
Clcn3	6.66617e-23	0.255609	0.556	0.247	1.61028e-18	7
Camk2n1	1.91618e-22	0.277596	0.732	0.447	4.62873e-18	7
Selenow	2.80958e-22	0.253832	0.596	0.281	6.78682e-18	7
Prdx1	9.46171e-21	0.25527	0.704	0.416	2.28557e-16	7
Atp5g3	9.99044e-21	0.255455	0.668	0.39	2.41329e-16	7
Lgals3	4.20713e-290	0.737565	0.59	0.012	1.01628e-285	5	AR
Rab7b	3.92534e-287	0.714665	0.615	0.014	9.48205e-283	5
Igf1	4.23799e-240	0.555948	0.385	0.004	1.02373e-235	5
Lilr4b	2.98223e-233	0.568466	0.541	0.015	7.20388e-229	5
Cybb	1.04609e-206	0.90192	0.779	0.05	2.52694e-202	5
Cst7	3.6622e-177	0.811703	0.664	0.042	8.84642e-173	5
Lpl	8.12794e-175	1.09352	0.803	0.073	1.96338e-170	5
Ctse	1.94998e-169	0.718595	0.639	0.041	4.71038e-165	5
Ch25h	1.62243e-168	0.460761	0.336	0.006	3.91914e-164	5
Cxcr4	1.25797e-163	0.499492	0.402	0.012	3.03875e-159	5
Pianp	1.75363e-163	0.413008	0.344	0.007	4.23607e-159	5
Spp1	3.78077e-153	0.646147	0.328	0.007	9.13284e-149	5
Axl	1.04007e-137	0.803193	0.877	0.115	2.51239e-133	5
Msr1	4.11661e-126	0.339923	0.311	0.009	9.94407e-122	5
Wfdc17	6.19224e-120	0.285665	0.246	0.005	1.4958e-115	5
Gas2l3	3.26066e-118	0.372833	0.377	0.018	7.87645e-114	5
Lilrb4a	1.82542e-112	0.253917	0.27	0.008	4.40948e-108	5
Ms4a7	1.6899e-109	0.286427	0.197	0.003	4.08213e-105	5
Fxyd5	2.8362e-105	0.554701	0.574	0.057	6.85113e-101	5
Itgax	1.51276e-104	0.534936	0.516	0.044	3.65422e-100	5
Gpnmb	1.6258e-100	0.45426	0.205	0.004	3.92729e-96	5
Egln3	9.09176e-94	0.251267	0.246	0.008	2.1962e-89	5
Atp1a3	6.10408e-87	0.44353	0.467	0.044	1.4745e-82	5
Capg	6.20974e-82	0.451983	0.549	0.066	1.50003e-77	5
Lgals1	3.5811e-78	0.330741	0.295	0.018	8.6505e-74	5
Vat1	2.81338e-75	0.370331	0.426	0.042	6.79599e-71	5
Myo1e	2.9352e-74	0.457159	0.525	0.067	7.09027e-70	5
H2-Ab1	1.35016e-73	0.596327	0.525	0.067	3.26144e-69	5
Cxcl14.1	3.21705e-73	0.502447	0.5	0.061	7.7711e-69	5
Plaur	3.21372e-72	0.357441	0.377	0.034	7.76307e-68	5
Ptchd1	6.25551e-71	0.291663	0.328	0.025	1.51108e-66	5
Cd72	1.20279e-70	0.349207	0.336	0.027	2.90545e-66	5
Anxa5	1.91925e-67	0.479703	0.607	0.099	4.63615e-63	5
Fgr	1.18627e-65	0.279736	0.328	0.027	2.86557e-61	5
Cd74	1.64343e-65	0.806289	0.705	0.151	3.96986e-61	5
Ptger4	4.87133e-65	0.325371	0.352	0.033	1.17672e-60	5
Plin2	7.78634e-65	0.374879	0.426	0.049	1.88087e-60	5
Iqgap1	1.05338e-63	0.429769	0.484	0.065	2.54454e-59	5
P2ry12	1.70787e-62	-0.587781	0.77	0.997	4.12553e-58	5
Il2rg	1.51775e-60	0.334307	0.377	0.041	3.66627e-56	5
Apoe.2	6.94827e-60	0.968711	0.861	0.321	1.67842e-55	5
Cd63	1.8497e-58	0.608384	0.975	0.578	4.46815e-54	5
Myo5a	6.69725e-58	0.392547	0.5	0.075	1.61779e-53	5
Lyz2	5.69577e-56	0.835803	0.869	0.351	1.37587e-51	5
Ctsb	7.58791e-55	0.262408	0.992	0.993	1.83294e-50	5
Cpd	9.95194e-55	0.542334	0.705	0.168	2.40399e-50	5
Cd52	3.94812e-54	0.659416	0.893	0.392	9.53707e-50	5
Nceh1	3.10733e-52	0.41212	0.541	0.098	7.50607e-48	5
Pld3	8.56077e-52	0.407363	0.557	0.104	2.06794e-47	5
Glipr1	3.02717e-51	0.34896	0.443	0.065	7.31244e-47	5
Cd300lf	5.31327e-51	0.255474	0.279	0.026	1.28347e-46	5
Selplg	1.54104e-48	-0.397514	0.828	0.994	3.72253e-44	5
Vim	6.19025e-45	0.423855	0.434	0.076	1.49532e-40	5
P2ry13	6.71142e-45	-0.505143	0.656	0.962	1.62121e-40	5
H2-Aa	3.91924e-44	0.486094	0.303	0.038	9.46731e-40	5
Cstb	5.84992e-44	0.518111	0.779	0.237	1.41311e-39	5
Dab2	6.37126e-44	0.306937	0.328	0.043	1.53904e-39	5
Tpm4	1.87359e-43	0.334933	0.492	0.091	4.52585e-39	5
Ctsz	4.97697e-43	0.337674	0.992	0.843	1.20224e-38	5
Cxcl16	7.53611e-43	0.453685	0.664	0.172	1.82042e-38	5
Cxcl13	2.29574e-41	0.626452	0.328	0.047	5.5456e-37	5
Ly9	2.36492e-41	0.423664	0.607	0.146	5.7127e-37	5
Mif	6.87049e-41	0.349877	0.475	0.093	1.65964e-36	5
Siglech	8.13557e-40	-0.357154	0.828	0.99	1.96523e-35	5
Aplp2.1	9.86161e-39	0.488398	0.844	0.319	2.38217e-34	5
Tmem119	4.70063e-38	-0.582738	0.393	0.867	1.13548e-33	5
H2-Eb1	5.67276e-38	0.38813	0.246	0.028	1.37031e-33	5
Fabp5.1	6.4918e-38	0.43282	0.328	0.052	1.56816e-33	5
Maff	9.04833e-38	0.25724	0.262	0.032	2.18571e-33	5
Rpl23	2.28537e-37	0.274961	0.984	0.894	5.52055e-33	5
Sdc3	4.47699e-37	0.415535	0.623	0.164	1.08146e-32	5
Ank	7.40744e-37	0.497803	0.574	0.16	1.78934e-32	5
H2-D1	2.41034e-36	0.346399	0.984	0.842	5.82242e-32	5
Gapdh	4.57946e-36	0.392639	0.967	0.708	1.10621e-31	5
Rap2b	1.2745e-35	0.307693	0.41	0.078	3.07869e-31	5
Rps26	2.10748e-35	0.389274	0.943	0.662	5.09083e-31	5
Slc2a5	3.06148e-35	-0.597627	0.352	0.829	7.39532e-31	5
Rassf3	8.55472e-35	0.409263	0.664	0.193	2.06648e-30	5
Hcar2	1.15706e-34	0.362376	0.402	0.079	2.795e-30	5
Rps8	2.61242e-34	0.267928	0.975	0.875	6.31057e-30	5
Cd68	5.99836e-34	0.328236	0.959	0.803	1.44896e-29	5
Csf1	6.13789e-34	0.478887	0.516	0.133	1.48267e-29	5
Rpl35	8.74328e-34	0.401514	0.943	0.605	2.11203e-29	5
Rpl38	1.25876e-33	0.396323	0.967	0.605	3.04067e-29	5
Sall1	5.67149e-33	-0.455286	0.59	0.909	1.37001e-28	5
Pgk1.1	9.15168e-33	0.446516	0.607	0.192	2.21068e-28	5
Cd9	4.5553e-32	0.276959	0.984	0.89	1.10038e-27	5
Rps24	6.42606e-32	0.255625	0.992	0.883	1.55228e-27	5
Ivns1abp	1.75362e-31	-0.345474	0.746	0.947	4.23605e-27	5
Ptgs1	2.01104e-31	-0.39304	0.705	0.958	4.85787e-27	5
Rpl39	4.09743e-31	0.298409	0.967	0.816	9.89774e-27	5
Hif1a	8.95439e-31	0.406479	0.689	0.235	2.16302e-26	5
Slc16a3	1.05721e-30	0.264619	0.287	0.046	2.55379e-26	5
Rps12	1.58998e-30	0.258386	0.984	0.883	3.84076e-26	5
Pkm	1.942e-30	0.437774	0.713	0.269	4.6911e-26	5
Rps20	1.96831e-30	0.313239	0.951	0.78	4.75465e-26	5
Rpl32	2.40271e-30	0.393232	0.926	0.557	5.804e-26	5
Lgals3bp	2.65678e-30	0.499005	0.803	0.381	6.41773e-26	5
Dpp7	4.72558e-30	0.294625	0.459	0.106	1.14151e-25	5
Rps25	4.88945e-30	0.301022	0.984	0.789	1.18109e-25	5
Ndufa1	6.49356e-30	0.365364	0.639	0.196	1.56858e-25	5
Adgrg1	7.68954e-30	-0.510486	0.393	0.782	1.85749e-25	5
Tlr2	8.02666e-30	0.491656	0.68	0.268	1.93892e-25	5
Jun	2.10401e-29	-0.284638	0.861	0.972	5.08245e-25	5
Il6ra	2.37351e-29	-0.386584	0.664	0.919	5.73345e-25	5
Rpl6	2.65381e-29	0.276773	0.984	0.819	6.41054e-25	5
Glul	2.8558e-29	-0.280034	0.943	0.985	6.89848e-25	5
Nrp2	4.75054e-29	0.341292	0.549	0.151	1.14754e-24	5
AU020206	6.02266e-29	0.439483	0.77	0.328	1.45483e-24	5
Ell2	1.11072e-28	0.252235	0.32	0.059	2.68305e-24	5
Rps16	1.30782e-28	0.349807	0.926	0.647	3.15917e-24	5
Srgap2	1.62843e-28	-0.383631	0.664	0.874	3.93364e-24	5
Gnas	1.77035e-28	0.25765	0.951	0.887	4.27645e-24	5
Itga5	5.0883e-28	0.276683	0.344	0.069	1.22913e-23	5
Rpl23a	6.07095e-28	0.299432	0.984	0.769	1.4665e-23	5
Rps28	7.34408e-28	0.313844	0.91	0.749	1.77404e-23	5
Aldoa	1.42558e-27	0.432964	0.852	0.533	3.44363e-23	5
Maf	1.77413e-27	-0.375025	0.713	0.938	4.28559e-23	5
Csf2ra	1.962e-27	0.41964	0.902	0.488	4.7394e-23	5
Chst2.1	2.49152e-27	0.287731	0.361	0.076	6.01852e-23	5
Milr1	3.15586e-27	0.269359	0.467	0.115	7.6233e-23	5
Rps3a1	1.4075e-26	0.259024	0.984	0.822	3.39995e-22	5
Rpl41	1.44116e-26	0.381343	0.852	0.499	3.48127e-22	5
Coro1c	8.80257e-26	0.319249	0.5	0.144	2.12635e-21	5
Rpl27a	1.34432e-25	0.267514	0.934	0.799	3.24733e-21	5
Gnptab	2.00247e-25	0.255166	0.402	0.095	4.83717e-21	5
Cd164	2.33781e-25	-0.313702	0.754	0.884	5.64722e-21	5
Rps6	2.62727e-25	0.287012	0.959	0.743	6.34644e-21	5
Lpcat2	3.13363e-25	-0.329446	0.713	0.922	7.56959e-21	5
Gusb	3.66635e-25	0.382629	0.91	0.532	8.85645e-21	5
Slco2b1	3.82272e-25	-0.306577	0.746	0.921	9.23417e-21	5
Npc2	4.08057e-25	0.282284	0.943	0.783	9.85703e-21	5
Rps23	4.91866e-25	0.255232	0.959	0.816	1.18815e-20	5
Gpr34	1.12347e-24	-0.282551	0.852	0.957	2.71385e-20	5
Cmtm6	1.22648e-24	-0.315362	0.73	0.902	2.96269e-20	5
Rpl12	1.76693e-24	0.35654	0.893	0.545	4.26819e-20	5
Rpl37a	2.04389e-24	0.298986	0.934	0.743	4.93723e-20	5
Rps5	2.35202e-24	0.336802	0.893	0.627	5.68153e-20	5
Clic4	2.51722e-24	0.271799	0.41	0.103	6.0806e-20	5
Ifngr1	4.0401e-24	-0.300058	0.77	0.918	9.75927e-20	5
Col27a1	4.11904e-24	-0.482116	0.377	0.749	9.94995e-20	5
Rpl22	6.1365e-24	0.365747	0.902	0.465	1.48233e-19	5
Rpl35a	8.48316e-24	0.278298	0.967	0.78	2.04919e-19	5
C3ar1	9.65599e-24	0.375897	0.91	0.57	2.3325e-19	5
Gla	1.26717e-23	0.292744	0.467	0.131	3.06098e-19	5
Rps27a	1.79285e-23	0.255478	0.967	0.82	4.33082e-19	5
Soat1	2.1012e-23	0.391512	0.738	0.334	5.07566e-19	5
Rpl4	3.20206e-23	0.268026	0.967	0.775	7.73489e-19	5
Gpr65	3.70549e-23	0.301624	0.467	0.133	8.95097e-19	5
Pea15a	4.55772e-23	0.365454	0.811	0.416	1.10096e-18	5
Ms4a6c	5.21934e-23	0.321319	0.467	0.137	1.26078e-18	5
Rpl31	7.13352e-23	0.293812	0.902	0.708	1.72317e-18	5
Rack1	7.58347e-23	0.334113	0.869	0.563	1.83186e-18	5
Atp6v1a	1.09931e-22	0.386327	0.77	0.333	2.6555e-18	5
Itgam	2.63158e-22	-0.253257	0.828	0.958	6.35684e-18	5
Tpi1	3.37529e-22	0.351475	0.508	0.18	8.15335e-18	5
Kcnj2	5.52812e-22	0.393132	0.631	0.243	1.33537e-17	5
Got1	5.8958e-22	0.268137	0.443	0.127	1.42419e-17	5
Rpl9	1.14133e-21	0.279697	0.943	0.734	2.75699e-17	5
Rpl37	1.17564e-21	0.293725	0.91	0.685	2.83987e-17	5
Rps13	1.24417e-21	0.296247	0.951	0.691	3.00543e-17	5
Rps14	1.33752e-21	0.33882	0.91	0.552	3.23091e-17	5
Npm1	1.67976e-21	0.311816	0.926	0.673	4.05763e-17	5
Rpl10a	3.88483e-21	0.355841	0.844	0.458	9.3842e-17	5
Apbb2	9.70312e-21	0.288458	0.467	0.145	2.34389e-16	5
Rpl13	1.60496e-20	0.262711	0.943	0.748	3.87694e-16	5
Ldha	2.00276e-20	0.333229	0.623	0.248	4.83787e-16	5
Pgam1	2.31645e-20	0.35928	0.73	0.366	5.59561e-16	5
Tpd52	2.54597e-20	0.366316	0.738	0.358	6.15004e-16	5
Zfhx3	4.95416e-20	-0.32458	0.672	0.827	1.19673e-15	5
Atox1	5.15826e-20	0.254072	0.5	0.156	1.24603e-15	5
Ccr5	9.5566e-20	-0.343344	0.68	0.851	2.30849e-15	5
Prdx1.1	1.11733e-19	0.349619	0.803	0.423	2.69902e-15	5
Pdgfa	1.1719e-19	0.32909	0.508	0.176	2.83084e-15	5
Fn1	1.26743e-19	0.267053	0.18	0.03	3.0616e-15	5
Rpl21	1.53127e-19	0.294178	0.91	0.678	3.69893e-15	5
Rps7	2.05804e-19	0.320524	0.861	0.528	4.97141e-15	5
Rps15a	2.43561e-19	0.339958	0.787	0.403	5.88347e-15	5
Rps19	2.50806e-19	0.291986	0.574	0.21	6.05848e-15	5
Zfp36l2	6.19707e-19	-0.301752	0.738	0.923	1.49696e-14	5
Mef2a	6.99653e-19	-0.260393	0.77	0.901	1.69008e-14	5
Rpl10	7.97951e-19	0.280269	0.902	0.656	1.92753e-14	5
Rpl26	8.01652e-19	0.301365	0.852	0.609	1.93647e-14	5
Rpl36a	1.03285e-18	0.327492	0.803	0.505	2.49496e-14	5
Rpl19	1.2798e-18	0.326851	0.754	0.377	3.09148e-14	5
Rpl28	1.79293e-18	0.326284	0.697	0.318	4.331e-14	5
Gm11808	2.39609e-18	0.281102	0.59	0.219	5.78799e-14	5
Rplp0	2.65478e-18	0.330011	0.648	0.278	6.4129e-14	5
H2-K1	3.10016e-18	0.271184	0.975	0.78	7.48874e-14	5
Rps21	3.73073e-18	0.304833	0.852	0.575	9.01196e-14	5
Rplp2	4.1246e-18	0.329564	0.779	0.403	9.96339e-14	5
Eef1b2	4.19902e-18	0.26097	0.893	0.709	1.01432e-13	5
Apobec1	5.67304e-18	0.298887	0.59	0.228	1.37038e-13	5
Eno1.1	5.97607e-18	0.282869	0.59	0.223	1.44358e-13	5
Pebp1	6.56216e-18	0.277556	0.59	0.223	1.58515e-13	5
Litaf	1.56427e-17	0.314564	0.746	0.338	3.77866e-13	5
Fnip2	1.93431e-17	0.284625	0.541	0.201	4.67251e-13	5
Nap1l1	2.66618e-17	0.318324	0.77	0.361	6.44043e-13	5
Txnip	3.03124e-17	-0.354011	0.639	0.842	7.32226e-13	5
Plau	3.08179e-17	0.458208	0.607	0.3	7.44438e-13	5
Otulinl	3.19405e-17	-0.30346	0.598	0.788	7.71555e-13	5
Scpep1	3.2314e-17	0.306523	0.697	0.321	7.80577e-13	5
Rtcb	4.37403e-17	0.292963	0.631	0.267	1.05659e-12	5
Elmo1	5.57712e-17	-0.336836	0.475	0.709	1.34721e-12	5
Srgn	7.52749e-17	0.304684	0.893	0.601	1.81834e-12	5
Ybx1	1.07638e-16	0.305145	0.869	0.521	2.60011e-12	5
St3gal6	1.57766e-16	-0.317179	0.582	0.799	3.81099e-12	5
Nrip1	2.17137e-16	-0.331785	0.59	0.75	5.24516e-12	5
Cd83.3	3.52124e-16	0.36188	0.77	0.42	8.50591e-12	5
Cd14	4.1568e-16	0.315884	0.836	0.605	1.00412e-11	5
Rpl14	4.38891e-16	0.293631	0.68	0.311	1.06019e-11	5
Tmed3	6.55891e-16	0.283311	0.623	0.265	1.58437e-11	5
Rpl15	8.10468e-16	0.287946	0.828	0.486	1.95777e-11	5
Cd48	8.48739e-16	0.303162	0.713	0.324	2.05021e-11	5
Ctsl	1.03877e-15	0.254264	0.951	0.759	2.50925e-11	5
Cox4i1	1.35556e-15	0.291275	0.852	0.491	3.27449e-11	5
Sh3bgrl3	1.45281e-15	0.285791	0.893	0.594	3.50941e-11	5
Rpl24	2.40871e-15	0.294362	0.861	0.537	5.81847e-11	5
Cyba	2.9136e-15	0.287355	0.754	0.369	7.03809e-11	5
Fau	2.92782e-15	0.267876	0.877	0.649	7.07243e-11	5
Rps18	3.14486e-15	0.26531	0.648	0.272	7.59672e-11	5
Nsa2	3.44716e-15	0.299268	0.77	0.392	8.32696e-11	5
Cadm1.1	5.38541e-15	0.321978	0.836	0.497	1.3009e-10	5
Abca9	5.58659e-15	-0.304293	0.582	0.794	1.3495e-10	5
Pip4k2a	1.14755e-14	-0.253801	0.689	0.826	2.77203e-10	5
Syngr1	1.34259e-14	0.294922	0.664	0.32	3.24316e-10	5
Galnt7	1.3884e-14	0.253116	0.508	0.199	3.35382e-10	5
Rpl27	1.41467e-14	0.251189	0.566	0.226	3.41727e-10	5
Glmp	1.47579e-14	0.28456	0.697	0.339	3.56493e-10	5
Ccl3	1.48753e-14	0.360004	0.902	0.575	3.59328e-10	5
Entpd1	3.27707e-14	-0.264308	0.648	0.804	7.91609e-10	5
Rps15	3.447e-14	0.285789	0.787	0.46	8.32658e-10	5
Cd33	3.49231e-14	-0.258813	0.672	0.842	8.43602e-10	5
Slamf9	3.74063e-14	0.272414	0.623	0.279	9.03588e-10	5
Tbca	4.10905e-14	0.260593	0.648	0.296	9.92583e-10	5
Il1b	4.42866e-14	0.270633	0.221	0.055	1.06979e-09	5
Cox8a	6.52232e-14	0.2858	0.787	0.422	1.57553e-09	5
Gng5	6.54744e-14	0.287997	0.754	0.41	1.5816e-09	5
Ccl6	7.71436e-14	0.364946	0.689	0.398	1.86348e-09	5
Txn1	8.55905e-14	0.263463	0.549	0.243	2.06752e-09	5
Gpr155	1.17817e-13	-0.322957	0.451	0.65	2.84599e-09	5
Ikzf1	1.19203e-13	-0.264821	0.598	0.765	2.87948e-09	5
Cox7c	1.3007e-13	0.275874	0.787	0.441	3.14197e-09	5
Pnp	1.31519e-13	-0.31021	0.492	0.7	3.17698e-09	5
Fscn1	1.4688e-13	-0.278806	0.59	0.739	3.54802e-09	5
Pag1	2.26079e-13	-0.27771	0.59	0.74	5.46116e-09	5
Commd8	2.50586e-13	-0.333128	0.41	0.639	6.05316e-09	5
Fosb.2	2.68509e-13	-0.332797	0.623	0.818	6.4861e-09	5
Lipa	2.82502e-13	0.285331	0.803	0.529	6.82411e-09	5
Rapgef5	3.2257e-13	-0.300212	0.516	0.71	7.79201e-09	5
Mtus1	3.41956e-13	-0.31319	0.402	0.633	8.2603e-09	5
Atp6v1b2	4.88681e-13	0.2768	0.787	0.433	1.18046e-08	5
Sec61g	5.55359e-13	0.258109	0.623	0.289	1.34153e-08	5
Klf2.2	5.59625e-13	-0.29127	0.705	0.827	1.35183e-08	5
Tgif1	6.39258e-13	0.270691	0.68	0.339	1.54419e-08	5
Atp5l	9.16904e-13	0.268943	0.672	0.337	2.21487e-08	5
Rpl7a	1.08777e-12	0.251913	0.861	0.569	2.62762e-08	5
Eef1g	1.32559e-12	0.264753	0.664	0.331	3.20209e-08	5
Adap2	1.42395e-12	-0.280633	0.533	0.675	3.43969e-08	5
Tmem173	1.79462e-12	-0.259572	0.623	0.747	4.33507e-08	5
Fbrsl1	2.33431e-12	-0.294724	0.5	0.709	5.63877e-08	5
Osm	2.47226e-12	0.284043	0.508	0.224	5.97199e-08	5
Rpl18a	2.48603e-12	0.26405	0.811	0.514	6.00526e-08	5
mt-Atp8.1	2.68983e-12	0.261867	0.836	0.571	6.49755e-08	5
Cox6b1	2.71407e-12	0.271517	0.721	0.374	6.55611e-08	5
Rps17	4.00686e-12	0.258102	0.77	0.52	9.67897e-08	5
Cd84	5.06872e-12	0.254024	0.869	0.582	1.2244e-07	5
Atp5g2	5.2585e-12	0.251633	0.803	0.51	1.27024e-07	5
Uqcrh	5.50766e-12	0.257752	0.746	0.401	1.33043e-07	5
Cotl1	9.2024e-12	0.258265	0.738	0.417	2.22293e-07	5
Dnajb14	1.22422e-11	0.26601	0.656	0.331	2.95722e-07	5
Ogfrl1	1.40467e-11	-0.311321	0.451	0.658	3.39312e-07	5
Rnf149	1.83711e-11	0.278815	0.697	0.425	4.43772e-07	5
Cacna1a	4.17753e-11	0.250905	0.656	0.333	1.00913e-06	5
Il10ra	5.95186e-11	-0.26398	0.508	0.706	1.43773e-06	5
Numb	6.06997e-11	-0.276874	0.459	0.616	1.46626e-06	5
Lat2	6.12673e-11	0.250461	0.811	0.486	1.47997e-06	5
Snn	6.57141e-11	-0.339552	0.197	0.451	1.58739e-06	5
Sdf2l1	7.98564e-11	0.261345	0.59	0.307	1.92901e-06	5
Ighm	8.68039e-11	-0.273966	0.484	0.66	2.09683e-06	5
Dock10	8.83884e-11	-0.295491	0.426	0.618	2.13511e-06	5
Fam91a1	9.36454e-11	-0.256789	0.541	0.677	2.2621e-06	5
Clec4a2	1.18932e-10	-0.336001	0.205	0.455	2.87293e-06	5
Adrb2	1.69777e-10	-0.352605	0.287	0.512	4.10115e-06	5
Upk1b	1.96113e-10	-0.36677	0.172	0.425	4.7373e-06	5
Anp32b	2.16658e-10	0.253157	0.664	0.375	5.23358e-06	5
Camk2n1.1	3.7894e-10	-0.344267	0.254	0.473	9.15368e-06	5
Fgd2	3.85196e-10	-0.317447	0.254	0.48	9.30479e-06	5
Siglece	1.00111e-09	-0.323166	0.115	0.375	2.41828e-05	5
Gtf2h2	1.55884e-09	-0.277192	0.361	0.573	3.76554e-05	5
Lrba	3.13117e-09	-0.309161	0.221	0.433	7.56366e-05	5
Tpst2	3.59406e-09	-0.250233	0.418	0.599	8.68182e-05	5
Slc16a6	4.39546e-09	-0.253425	0.484	0.637	0.000106177	5
Klf4.2	8.1838e-09	-0.257909	0.68	0.789	0.000197688	5
Lrrc3	1.05988e-08	-0.26447	0.41	0.558	0.000256023	5
Tnf	1.06221e-08	0.290965	0.443	0.23	0.000256587	5
Ecscr	1.37593e-08	-0.289674	0.098	0.331	0.00033237	5
Ccrl2.1	2.23276e-08	0.273643	0.607	0.377	0.000539346	5
Ccng2	3.37375e-08	-0.253119	0.434	0.58	0.000814963	5
Slc1a3.1	4.09462e-08	-0.312219	0.393	0.567	0.000989097	5
Rab3il1	1.05848e-07	-0.26468	0.295	0.478	0.00255686	5
Dip2b	1.0951e-07	-0.258361	0.287	0.466	0.00264531	5
Adora3	1.23624e-07	-0.25521	0.352	0.503	0.00298626	5
Tsc22d3.1	1.40195e-07	-0.274762	0.352	0.533	0.00338656	5
Rcsd1	2.38627e-07	-0.258025	0.295	0.464	0.00576426	5
Hpgd	3.94893e-07	-0.265567	0.254	0.445	0.00953904	5
Csmd3	5.1219e-07	-0.263548	0.213	0.411	0.0123725	5
Eef2k	6.71385e-07	-0.253103	0.23	0.414	0.016218	5
Il7r	7.87742e-07	-0.273209	0.164	0.358	0.0190287	5
Ltc4s	1.45935e-06	-0.255171	0.23	0.397	0.035252	5
Hspa1a	1.41653e-05	-0.324107	0.377	0.52	0.342178	5
Hspa1b	5.65019e-05	-0.354956	0.328	0.448	1	5
Irf7	9.02436e-246	0.55248	0.505	0.009	2.17992e-241	6	AIR
Ifi206	1.44431e-245	0.420217	0.355	0.002	3.48887e-241	6
Ifit2	8.25784e-236	0.724885	0.505	0.01	1.99476e-231	6
Ifit3	6.85862e-234	0.820001	0.645	0.023	1.65677e-229	6
Ifit3b	1.40353e-198	0.574752	0.43	0.009	3.39036e-194	6
Oasl2	1.24858e-189	0.638825	0.505	0.016	3.01606e-185	6
Mx1	8.58013e-167	0.532747	0.411	0.011	2.07262e-162	6
Ifit1	4.87215e-166	0.54718	0.374	0.009	1.17692e-161	6
Oasl1	1.13352e-164	0.316545	0.271	0.002	2.73813e-160	6
Rtp4	6.35844e-161	0.659823	0.626	0.037	1.53595e-156	6
Ifi209	9.02963e-158	0.624467	0.561	0.029	2.1812e-153	6
Ifi204	7.57068e-152	0.769094	0.664	0.048	1.82877e-147	6
Ifitm3	1.30065e-146	0.769216	0.654	0.048	3.14186e-142	6
Usp18	6.47676e-139	0.468604	0.383	0.013	1.56453e-134	6
Zbp1	3.60004e-138	0.347768	0.28	0.005	8.69626e-134	6
Slfn5	9.48592e-135	0.731985	0.579	0.04	2.29142e-130	6
Isg15	5.18913e-134	0.559139	0.449	0.021	1.25349e-129	6
Helz2	1.23025e-127	0.345682	0.308	0.008	2.97178e-123	6
Oas2	1.33324e-122	0.302293	0.262	0.005	3.22057e-118	6
Ifi213	1.56712e-118	0.452785	0.364	0.015	3.78552e-114	6
Ifi211	4.9828e-112	0.267102	0.206	0.003	1.20365e-107	6
Ifi207	4.59001e-110	0.442062	0.355	0.015	1.10876e-105	6
Sp100	5.24008e-110	0.731293	0.748	0.091	1.26579e-105	6
Ifi27l2a	6.53745e-86	0.334299	0.336	0.019	1.57919e-81	6
Xaf1	3.32831e-80	0.593803	0.636	0.088	8.03987e-76	6
Cmpk2	1.64883e-74	0.261103	0.196	0.006	3.98292e-70	6
Slfn2	5.72867e-71	0.478913	0.449	0.046	1.38382e-66	6
Stat1	4.19648e-70	0.691051	0.794	0.172	1.0137e-65	6
Gbp2	7.75972e-69	0.352085	0.318	0.022	1.87444e-64	6
Rsad2	1.00088e-67	0.306588	0.196	0.007	2.41773e-63	6
Phf11b	8.178e-67	0.605616	0.617	0.099	1.97548e-62	6
Sdc3.1	3.40917e-66	0.670347	0.748	0.163	8.23519e-62	6
Bst2	2.7281e-62	0.602008	0.617	0.111	6.59001e-58	6
Plac8	4.25454e-62	0.347619	0.262	0.016	1.02773e-57	6
Phf11d	1.35164e-61	0.482691	0.486	0.064	3.26503e-57	6
Gm4951	1.62996e-59	0.312719	0.28	0.02	3.93734e-55	6
Ccl5	2.23566e-59	0.413506	0.215	0.011	5.40047e-55	6
Nlrc5	1.86199e-58	0.251025	0.243	0.015	4.49783e-54	6
Cxcl13.1	2.0386e-56	0.658056	0.402	0.046	4.92444e-52	6
Lgals3bp.1	2.5638e-54	0.719383	0.907	0.38	6.19312e-50	6
Ly6a	2.6158e-53	0.470085	0.439	0.06	6.31874e-49	6
Herc6	1.28264e-49	0.489512	0.533	0.095	3.09834e-45	6
Rnf213	1.43337e-48	0.581144	0.617	0.14	3.46244e-44	6
C4b	3.63499e-47	0.490132	0.411	0.061	8.78068e-43	6
Ms4a4c	3.25027e-46	0.252807	0.224	0.017	7.85135e-42	6
Trim30a	8.5368e-44	0.627677	0.86	0.368	2.06215e-39	6
Stat2	5.26421e-43	0.600197	0.636	0.167	1.27162e-38	6
Fgl2	5.78227e-43	0.506537	0.523	0.108	1.39677e-38	6
Ddx60	1.41408e-42	0.308386	0.308	0.035	3.41585e-38	6
Cxcl10	1.61649e-41	0.486912	0.224	0.019	3.90479e-37	6
Ccl12	1.23642e-40	0.758605	0.598	0.157	2.9867e-36	6
Eif2ak2	1.06034e-39	0.52609	0.533	0.121	2.56135e-35	6
Tor3a	3.08595e-36	0.518822	0.673	0.214	7.45442e-32	6
Dhx58	6.63549e-36	0.255499	0.224	0.023	1.60287e-31	6
Parp14	1.2923e-35	0.50407	0.542	0.137	3.12167e-31	6
Ube2l6	8.86169e-35	0.355025	0.383	0.068	2.14063e-30	6
Ifih1	1.59148e-33	0.447656	0.477	0.11	3.84437e-29	6
B430306N03Rik	2.05416e-32	0.334265	0.336	0.056	4.96202e-28	6
Trim30d	6.79617e-32	0.499907	0.636	0.204	1.64168e-27	6
Irgm1	8.75036e-30	0.446194	0.523	0.146	2.11374e-25	6
H2-K1.1	3.59128e-26	0.336808	0.963	0.781	8.67511e-22	6
Slfn9	6.1255e-26	0.347881	0.411	0.098	1.47968e-21	6
H2-T23	4.12228e-25	0.428827	0.701	0.286	9.95777e-21	6
Adar	1.00191e-24	0.373838	0.514	0.154	2.42021e-20	6
H2-D1.1	1.13737e-24	0.302211	0.963	0.844	2.74744e-20	6
H2-Q7	4.04206e-24	0.327115	0.346	0.076	9.76399e-20	6
Fcgr4	7.15115e-24	0.349127	0.327	0.071	1.72743e-19	6
Sass6	8.08695e-24	0.296844	0.327	0.068	1.95348e-19	6
Parp9	9.89966e-24	0.348188	0.477	0.134	2.39136e-19	6
H2-T24	1.7612e-23	0.255878	0.299	0.058	4.25435e-19	6
Tap1	2.49824e-22	0.348508	0.421	0.115	6.03475e-18	6
Ddx58	3.85134e-22	0.38492	0.411	0.116	9.30329e-18	6
Slfn8	3.31224e-21	0.372636	0.495	0.159	8.00105e-17	6
Parp12	2.68748e-20	0.352806	0.43	0.132	6.49189e-16	6
Ifi44	3.07357e-20	0.392321	0.262	0.054	7.42451e-16	6
Enpp4	2.49443e-19	0.285991	0.308	0.074	6.02554e-15	6
H2-Aa.1	2.77899e-19	0.301199	0.224	0.041	6.71292e-15	6
Igtp	2.9113e-19	0.301471	0.393	0.112	7.03253e-15	6
Clec2d	3.1768e-19	0.291048	0.346	0.087	7.67389e-15	6
Fcgr1	3.40237e-19	0.335571	0.86	0.621	8.21877e-15	6
Ncoa7	1.01894e-18	0.251815	0.271	0.059	2.46136e-14	6
Axl.1	1.05973e-18	0.354831	0.421	0.131	2.55988e-14	6
Sp110	2.10476e-18	0.391292	0.72	0.368	5.08425e-14	6
Dtx3l	5.00419e-18	0.349267	0.542	0.207	1.20881e-13	6
H2-Q6	4.9123e-17	0.318049	0.355	0.105	1.18661e-12	6
Nampt	7.32738e-16	0.318688	0.421	0.148	1.77e-11	6
Cybb.1	9.6658e-16	0.334514	0.271	0.068	2.33487e-11	6
Znfx1	8.12952e-15	0.302628	0.421	0.153	1.96377e-10	6
Apobec3	9.45452e-15	0.333893	0.598	0.289	2.28383e-10	6
Psme1	2.73487e-14	0.311337	0.636	0.319	6.60636e-10	6
Tlr3	2.31409e-13	0.316742	0.57	0.272	5.58992e-09	6
Cd74.1	2.62189e-13	0.418337	0.411	0.162	6.33344e-09	6
Ms4a6c.1	3.43116e-13	0.276031	0.393	0.141	8.28832e-09	6
Etnk1	1.03186e-12	0.310377	0.738	0.454	2.49256e-08	6
Cd52.1	1.82726e-12	0.353126	0.673	0.4	4.41393e-08	6
Irf9	3.63959e-12	0.282505	0.514	0.232	8.7918e-08	6
Samhd1	8.9531e-12	0.310608	0.626	0.358	2.16271e-07	6
Csf1.1	1.62747e-11	0.280654	0.364	0.139	3.93131e-07	6
9930111J21Rik2	1.83754e-11	0.281111	0.776	0.592	4.43876e-07	6
Zup1	4.47313e-11	0.293397	0.542	0.278	1.08053e-06	6
Gbp7	2.48665e-10	0.300529	0.477	0.231	6.00675e-06	6
Lgals9	5.31442e-10	0.264296	0.748	0.511	1.28375e-05	6
Cd47	7.75585e-10	0.250726	0.785	0.585	1.8735e-05	6
Cxcl16.1	9.41484e-10	0.270244	0.402	0.182	2.27425e-05	6
Usp25	1.05855e-09	0.255966	0.486	0.234	2.55702e-05	6
H2-Q4	3.72638e-09	0.256767	0.393	0.185	9.00146e-05	6
Tnf.1	6.18246e-09	0.304802	0.458	0.23	0.000149344	6
H2-Ab1.1	1.94381e-08	0.27187	0.224	0.078	0.000469548	6

## Sheet: Microglia_DEG_WTDvs3xTgD
gene	p_val	avg_logFC	pct.1	pct.2	p_val_adj
Gatm	1.57944e-124	-0.464597	0.616	0.901	3.81531e-120
Serinc3	3.97659e-96	0.216275	0.996	0.938	9.60584e-92
Arsb	2.02257e-90	0.289252	0.965	0.787	4.88573e-86
Ccr6	1.37792e-80	-0.406437	0.007	0.348	3.3285e-76
Rnase4	2.03554e-74	-0.186945	0.927	0.981	4.91704e-70
Ccr1	3.41433e-70	0.443827	0.317	0.001	8.24765e-66
Upk1b	6.41928e-56	0.403695	0.537	0.19	1.55064e-51
Anxa3	1.36142e-54	-0.332688	0.445	0.74	3.28865e-50
Trim30d	3.29561e-45	0.325176	0.33	0.064	7.96087e-41
Tagap1	1.34716e-41	-0.295769	0.06	0.302	3.25421e-37
Qpct	2.71446e-41	0.312258	0.569	0.272	6.55706e-37
Dlgap1	4.99673e-41	-0.26456	0.023	0.23	1.20701e-36
Gnb4	5.40873e-40	-0.233685	0.01	0.198	1.30653e-35
Ccdc80	2.6275e-36	-0.213076	0.018	0.204	6.34699e-32
Ddit4	3.71934e-34	0.307718	0.393	0.151	8.98444e-30
Ucp2	1.88172e-33	0.147016	0.954	0.879	4.54547e-29
Cd34	6.13525e-33	-0.288043	0.346	0.619	1.48203e-28
Ang	1.91228e-31	0.273532	0.464	0.205	4.61929e-27
C5ar2	4.88083e-31	-0.194452	0.02	0.184	1.17901e-26
Rtn4rl1	5.88325e-29	-0.250153	0.189	0.433	1.42116e-24
Cd180	2.08876e-28	-0.230664	0.526	0.733	5.04562e-24
Ccr5	2.5723e-27	0.155059	0.878	0.821	6.21364e-23
Lacc1	8.0458e-27	0.248499	0.404	0.177	1.94354e-22
Tifa	6.8027e-26	-0.242098	0.309	0.539	1.64326e-21
Ctsl	7.0269e-25	-0.183826	0.698	0.844	1.69742e-20
Trim12a	7.44498e-25	0.179401	0.173	0.025	1.79841e-20
Rplp1	9.8736e-25	-0.242113	0.246	0.456	2.38507e-20
Adgrl2	2.13407e-24	-0.215059	0.093	0.279	5.15506e-20
Rps13	4.60651e-24	0.189632	0.776	0.615	1.11275e-19
Ifi44	1.23359e-22	-0.141078	0.005	0.114	2.97985e-18
Colec12	3.16802e-22	-0.130686	0.005	0.112	7.65267e-18
Cd164	1.21863e-21	-0.105477	0.881	0.898	2.94373e-17
Ctse	1.67312e-21	0.154758	0.117	0.006	4.04158e-17
Tagap	3.42899e-21	0.245684	0.497	0.296	8.28307e-17
Pnp	3.86627e-21	-0.178449	0.637	0.797	9.33936e-17
Adamts1	1.76477e-20	-0.319786	0.191	0.384	4.26299e-16
Arhgap31	9.96894e-20	-0.192089	0.121	0.296	2.4081e-15
Naip5	2.92515e-19	-0.179949	0.101	0.267	7.066e-15
Itgam	9.03784e-19	-0.0873415	0.944	0.962	2.18318e-14
Fkbp5	1.74797e-18	0.205075	0.422	0.24	4.2224e-14
Bank1	2.00938e-18	-0.202718	0.134	0.297	4.85385e-14
Atp2c1	1.33888e-16	0.196004	0.506	0.323	3.2342e-12
Dusp7	3.07399e-16	0.186199	0.35	0.185	7.42554e-12
Cfh	7.18876e-16	-0.117512	0.808	0.887	1.73652e-11
Angptl7	8.32475e-16	-0.139828	0.041	0.153	2.01093e-11
Neurl1a	1.84274e-14	-0.166665	0.152	0.296	4.45133e-10
Ccdc122	6.64069e-14	-0.124963	0.041	0.143	1.60412e-09
Whrn	1.10306e-13	-0.145831	0.069	0.184	2.66454e-09
Rbpms	1.90579e-13	0.101513	0.107	0.02	4.60364e-09
Rcbtb2	3.27821e-13	-0.170364	0.296	0.454	7.91886e-09
Adrb1	7.91287e-13	0.17226	0.382	0.227	1.91143e-08
Ablim1	1.04446e-12	0.131203	0.173	0.062	2.523e-08
Psen1	1.75522e-12	-0.162135	0.293	0.447	4.23991e-08
Crtap	5.07237e-12	-0.13722	0.093	0.207	1.22528e-07
Spint1	6.36044e-12	0.152884	0.311	0.167	1.53643e-07
Plppr4	1.45825e-11	-0.10057	0.026	0.105	3.52254e-07
Olfml3	1.60448e-11	0.0617146	0.982	0.966	3.87577e-07
Serpine1	2.68856e-11	0.180669	0.299	0.164	6.49448e-07
Tnfrsf11a	4.91995e-11	-0.151133	0.232	0.371	1.18846e-06
Il1a	5.19593e-11	-0.179648	0.307	0.455	1.25513e-06
Mylip	7.6128e-11	-0.134199	0.619	0.73	1.83895e-06
Icosl	1.7805e-10	0.141687	0.562	0.442	4.30098e-06
Frrs1	2.24557e-10	0.145785	0.307	0.179	5.42439e-06
Ctsc	2.26645e-10	-0.0877559	0.834	0.874	5.47483e-06
Ccl6	2.33506e-10	-0.149435	0.351	0.486	5.64056e-06
Abhd12	3.46237e-10	-0.0911808	0.82	0.874	8.36371e-06
Bag3	4.48894e-10	0.155018	0.413	0.281	1.08435e-05
Adgre1	4.83175e-10	-0.120953	0.574	0.673	1.16716e-05
Gdpd3	9.89768e-10	0.14031	0.59	0.45	2.39088e-05
Hjurp	1.09777e-09	-0.115349	0.084	0.181	2.65178e-05
Cables1	1.14277e-09	-0.146648	0.346	0.463	2.76048e-05
Nnt	1.14838e-09	0.133045	0.274	0.158	2.77403e-05
Il6st	1.30016e-09	0.125984	0.655	0.552	3.14066e-05
C5ar1	1.34007e-09	-0.119874	0.085	0.179	3.23706e-05
Arid5b	1.4162e-09	0.147139	0.402	0.268	3.42097e-05
Cd33	1.80293e-09	-0.0909831	0.803	0.868	4.35516e-05
Map7	1.80462e-09	0.100162	0.139	0.053	4.35924e-05
Hhex	1.86007e-09	-0.136038	0.407	0.551	4.49318e-05
Slc1a3	2.07369e-09	-0.155484	0.546	0.635	5.00921e-05
Gm47283	2.82446e-09	-0.0948436	0.058	0.141	6.82276e-05
H2-D1	3.0519e-09	0.0926535	0.891	0.836	7.37218e-05
Ccni	4.30315e-09	-0.0768056	0.827	0.86	0.000103947
Cnot7	6.46382e-09	-0.117183	0.111	0.209	0.00015614
Chst1	7.54011e-09	0.10046	0.161	0.071	0.000182139
Hlf	9.22262e-09	-0.140555	0.177	0.289	0.000222782
Gm44751	9.48698e-09	-0.0920575	0.064	0.148	0.000229168
4833420G17Rik	1.35538e-08	-0.121826	0.159	0.268	0.000327406
Sash3	2.62462e-08	0.127249	0.312	0.202	0.000634004
Ccrl2	3.31956e-08	-0.14934	0.343	0.455	0.000801873
Klrd1	3.66493e-08	-0.103843	0.102	0.196	0.000885301
Ano6	4.34731e-08	-0.119708	0.2	0.31	0.00105014
Srsf2	5.56646e-08	-0.0885093	0.723	0.777	0.00134463
Mpeg1	5.60301e-08	-0.0744837	0.875	0.933	0.00135346
Fam102b	7.49117e-08	0.0935234	0.813	0.746	0.00180957
Acsl1	1.0087e-07	0.099207	0.189	0.099	0.00243661
Rb1	1.01309e-07	-0.114935	0.236	0.349	0.00244723
Sall3	1.10404e-07	-0.123155	0.392	0.507	0.00266691
Cd14	1.15868e-07	0.108534	0.66	0.572	0.0027989
Nrp1	1.17112e-07	0.117035	0.327	0.214	0.00282895
Rbm5	1.17828e-07	-0.0946967	0.658	0.723	0.00284624
Lactb	1.43038e-07	0.115357	0.307	0.2	0.00345523
Sall1	1.73162e-07	-0.0689073	0.884	0.925	0.00418289
Pqlc1	1.81338e-07	-0.0771369	0.043	0.108	0.00438039
Procr	2.36237e-07	0.0970557	0.172	0.089	0.00570655
Med12l	2.62663e-07	-0.120806	0.224	0.322	0.00634488
Abcd2	2.67795e-07	-0.115703	0.254	0.36	0.00646886
H2-K1	2.71475e-07	0.0938419	0.833	0.752	0.00655776
Hsp90ab1	3.36219e-07	0.0725576	0.94	0.899	0.00812172
Ccl9	3.59329e-07	-0.131633	0.153	0.242	0.00867996
Enc1	3.67577e-07	-0.126455	0.245	0.353	0.00887919
Liph	5.99347e-07	-0.0951657	0.089	0.167	0.0144778
Myadm	6.87693e-07	-0.116494	0.221	0.321	0.0166119
Arhgap22	7.01964e-07	-0.0883771	0.086	0.164	0.0169566
Cltc	7.35811e-07	-0.0690274	0.828	0.879	0.0177742
Arl4c	8.14368e-07	-0.092822	0.718	0.791	0.0196719
Filip1l	8.33024e-07	0.117214	0.393	0.285	0.0201225
Apobec3	8.7985e-07	0.116999	0.343	0.243	0.0212537
Jam2	1.00125e-06	-0.107066	0.264	0.371	0.0241863
Lgi4	1.09315e-06	0.0764832	0.127	0.059	0.026406
C1qa	1.10861e-06	0.0710686	0.806	0.765	0.0267795
Slc2a5	1.70157e-06	0.075066	0.824	0.783	0.0411032
Spry1	1.98614e-06	-0.126869	0.192	0.283	0.0479772
Mef2c	2.15669e-06	-0.0699792	0.844	0.888	0.052097
Mpc1	3.41877e-06	0.0953766	0.281	0.188	0.0825839
Siglece	3.4385e-06	0.108691	0.418	0.316	0.0830605
Nav3	3.65294e-06	-0.104548	0.556	0.648	0.0882404
Vps37a	3.92473e-06	-0.104704	0.236	0.33	0.0948057
Ubash3b	4.03228e-06	-0.113778	0.357	0.447	0.0974038
Rps12	4.05608e-06	-0.0554503	0.879	0.904	0.0979787
Pecam1	4.24361e-06	-0.0890302	0.106	0.182	0.102509
Mras	4.85093e-06	0.103329	0.29	0.198	0.117179
Tcf4	4.92058e-06	-0.0889103	0.67	0.761	0.118862
Otulinl	5.07473e-06	-0.0729126	0.757	0.815	0.122585
Cebpb	5.40469e-06	0.10302	0.624	0.524	0.130556
Kcnj2	5.46237e-06	-0.0984168	0.203	0.299	0.131949
Vps39	5.51506e-06	-0.097391	0.162	0.246	0.133222
Clta	5.79297e-06	-0.0814816	0.617	0.676	0.139935
Ints6l	6.8791e-06	-0.0879502	0.577	0.664	0.166172
Sp100	9.72581e-06	0.0903952	0.154	0.087	0.234937
St3gal6	1.1117e-05	-0.0830447	0.736	0.824	0.268542
Arcn1	1.11855e-05	0.100162	0.367	0.276	0.270196
Per1	1.25847e-05	0.107378	0.354	0.265	0.303995
Acsl4	1.33949e-05	-0.0989083	0.311	0.41	0.323567
Scarb2	1.41764e-05	-0.0823226	0.666	0.743	0.342446
Lbh	1.52404e-05	-0.0941208	0.162	0.242	0.368148
St8sia4	1.57233e-05	-0.0718362	0.067	0.128	0.379812
Tent5a	1.57595e-05	0.109399	0.515	0.436	0.380686
Hspa8	1.62652e-05	0.0532518	0.934	0.913	0.392901
Cd9	1.72024e-05	-0.058471	0.876	0.918	0.415542
Commd8	1.80332e-05	-0.0831231	0.597	0.654	0.435609
Klf4	1.81782e-05	0.094398	0.815	0.745	0.439112
Ptprc	1.86192e-05	-0.0766613	0.726	0.798	0.449765
Arsk	2.09634e-05	-0.0987309	0.207	0.289	0.506391
Map3k8	2.15771e-05	0.0685385	0.109	0.053	0.521215
Ghitm	2.26129e-05	0.0907647	0.521	0.431	0.546238
Lyz2	2.34718e-05	-0.103878	0.321	0.411	0.566986
Rapgef6	2.38209e-05	-0.103257	0.374	0.457	0.575419
Tmem173	2.39583e-05	-0.0796869	0.7	0.781	0.578737
Mid1ip1	2.64705e-05	-0.091318	0.352	0.445	0.639421
B4galt4	2.89783e-05	0.0852636	0.229	0.15	0.700001
Leprotl1	3.12521e-05	0.0967772	0.441	0.347	0.754926
Tagln2	3.27158e-05	0.0865798	0.217	0.143	0.790283
Mtmr6	3.48104e-05	-0.091681	0.362	0.449	0.84088
Dnaja1	3.75735e-05	0.0996934	0.667	0.589	0.907625
Rcan1	4.09751e-05	0.0881786	0.205	0.133	0.989793
Pycard	4.16184e-05	-0.0970946	0.371	0.458	1
Slc7a5	4.26383e-05	0.0666395	0.135	0.075	1
Dhx9	4.32553e-05	0.0925001	0.507	0.416	1
Epsti1	4.32787e-05	0.0701094	0.131	0.072	1
Hspa5	4.35509e-05	0.0562834	0.972	0.939	1
Fblim1	4.56927e-05	0.0650958	0.123	0.065	1
Hes1	4.83815e-05	0.0896043	0.139	0.08	1
Actr1a	4.93346e-05	-0.082626	0.156	0.232	1
Slc43a2	5.13284e-05	0.0928678	0.326	0.241	1
Efhd2	5.18255e-05	-0.0831693	0.531	0.6	1
Aff1	5.24684e-05	0.0861478	0.256	0.177	1
Cast	6.07821e-05	-0.0647388	0.074	0.133	1
Samd8	6.14854e-05	-0.0935178	0.226	0.303	1
1810037I17Rik	6.27925e-05	-0.0891394	0.195	0.271	1
Sort1	6.66395e-05	-0.0869169	0.479	0.564	1
Gdi2	6.94873e-05	-0.066427	0.754	0.814	1
Tspan7	8.11581e-05	-0.0677363	0.636	0.677	1
Slc3a2	8.53736e-05	0.0771691	0.643	0.59	1
Rpl21	8.7772e-05	-0.0659134	0.671	0.719	1
Lyn	9.23902e-05	0.0551097	0.817	0.793	1
Sh3bgrl3	0.00010294	0.083111	0.629	0.545	1
Cd47	0.000120616	-0.0852615	0.564	0.653	1
Sfxn2	0.000129509	0.0686559	0.123	0.069	1
Galnt1	0.000131404	-0.0705228	0.66	0.702	1
Usp7	0.000133106	0.0875944	0.434	0.344	1
Cdkn1a	0.000137747	0.0813089	0.22	0.15	1
Washc2	0.000144696	0.0875323	0.43	0.353	1
Ighm	0.000145349	-0.0714326	0.631	0.688	1
Jade2	0.000146734	0.085149	0.284	0.205	1
Slc40a1	0.000148651	-0.0866235	0.36	0.441	1
Rab32	0.00015735	0.0746628	0.185	0.121	1
Tsc22d3	0.000181563	0.089585	0.565	0.496	1
Adar	0.00019507	0.0711424	0.205	0.139	1
Inppl1	0.000195764	-0.0732493	0.149	0.216	1
Ncf1	0.000201383	0.0716935	0.725	0.652	1
Gpr137b	0.000201883	0.0813696	0.321	0.239	1
Rpl13	0.000206463	-0.0592388	0.746	0.789	1
Mettl7a1	0.000213591	0.0764481	0.245	0.177	1
Nav1	0.000232274	0.0780026	0.144	0.09	1
Rps15a	0.000232398	-0.0786441	0.376	0.46	1
Apex1	0.000236509	0.0717319	0.165	0.106	1
Edem2	0.000239948	0.0704818	0.241	0.165	1
Padi2	0.000245744	0.085679	0.421	0.337	1
Tbc1d5	0.00025145	0.0813478	0.266	0.194	1
Abcg1	0.000261579	-0.0844829	0.364	0.439	1
Iws1	0.00026313	-0.0816337	0.167	0.233	1
Junb	0.000269632	-0.0569462	0.831	0.855	1
Nisch	0.000271072	0.0779296	0.546	0.467	1
Slc35f6	0.000275485	-0.0664043	0.126	0.188	1
Tmem161b	0.000293544	0.0649969	0.15	0.094	1
Tom1l1	0.00031083	0.0802657	0.244	0.178	1
Pdlim5	0.000315938	-0.0761861	0.183	0.251	1
P2rx7	0.000322004	-0.0793215	0.435	0.513	1
Cdk14	0.000322724	0.0637396	0.115	0.067	1
Aif1	0.000328802	-0.0585396	0.784	0.835	1
Fau	0.000330024	-0.0703428	0.629	0.686	1
Armcx3	0.000334139	0.0620286	0.156	0.099	1
Tspan31	0.000338231	-0.0768719	0.308	0.386	1
Slc25a37	0.000342346	0.0831454	0.401	0.327	1
Ccng2	0.000362125	0.0725541	0.613	0.556	1
Rpl3	0.000378565	0.0732047	0.666	0.601	1
Acbd3	0.000380238	-0.0789767	0.282	0.353	1
Clec5a	0.000383274	-0.0755429	0.249	0.327	1
Eif3j1	0.000385344	0.0782936	0.268	0.198	1
Tmem37	0.000389786	-0.0768569	0.218	0.29	1
Herpud1	0.000393464	0.078646	0.701	0.635	1
Mex3b	0.0004138	0.0678472	0.137	0.084	1
Zmat2	0.000436581	0.0804706	0.406	0.33	1
Acox3	0.000452642	-0.0783327	0.406	0.475	1
Prex1	0.000472688	0.0753415	0.508	0.439	1
Cmklr1	0.000474554	0.0764107	0.427	0.342	1
Rps20	0.000482295	-0.0552616	0.768	0.805	1
Atp6v1c1	0.000486593	-0.0805546	0.314	0.388	1
Cyb5r4	0.00049841	0.0641278	0.147	0.093	1
Nuak1	0.000502057	-0.0790306	0.43	0.519	1
Tmem87a	0.000504033	-0.0767338	0.2	0.267	1
Prkra	0.000512309	-0.0639771	0.094	0.146	1
Mctp1	0.000525737	-0.0750891	0.091	0.141	1
Bst2	0.000528345	0.0729452	0.16	0.106	1
Prdm1	0.000535016	-0.0676158	0.149	0.214	1
Tacc1	0.000535517	-0.067484	0.641	0.71	1
Slamf9	0.000542248	-0.0817497	0.256	0.324	1
Kctd13	0.000545994	0.0678688	0.176	0.119	1
Ly9	0.000546987	0.0816015	0.202	0.145	1
Slc7a7	0.000547909	-0.0765052	0.355	0.43	1
Irf8	0.000559216	-0.0551528	0.782	0.829	1
Tmx4	0.000571566	-0.0803965	0.381	0.458	1
Trim65	0.0006174	0.0742773	0.195	0.139	1
Fam129a	0.000619801	-0.0743569	0.15	0.209	1
Orai1	0.000634853	-0.0681986	0.496	0.548	1
Ncf4	0.000636254	-0.0694585	0.123	0.178	1
Gcn1l1	0.000641964	0.0728865	0.246	0.182	1
Naalad2	0.000643548	-0.0837785	0.312	0.384	1
Jtb	0.000648766	-0.073129	0.273	0.342	1
Mak16	0.000649173	0.0696856	0.169	0.115	1
Anxa5	0.000650396	0.0665147	0.142	0.091	1
Pcmtd1	0.000676679	-0.0796186	0.321	0.398	1
Pcm1	0.000680773	0.087153	0.33	0.267	1
Ptafr	0.000684387	-0.0764942	0.371	0.441	1
Col27a1	0.000684436	-0.0650995	0.724	0.779	1
Ptp4a2	0.000696611	-0.0602242	0.772	0.829	1
Gtf2h2	0.000700914	-0.0675989	0.532	0.596	1
Alox5	0.000703427	-0.0644396	0.115	0.171	1
Ildr2	0.000714799	-0.079837	0.23	0.298	1
Gramd1a	0.000758791	0.0705989	0.258	0.191	1
Dpp7	0.000759313	0.0621324	0.151	0.099	1
Ppp1r3b	0.000768545	0.0682102	0.161	0.109	1
Ipcef1	0.000796195	-0.0593348	0.094	0.146	1
Psma3	0.00080337	0.0732054	0.426	0.347	1
Ifngr2	0.000841324	-0.0731757	0.44	0.513	1
Rpl27a	0.000876856	-0.0552333	0.797	0.846	1
Nlrp3	0.000878252	0.0862342	0.528	0.464	1
Il15ra	0.000879108	0.0586402	0.113	0.068	1
Txnip	0.000884386	0.0540515	0.838	0.824	1
Slc18b1	0.000923991	-0.05695	0.069	0.114	1
Plek	0.000950048	-0.0696313	0.693	0.776	1
Fhl3	0.00095881	0.0661219	0.172	0.118	1
Rab3il1	0.000971718	-0.072044	0.443	0.5	1
Trmt13	0.000974741	-0.0688759	0.137	0.194	1
Rac2	0.000997344	-0.0772462	0.405	0.474	1
Prkd3	0.00102941	0.0699507	0.337	0.262	1
Ccdc117	0.00106387	0.0598703	0.187	0.129	1
Tmod3	0.00108345	-0.0772813	0.334	0.399	1
Pten	0.00108352	0.0572319	0.731	0.692	1
Map4k4	0.00108993	-0.0747126	0.509	0.586	1
Slfn9	0.0011471	0.0617256	0.139	0.09	1
Cxxc5	0.00114985	-0.069656	0.287	0.366	1
Sigmar1	0.00116022	0.0602621	0.166	0.113	1
Lhfpl2	0.00117529	-0.0655204	0.545	0.605	1
Osbpl1a	0.00120581	-0.0675154	0.156	0.214	1
Nek7	0.00120716	-0.0664157	0.624	0.695	1
Aaed1	0.00124969	0.0694014	0.189	0.134	1
Stip1	0.00126532	0.0630234	0.223	0.162	1
Hsp90aa1	0.00128841	0.0572406	0.862	0.835	1
Prdx1	0.0013064	0.0755401	0.465	0.4	1
Rpl31	0.00131313	-0.0597628	0.691	0.754	1
Ankra2	0.00133123	-0.0535324	0.064	0.106	1
Rp2	0.00133541	-0.0752821	0.454	0.519	1
C4b	0.00138103	0.0685695	0.106	0.065	1
Efcab14	0.00138523	0.072254	0.277	0.214	1
Rpl32	0.00139324	-0.0660773	0.558	0.624	1
Fcgr4	0.00141518	0.0555944	0.115	0.071	1
Sox4	0.00142696	-0.0789694	0.415	0.474	1
Limd1	0.00142777	-0.0615559	0.115	0.167	1
Cd300a	0.00143467	-0.0731349	0.332	0.41	1
Lpar6	0.00143474	-0.0748295	0.431	0.512	1
Osgep	0.00147971	-0.0661754	0.165	0.221	1
Srd5a3	0.00148173	0.0692375	0.302	0.234	1
Fam110a	0.00148188	-0.0673197	0.105	0.153	1
Iffo1	0.00148981	-0.0707397	0.377	0.443	1
Ppp1r15a	0.00150624	0.0533062	0.742	0.715	1
Clec4a3	0.00152993	0.0750965	0.295	0.229	1
Aimp1	0.0015656	-0.072194	0.214	0.272	1
Prkca	0.00157273	-0.0632511	0.156	0.215	1
Fez2	0.00158828	0.0692015	0.439	0.363	1
Trp53inp1	0.00163447	0.0650985	0.191	0.137	1
Lat2	0.00165894	-0.0683003	0.484	0.564	1
Tgif1	0.0016675	0.0739465	0.381	0.314	1
Arsg	0.00167525	-0.0526414	0.087	0.134	1
Furin	0.00170896	-0.0686264	0.212	0.272	1
Tgfbi	0.00171497	-0.0547156	0.115	0.169	1
P3h2	0.00172651	-0.0661764	0.225	0.289	1
Mecp2	0.00176878	0.0724309	0.23	0.173	1
Trpm2	0.00181914	0.0657419	0.235	0.172	1
Gm10138	0.00182006	-0.0510056	0.081	0.127	1
Itga6	0.00183065	-0.0611207	0.586	0.622	1
Gpcpd1	0.00185	-0.0637975	0.167	0.224	1
Glod4	0.0018779	-0.0547087	0.089	0.134	1
Usp11	0.00190007	0.0511038	0.126	0.081	1
Tifab	0.00190749	-0.0677029	0.395	0.476	1
C3ar1	0.00192135	-0.0691178	0.566	0.641	1
Srpk2	0.00195372	-0.0634799	0.166	0.223	1
Slc45a4	0.00196241	-0.0534855	0.096	0.144	1
Ssh1	0.0019682	0.0544742	0.122	0.078	1
Stag2	0.00198679	0.0679293	0.435	0.366	1
Pak1	0.00200116	-0.0722243	0.316	0.384	1
Pgrmc2	0.00201766	-0.0660799	0.189	0.247	1
Snn	0.00205238	-0.0721503	0.431	0.499	1
Eva1a	0.00205517	0.0646777	0.172	0.121	1
Abcc3	0.00207534	0.0710564	0.447	0.393	1
Khdrbs3	0.00209036	-0.0610866	0.141	0.194	1
Lgals8	0.00213671	0.0733094	0.421	0.365	1
Taok3	0.0021721	-0.0705394	0.224	0.286	1
Pacs2	0.00218232	-0.0701118	0.277	0.337	1
Nrros	0.00219117	-0.0632971	0.515	0.588	1
Hk3	0.00222389	-0.0509431	0.072	0.113	1
St8sia6	0.00226328	-0.0617328	0.135	0.186	1
Pitpna	0.00235229	0.0701717	0.431	0.362	1
H2-M3	0.00236875	0.0651502	0.224	0.167	1
Brd2	0.00238474	-0.054999	0.702	0.729	1
Rps26	0.00240781	-0.0569722	0.654	0.698	1
Lipa	0.00244676	0.0691101	0.577	0.506	1
Mafk	0.00245414	0.0650241	0.213	0.159	1
Zfp715	0.00246594	-0.0639225	0.265	0.329	1
Cmas	0.00248078	-0.0615167	0.455	0.514	1
Tmem268	0.0024999	-0.0662261	0.175	0.229	1
Bhlhe41	0.0025515	-0.0670946	0.511	0.59	1
Ccl3	0.00256021	-0.0856076	0.565	0.612	1
Zbtb4	0.00257284	-0.0669518	0.223	0.281	1
Amz1	0.00258445	-0.0541226	0.107	0.156	1
Jade1	0.00268087	-0.0676461	0.139	0.19	1
Il10ra	0.00270547	-0.0601562	0.681	0.748	1
Slc12a2	0.00271266	0.060384	0.694	0.643	1
Snd1	0.00275607	0.0601856	0.271	0.208	1
Clptm1	0.00279258	-0.0609806	0.109	0.153	1
Lrrc25	0.00280036	-0.0631049	0.135	0.184	1
Klhl18	0.00285871	0.0539062	0.15	0.103	1
Oxa1l	0.00290728	-0.0601951	0.205	0.265	1
Sult1a1	0.00293132	0.0644278	0.255	0.196	1
Sun2	0.00295201	-0.0620469	0.605	0.665	1
Ntan1	0.00301091	-0.0520944	0.111	0.16	1
Cers5	0.00303244	-0.0593574	0.149	0.201	1
Cox7a2l	0.00303287	-0.0647052	0.345	0.409	1
Capn3	0.00304874	-0.0684147	0.398	0.469	1
Ankib1	0.00306913	0.0530871	0.156	0.108	1
Calu	0.00309193	-0.0627865	0.366	0.429	1
Xpc	0.00309707	0.0525936	0.102	0.064	1
Lsp1	0.00311858	-0.0696041	0.157	0.208	1
Cdk2ap1	0.00314153	-0.0529519	0.107	0.154	1
Dnajb4	0.00320056	0.0773375	0.376	0.314	1
Hipk1	0.00320714	0.067367	0.349	0.289	1
1810030O07Rik	0.00320984	0.057961	0.174	0.126	1
Pigs	0.00323006	0.0576751	0.274	0.211	1
Sap30l	0.0032447	-0.0554242	0.097	0.141	1
Zfp622	0.00330926	-0.0698159	0.203	0.255	1
Ap1b1	0.00348647	-0.0576377	0.145	0.197	1
Hspa1a	0.00352	0.104621	0.537	0.496	1
Ak2	0.00355117	-0.063222	0.148	0.197	1
Itch	0.00358064	-0.0668631	0.267	0.323	1
Pepd	0.003589	0.0604374	0.193	0.143	1
Tnfrsf21	0.00360934	-0.0626555	0.528	0.581	1
Ppp3ca	0.00365181	-0.0663191	0.52	0.584	1
Bzw1	0.00369477	0.0605404	0.537	0.492	1
I830077J02Rik	0.00373712	-0.0587762	0.217	0.279	1
Ski	0.00381006	-0.0546904	0.651	0.7	1
Msl1	0.00383511	-0.0592406	0.495	0.543	1
Tnrc6b	0.00385036	-0.0715098	0.37	0.431	1
Hsph1	0.0039348	0.0708858	0.24	0.185	1
Ecscr	0.00402157	-0.0644466	0.294	0.36	1
Dbi	0.00402764	-0.0540651	0.193	0.251	1
Gsap	0.00406954	0.0546473	0.193	0.14	1
Apoe	0.00411834	-0.0644864	0.3	0.366	1
Lrrcc1	0.00413182	0.0625681	0.2	0.148	1
Pwwp2a	0.00424723	-0.066946	0.256	0.311	1
Lamtor3	0.00426059	0.0560352	0.178	0.131	1
Sdf2l1	0.00437432	0.0694925	0.355	0.298	1
Arap1	0.0044301	0.0568972	0.236	0.181	1
Rabggtb	0.00443208	-0.0620086	0.216	0.273	1
Capns1	0.00444405	0.0618683	0.301	0.238	1
Mir142hg	0.00446813	-0.0591959	0.2	0.255	1
Stat6	0.00452372	0.0651517	0.379	0.316	1
Mms19	0.00455141	-0.0615779	0.198	0.252	1
Ank2	0.00455709	0.0559766	0.177	0.128	1
Hspa1b	0.00455981	0.112418	0.465	0.424	1
Rhobtb1	0.00456524	0.056026	0.185	0.134	1
Adcy7	0.00508	-0.0607009	0.362	0.428	1
Axl	0.00509729	0.0736733	0.163	0.12	1
Lifr	0.00525433	0.070596	0.248	0.198	1
Klhl7	0.00532338	-0.0583488	0.174	0.224	1
Metap1d	0.00551309	0.054661	0.148	0.106	1
Alas1	0.00562569	-0.0506614	0.113	0.158	1
Fkbp1a	0.00569804	-0.0606745	0.261	0.319	1
Rpl30	0.00573404	0.0505115	0.828	0.771	1
Stat2	0.00578741	0.0597261	0.212	0.162	1
Nck1	0.00580565	-0.053072	0.13	0.177	1
Aldoa	0.0058187	0.0622517	0.586	0.525	1
Saraf	0.00586322	0.0519717	0.613	0.572	1
Cndp2	0.00590869	0.0624016	0.407	0.347	1
Riok3	0.00593076	-0.0567518	0.215	0.27	1
Tram1	0.00596508	-0.0570307	0.586	0.634	1
Rab6a	0.00617307	-0.0623641	0.336	0.394	1
Luc7l3	0.00620657	-0.0576966	0.434	0.48	1
Frmd8	0.00624431	0.0506673	0.186	0.137	1
Fam204a	0.00624745	-0.0512893	0.167	0.22	1
Phf10	0.00627717	0.0560984	0.217	0.167	1
Lrch3	0.00635904	0.0543312	0.226	0.172	1
Phf20	0.00636116	0.0577692	0.312	0.252	1
Nfkbia	0.00642328	0.0649641	0.735	0.659	1
Fech	0.00647478	-0.051322	0.139	0.186	1
AU020206	0.00653462	-0.0635381	0.327	0.382	1
Nr1d1	0.00660068	-0.0510084	0.13	0.177	1
Poldip3	0.00667588	-0.0568619	0.195	0.248	1
Rab39	0.00667985	0.0661386	0.221	0.176	1
Ppme1	0.00673213	-0.0515495	0.076	0.112	1
Gna12	0.00673356	-0.0647846	0.353	0.395	1
Idh2	0.00677684	-0.0570914	0.236	0.291	1
App	0.00682788	-0.0522817	0.73	0.785	1
Kat2b	0.00696422	0.0531501	0.181	0.135	1
Abhd17c	0.00702052	-0.0611172	0.33	0.385	1
Phf1	0.00706586	0.0569746	0.243	0.189	1
Tgm2	0.0071413	0.0560055	0.249	0.196	1
Rps5	0.00723612	-0.0595922	0.622	0.691	1
Usp25	0.00729072	0.0539655	0.267	0.211	1
Myo1b	0.00730133	-0.0635079	0.208	0.26	1
Med6	0.00738364	0.0525251	0.136	0.096	1
Polr2a	0.00740202	0.0560758	0.342	0.276	1
Dapp1	0.00740478	0.0646846	0.41	0.353	1
Ebi3	0.00741269	0.0505342	0.161	0.116	1
Tbc1d23	0.00751793	-0.0576865	0.257	0.311	1
Wdr48	0.00770994	0.0520875	0.154	0.112	1
Phip	0.00775931	0.0638851	0.419	0.363	1
Cpd	0.00790934	0.0608757	0.226	0.177	1
Klhdc8b	0.0080555	-0.0557602	0.161	0.208	1
Cadm1	0.00835333	-0.0637477	0.469	0.529	1
Hmgb1	0.0085222	-0.0549471	0.533	0.583	1
Cxcl16	0.0086471	0.0597981	0.208	0.164	1
Yeats4	0.00866292	-0.0553297	0.251	0.306	1
Nfe2l2	0.00871986	0.0606382	0.611	0.546	1
Ppp6r1	0.00882087	-0.0528981	0.178	0.227	1
Cbfa2t3	0.00893229	-0.0532124	0.195	0.248	1
Trmt6	0.00908837	-0.0553836	0.105	0.143	1
Abl2	0.00920493	0.0579383	0.225	0.178	1
Utp11	0.00942743	0.05846	0.337	0.281	1
Dyrk1a	0.00958167	0.054142	0.275	0.222	1
Rpl29	0.00965854	0.0554356	0.219	0.175	1
Elmsan1	0.00977561	0.0515854	0.227	0.176	1
Foxo1	0.00988211	0.0550461	0.199	0.153	1
Cep170	0.0099296	-0.0603793	0.304	0.357	1
0610037L13Rik	0.00994718	-0.0510889	0.161	0.209	1
Ctcf	0.0101611	0.0582429	0.387	0.331	1
Tmem63a	0.0102003	-0.0609823	0.421	0.488	1
Oaf	0.0102837	-0.0513559	0.13	0.173	1
Exoc5	0.0103258	-0.0580657	0.271	0.324	1
Pld1	0.0103266	0.0585108	0.369	0.316	1
Sf3b3	0.0103398	0.0507123	0.267	0.211	1
St13	0.0103593	0.0553919	0.593	0.542	1
Sec14l1	0.0103623	-0.0597058	0.341	0.392	1
Mafg	0.010458	0.0611938	0.309	0.257	1
Ptpro	0.010465	-0.0567914	0.364	0.424	1
Khdc4	0.010494	0.0502293	0.186	0.141	1
Insig2	0.0106408	-0.0579809	0.212	0.26	1
Rnf38	0.0107164	-0.0551831	0.153	0.197	1
Tlr3	0.0107205	0.0575568	0.312	0.257	1
Rogdi	0.0107868	0.0614209	0.321	0.27	1
Cdk5r1	0.0109621	-0.0560097	0.19	0.238	1
Hk2	0.0113622	-0.0525964	0.611	0.664	1
Add3	0.0114058	-0.0582021	0.314	0.367	1
Tmem131	0.0114358	0.0570113	0.282	0.234	1
Cct2	0.0115216	-0.0551118	0.395	0.445	1
Elk4	0.0115628	0.0531758	0.18	0.139	1
Zfp318	0.0117804	0.0539906	0.202	0.157	1
Pigm	0.0118577	0.0522188	0.154	0.116	1
Tuba1a	0.0119736	-0.0638232	0.368	0.428	1
Eif2s2	0.0121602	0.0541612	0.519	0.469	1
Bmyc	0.0122507	-0.053891	0.337	0.39	1
Gmip	0.012306	-0.0517376	0.553	0.591	1
Hyou1	0.0123191	0.0533593	0.226	0.178	1
Mapre1	0.0124259	-0.0583649	0.543	0.605	1
Dnajb14	0.0124654	-0.0575911	0.336	0.391	1
Chmp1b	0.0125862	-0.0551909	0.185	0.228	1
Grina	0.0126754	0.0527583	0.338	0.285	1
Zbtb20	0.01276	-0.067008	0.322	0.375	1
Cnot6	0.0127698	-0.0602013	0.243	0.287	1
Smox	0.0129252	-0.0577545	0.332	0.395	1
Mlxip	0.0130929	0.0551571	0.221	0.176	1
Klf7	0.0132037	-0.0575168	0.271	0.328	1
Btk	0.0134591	-0.0567805	0.329	0.376	1
Gbp7	0.0134732	-0.0596946	0.23	0.279	1
Csad	0.0135323	-0.051858	0.205	0.254	1
Ankrd10	0.0135539	-0.0505215	0.27	0.333	1
Setd3	0.0136383	-0.0562182	0.24	0.287	1
Lap3	0.0137423	0.0561893	0.321	0.27	1
Phf11b	0.0137682	0.0504515	0.148	0.109	1
Cep350	0.0139382	0.0562839	0.283	0.235	1
Top1	0.0139795	-0.0547885	0.478	0.529	1
Atp5g2	0.0140137	-0.0551183	0.497	0.544	1
Tsg101	0.0140189	0.05225	0.253	0.205	1
Tjp1	0.0144115	-0.0530994	0.381	0.448	1
Hadhb	0.0144431	0.0506314	0.274	0.222	1
Bfar	0.0146243	-0.0513665	0.244	0.297	1
Fut11	0.0146486	-0.052036	0.123	0.16	1
Slc25a45	0.0150845	-0.0526395	0.404	0.461	1
Bach2	0.0151952	0.0592703	0.227	0.181	1
Irf2bp2	0.0152044	0.0503128	0.68	0.639	1
Csmd3	0.0152158	-0.0534815	0.358	0.418	1
Ckb	0.0153504	0.0573496	0.415	0.362	1
H2-T23	0.015529	0.0602574	0.367	0.317	1
Tspan13	0.015974	-0.0516885	0.505	0.557	1
Arpc3	0.0162663	-0.0572213	0.409	0.456	1
Lman1	0.0163645	-0.0564204	0.388	0.448	1
Mlph	0.0164175	0.0559328	0.483	0.416	1
Pik3cg	0.0173615	-0.0510429	0.592	0.641	1
Erp29	0.0174303	0.0520211	0.584	0.523	1
Otud1	0.01746	-0.0789061	0.299	0.343	1
Clip1	0.0175256	-0.0573067	0.445	0.493	1
Maz	0.017764	-0.0531793	0.417	0.471	1
Dpy19l1	0.0178346	-0.0555771	0.358	0.411	1
Cop1	0.0179556	-0.0528234	0.175	0.216	1
Ttc28	0.0181817	0.0545054	0.379	0.323	1
Mt1	0.0182424	0.0523206	0.381	0.317	1
Rab35	0.018887	-0.0536112	0.321	0.376	1
Dad1	0.0189471	0.0518957	0.47	0.439	1
Becn1	0.01958	-0.0513914	0.236	0.283	1
Atrx	0.0198091	0.0569922	0.54	0.47	1
Larp4	0.0199116	0.0573107	0.318	0.276	1
Marcksl1	0.0200272	-0.0568434	0.243	0.293	1
Tln2	0.0202972	-0.0551966	0.254	0.304	1
Dpf2	0.0204225	0.052526	0.282	0.239	1
Rab8b	0.0207651	0.0509134	0.489	0.438	1
Stard7	0.0207954	-0.0502776	0.176	0.216	1
Ggta1	0.0208069	0.0526994	0.248	0.202	1
Tm6sf1	0.0209018	0.0541742	0.581	0.529	1
Scaf11	0.0214965	-0.0501762	0.509	0.553	1
Ogdh	0.0217718	0.0512905	0.245	0.204	1
Fchsd2	0.0220388	-0.0557978	0.35	0.393	1
Hp1bp3	0.0221111	-0.0509911	0.524	0.565	1
Stard3nl	0.0222773	-0.0510533	0.264	0.308	1
Gcc2	0.0225167	0.0501868	0.221	0.178	1
Ing1	0.0230048	-0.0522952	0.238	0.28	1
Rassf4	0.0232226	0.0527201	0.364	0.311	1
Napa	0.023257	0.0524613	0.322	0.279	1
Etv1	0.0233577	-0.0516191	0.261	0.308	1
Nfkbiz	0.0237583	-0.056657	0.397	0.455	1
Zfr	0.0239092	0.0556578	0.382	0.34	1
Foxp1	0.0244324	-0.0541236	0.218	0.262	1
Trio	0.024455	-0.0559102	0.32	0.361	1
Stim1	0.0244859	-0.051226	0.186	0.226	1
Ddx21	0.0253038	-0.058692	0.256	0.293	1
Mfsd1	0.0262491	0.0530874	0.417	0.372	1
Pbrm1	0.0265059	-0.0562044	0.387	0.43	1
Dnajb1	0.0271815	0.0530734	0.486	0.431	1
Mgea5	0.0274365	-0.0518479	0.36	0.4	1
Arhgap17	0.0289255	-0.0506421	0.432	0.48	1
Ecpas	0.0293335	0.0528985	0.278	0.232	1
Ccl4	0.0299703	-0.0595394	0.586	0.632	1
Uba6	0.0318975	0.0512263	0.182	0.147	1
Csrnp1	0.0323451	0.0550149	0.258	0.217	1
Ccnd1	0.0343733	-0.0530504	0.334	0.373	1
Snx3	0.0352006	0.0502603	0.436	0.395	1
Atf3	0.037944	0.0586059	0.567	0.527	1
Lgals3bp	0.0388369	0.0703286	0.428	0.399	1
Zyg11b	0.0391395	0.0528469	0.345	0.304	1
Cdk6	0.0406522	-0.0505102	0.213	0.251	1
Hspe1	0.0875544	0.0520605	0.464	0.447	1
Lpl	0.103187	0.0577372	0.11	0.088	1
Hmox1	0.108209	0.055008	0.317	0.291	1

## Sheet: Microglia_DEG_WTDvs3xTgS
gene	p_val	avg_logFC	pct.1	pct.2	p_val_adj
Gatm	2.96867e-139	-0.464608	0.61	0.901	7.17111e-135
Arsb	3.39726e-118	0.310039	0.972	0.787	8.20642e-114
Ccr6	7.23593e-104	-0.409777	0.004	0.348	1.74791e-99
Serinc3	7.45802e-96	0.198207	0.997	0.938	1.80156e-91
Ccr1	2.12592e-68	0.452769	0.304	0.001	5.13538e-64
Upk1b	1.16815e-63	0.421218	0.546	0.19	2.82179e-59
Rnase4	1.93773e-58	-0.142407	0.948	0.981	4.68078e-54
Anxa3	5.79711e-58	-0.323405	0.441	0.74	1.40035e-53
Tagap1	8.89653e-52	-0.298818	0.057	0.302	2.14905e-47
Dlgap1	3.35576e-51	-0.264791	0.022	0.23	8.10616e-47
Gnb4	5.058e-51	-0.233164	0.008	0.198	1.22181e-46
Qpct	3.26734e-50	0.335339	0.577	0.272	7.89258e-46
Cd180	1.27201e-45	-0.285168	0.477	0.733	3.07267e-41
Trim30d	1.78022e-44	0.310925	0.318	0.064	4.30031e-40
Ccdc80	1.02018e-43	-0.210719	0.021	0.204	2.46435e-39
Ang	9.22942e-43	0.315485	0.487	0.205	2.22946e-38
C5ar2	1.58444e-38	-0.195623	0.02	0.184	3.82738e-34
Rplp1	7.94688e-38	-0.280811	0.209	0.456	1.91965e-33
Adgrl2	8.24412e-36	-0.237678	0.075	0.279	1.99145e-31
Cd34	9.64848e-34	-0.271797	0.358	0.619	2.33069e-29
Ctsl	1.23116e-31	-0.194993	0.687	0.844	2.974e-27
Rtn4rl1	4.35479e-29	-0.232303	0.204	0.433	1.05194e-24
Ifi44	4.61404e-28	-0.139793	0.006	0.114	1.11457e-23
Trim12a	2.62617e-27	0.189049	0.18	0.025	6.34376e-23
Colec12	2.29052e-26	-0.127347	0.007	0.112	5.53297e-22
Adamts1	1.1785e-25	-0.337769	0.185	0.384	2.84678e-21
Naip5	2.2534e-24	-0.185788	0.097	0.267	5.44332e-20
Lacc1	5.35254e-24	0.228392	0.375	0.177	1.29296e-19
Tifa	1.38446e-23	-0.214857	0.325	0.539	3.3443e-19
Rps13	7.29525e-23	0.17736	0.754	0.615	1.76224e-18
Atp2c1	2.31281e-22	0.215197	0.52	0.323	5.58682e-18
Pnp	6.58522e-22	-0.165539	0.658	0.797	1.59073e-17
Cd164	8.5835e-22	-0.107557	0.865	0.898	2.07343e-17
Arhgap31	1.05419e-21	-0.189466	0.13	0.296	2.54651e-17
Bank1	5.13278e-21	-0.197976	0.131	0.297	1.23987e-16
Srsf2	6.62157e-21	-0.162077	0.648	0.777	1.59951e-16
Ctsc	6.73386e-21	-0.140782	0.776	0.874	1.62663e-16
Dusp7	1.43266e-20	0.208455	0.363	0.185	3.46073e-16
Ucp2	4.84003e-20	0.109604	0.943	0.879	1.16916e-15
Ccdc122	1.22208e-19	-0.13323	0.033	0.143	2.95207e-15
Ccr5	1.84414e-19	0.126912	0.855	0.821	4.4547e-15
Neurl1a	3.98151e-19	-0.175318	0.138	0.296	9.61773e-15
Plppr4	2.21207e-18	-0.110734	0.017	0.105	5.34348e-14
Fth1	1.00464e-17	-0.0743529	0.985	0.995	2.4268e-13
Rbpms	2.23833e-17	0.12859	0.125	0.02	5.40692e-13
Itgam	2.94295e-17	-0.0718277	0.95	0.962	7.10898e-13
Ddit4	8.03422e-17	0.20946	0.292	0.151	1.94075e-12
C5ar1	1.61783e-16	-0.13953	0.063	0.179	3.90802e-12
Whrn	5.00379e-16	-0.142132	0.068	0.184	1.20871e-11
Crtap	1.18605e-15	-0.13985	0.085	0.207	2.86502e-11
Tagap	3.13247e-15	0.19742	0.448	0.296	7.5668e-11
Gm44751	1.02883e-14	-0.110694	0.048	0.148	2.48525e-10
Fkbp5	1.16172e-14	0.173209	0.387	0.24	2.80626e-10
Cfh	1.6736e-14	-0.10508	0.815	0.887	4.04276e-10
Slc2a5	1.67509e-14	0.115228	0.863	0.783	4.04635e-10
Abhd12	2.25394e-14	-0.103893	0.813	0.874	5.44461e-10
Ablim1	2.39933e-14	0.139449	0.177	0.062	5.79583e-10
Angptl7	7.74968e-14	-0.121582	0.055	0.153	1.87201e-09
Cables1	1.13352e-13	-0.165407	0.319	0.463	2.73812e-09
Sash3	4.40731e-13	0.155868	0.339	0.202	1.06463e-08
Ccrl2	2.84099e-12	-0.174928	0.319	0.455	6.86269e-08
Spint1	3.06353e-12	0.148991	0.303	0.167	7.40026e-08
Rcbtb2	5.11202e-12	-0.151647	0.312	0.454	1.23486e-07
Slc1a3	5.97725e-12	-0.164424	0.53	0.635	1.44387e-07
Chek2	6.90674e-12	0.112531	0.121	0.036	1.66839e-07
Chst1	2.46944e-11	0.115881	0.173	0.071	5.96517e-07
Il1a	4.67473e-11	-0.165731	0.319	0.455	1.12923e-06
Fam102b	5.40955e-11	0.106613	0.825	0.746	1.30673e-06
Nnt	6.64408e-11	0.130461	0.279	0.158	1.60494e-06
Rps12	8.30799e-11	-0.0764463	0.865	0.904	2.00688e-06
Lactb	2.65202e-10	0.143033	0.317	0.2	6.40622e-06
Hjurp	2.82336e-10	-0.108175	0.086	0.181	6.82011e-06
Tnfrsf11a	3.34705e-10	-0.133718	0.243	0.371	8.08514e-06
Serpine1	3.50621e-10	0.178772	0.278	0.164	8.4696e-06
Icosl	7.76791e-10	0.128003	0.549	0.442	1.87642e-05
Mpc1	7.77523e-10	0.123053	0.307	0.188	1.87818e-05
Psen1	8.23814e-10	-0.128362	0.318	0.447	1.99001e-05
Pqlc1	1.06664e-09	-0.0783605	0.039	0.108	2.57656e-05
Med12l	1.23672e-09	-0.129543	0.204	0.322	2.98742e-05
Rgs10	1.33542e-09	0.0548257	0.953	0.937	3.22585e-05
Cd9	3.49748e-09	-0.0694261	0.876	0.918	8.44851e-05
Filip1l	3.67264e-09	0.134994	0.406	0.285	8.87163e-05
Klrd1	5.75446e-09	-0.106452	0.106	0.196	0.000139005
Frrs1	1.08912e-08	0.128891	0.284	0.179	0.000263087
Apobec3	1.57546e-08	0.127404	0.353	0.243	0.000380568
Ccl9	2.17075e-08	-0.129517	0.15	0.242	0.000524367
Sh3bgrl3	2.57017e-08	0.108878	0.647	0.545	0.00062085
Vps39	3.93551e-08	-0.106966	0.151	0.246	0.000950663
Itga6	4.6788e-08	-0.110564	0.526	0.622	0.00113021
Abcc3	4.87973e-08	0.118022	0.495	0.393	0.00117875
Adgre1	5.93402e-08	-0.101324	0.58	0.673	0.00143342
Lyz2	7.18791e-08	-0.128909	0.301	0.411	0.00173631
Rb1	8.17556e-08	-0.106276	0.236	0.349	0.00197489
Map7	8.84508e-08	0.0856657	0.124	0.053	0.00213662
Gdpd3	9.89434e-08	0.115728	0.566	0.45	0.00239008
Tmem268	1.04536e-07	-0.103432	0.14	0.229	0.00252517
Plxdc2	1.05334e-07	0.0560206	0.934	0.911	0.00254445
Mylip	1.10805e-07	-0.0974749	0.663	0.73	0.0026766
Rpl13	1.33422e-07	-0.0809633	0.723	0.789	0.00322295
Slc7a7	1.56166e-07	-0.109422	0.32	0.43	0.00377233
C3ar1	2.00867e-07	-0.110423	0.53	0.641	0.00485215
Efhd2	2.01005e-07	-0.10153	0.511	0.6	0.00485547
Mpeg1	2.61119e-07	-0.0609401	0.898	0.933	0.0063076
Ccng2	2.7844e-07	0.100924	0.631	0.556	0.006726
Clta	4.34085e-07	-0.0863488	0.605	0.676	0.0104857
Cnot7	4.49849e-07	-0.0952533	0.127	0.209	0.0108666
Slc25a37	4.8211e-07	0.11095	0.43	0.327	0.0116459
Slc3a2	5.58077e-07	0.0926642	0.665	0.59	0.0134809
Abcd2	5.6417e-07	-0.102273	0.26	0.36	0.0136281
Hhex	5.93551e-07	-0.10376	0.44	0.551	0.0143378
Il6st	5.94006e-07	0.100613	0.626	0.552	0.0143488
Padi2	6.79187e-07	0.112113	0.44	0.337	0.0164064
Ncf4	6.80831e-07	-0.088115	0.103	0.178	0.0164462
Prex1	8.95156e-07	0.0989128	0.531	0.439	0.0216234
Rpl23	9.73848e-07	-0.0606588	0.879	0.919	0.0235243
Rps5	1.01577e-06	-0.0993031	0.583	0.691	0.0245369
Hes1	1.03146e-06	0.11443	0.149	0.08	0.024916
Procr	1.08094e-06	0.0896973	0.161	0.089	0.0261111
Gns	1.08155e-06	0.0563405	0.903	0.869	0.0261259
Rpl32	1.09532e-06	-0.0962313	0.525	0.624	0.0264585
Ints6l	1.22906e-06	-0.0880162	0.588	0.664	0.0296892
Acsl4	1.35421e-06	-0.104158	0.311	0.41	0.0327124
Vps37a	1.43778e-06	-0.0979491	0.232	0.33	0.034731
Rbm5	1.46009e-06	-0.0893573	0.645	0.723	0.0352699
Slc12a2	1.48582e-06	0.0894231	0.701	0.643	0.0358916
Washc2	1.6302e-06	0.106122	0.441	0.353	0.039379
Ccl6	2.29139e-06	-0.106606	0.392	0.486	0.0553508
Acsl1	2.4137e-06	0.0852721	0.173	0.099	0.0583053
Slc35f6	2.43656e-06	-0.081481	0.115	0.188	0.0588575
Cd33	2.58502e-06	-0.0663537	0.82	0.868	0.0624436
Mras	2.63329e-06	0.104191	0.283	0.198	0.0636098
Entpd1	2.63409e-06	0.0690297	0.83	0.779	0.063629
Fhl3	2.7217e-06	0.0937033	0.192	0.118	0.0657454
Slc45a4	2.7484e-06	-0.0741029	0.079	0.144	0.0663903
Sall3	3.22444e-06	-0.101634	0.406	0.507	0.0778897
Rapgef6	3.5661e-06	-0.106192	0.362	0.457	0.0861427
Rpl17	3.94318e-06	-0.0584282	0.84	0.875	0.0952516
Arid5b	4.63201e-06	0.107658	0.358	0.268	0.111891
Ubash3b	4.65223e-06	-0.107165	0.354	0.447	0.112379
Insig2	4.84811e-06	-0.093153	0.178	0.26	0.117111
Phf20	5.18242e-06	0.0957934	0.347	0.252	0.125187
Txnip	5.37613e-06	0.0759322	0.868	0.824	0.129866
Naalad2	5.53047e-06	-0.100055	0.291	0.384	0.133594
Rac2	5.84136e-06	-0.0980281	0.383	0.474	0.141104
Hsp90ab1	5.95028e-06	0.0579273	0.931	0.899	0.143735
Rabggtb	6.02816e-06	-0.0895029	0.19	0.273	0.145616
Lbh	6.2087e-06	-0.0947524	0.164	0.242	0.149977
Bhlhe41	6.26148e-06	-0.0951682	0.485	0.59	0.151252
Rpl39	6.86147e-06	-0.0690258	0.791	0.853	0.165746
Col27a1	7.14867e-06	-0.0827704	0.703	0.779	0.172683
Alas1	7.53628e-06	-0.076153	0.093	0.158	0.182046
Dnaja1	7.61489e-06	0.0939401	0.654	0.589	0.183945
Slamf9	7.73682e-06	-0.0991872	0.241	0.324	0.186891
Tbc1d5	9.47454e-06	0.0979954	0.273	0.194	0.228867
4833420G17Rik	9.56072e-06	-0.0898878	0.188	0.268	0.230949
Orai1	1.01521e-05	-0.088613	0.467	0.548	0.245235
Rps24	1.05177e-05	-0.0529643	0.866	0.904	0.254066
Adrb1	1.27478e-05	0.0993101	0.309	0.227	0.307935
Ccl2	1.30242e-05	-0.0963327	0.087	0.15	0.314612
Jade2	1.33474e-05	0.092837	0.291	0.205	0.32242
Gcn1l1	1.33976e-05	0.0889182	0.263	0.182	0.323633
Clptm1	1.42979e-05	-0.0735431	0.092	0.153	0.345379
Mef2c	1.53275e-05	-0.0594036	0.846	0.888	0.370252
Osgep	1.53327e-05	-0.0787264	0.148	0.221	0.370377
Cxxc5	1.62083e-05	-0.0874776	0.274	0.366	0.391528
Alox5	1.66421e-05	-0.0699529	0.104	0.171	0.402006
Lpar6	1.8015e-05	-0.0945069	0.42	0.512	0.43517
Slc43a2	2.0916e-05	0.095443	0.323	0.241	0.505246
Ano6	2.15594e-05	-0.0855061	0.224	0.31	0.520788
Lat2	2.18085e-05	-0.090425	0.458	0.564	0.526807
Rp2	2.40722e-05	-0.0891355	0.435	0.519	0.581488
Nrros	2.56651e-05	-0.0862479	0.485	0.588	0.619966
Ostc	2.6443e-05	-0.0836807	0.328	0.419	0.638758
Galnt1	2.75027e-05	-0.0745179	0.648	0.702	0.664356
Rpl27a	2.80735e-05	-0.0669975	0.781	0.846	0.678143
C1qa	2.97081e-05	0.0623747	0.814	0.765	0.717628
Per1	3.06432e-05	0.100241	0.338	0.265	0.740217
Arsk	3.3659e-05	-0.0890162	0.209	0.289	0.813066
Egr2	3.3793e-05	-0.0914237	0.16	0.232	0.816305
Klf7	3.47049e-05	-0.0888297	0.246	0.328	0.838331
Crybg3	3.47581e-05	0.0731143	0.134	0.076	0.839618
I830077J02Rik	3.53094e-05	-0.0804433	0.199	0.279	0.852933
Apex1	3.72271e-05	0.0767956	0.17	0.106	0.899257
Usp46	3.97125e-05	0.0640815	0.121	0.067	0.959294
Cd14	4.3125e-05	0.0793722	0.638	0.572	1
Kcnj2	4.42366e-05	-0.0895088	0.219	0.299	1
H2-Ab1	4.79853e-05	-0.0946668	0.057	0.103	1
Nrp1	5.18986e-05	0.0910865	0.288	0.214	1
Furin	5.39004e-05	-0.0808623	0.2	0.272	1
Liph	5.44246e-05	-0.0705715	0.106	0.167	1
Gdi2	5.58392e-05	-0.0623155	0.761	0.814	1
Dnajb14	5.78549e-05	-0.085403	0.301	0.391	1
Ank	6.02124e-05	-0.0747596	0.137	0.204	1
Prkd3	6.51266e-05	0.0835472	0.345	0.262	1
Acly	6.74521e-05	0.0856549	0.392	0.322	1
Apoe	7.30155e-05	-0.0925619	0.283	0.366	1
Slc9a3r1	7.62396e-05	0.0773681	0.199	0.135	1
Gm47283	7.79489e-05	-0.0579713	0.086	0.141	1
Nav3	7.95583e-05	-0.0812088	0.57	0.648	1
Zfp36l1	8.02893e-05	-0.0785564	0.752	0.818	1
Tmem87a	8.08829e-05	-0.079497	0.193	0.267	1
Nisch	8.95538e-05	0.0804102	0.526	0.467	1
Zfp715	9.00017e-05	-0.0808941	0.25	0.329	1
Pecam1	9.3573e-05	-0.0713082	0.121	0.182	1
B4galt4	9.60496e-05	0.0774677	0.218	0.15	1
Mpv17	9.93448e-05	0.0739568	0.222	0.153	1
Ifngr2	0.00010053	-0.0780169	0.445	0.513	1
Otulinl	0.000104593	-0.0600431	0.762	0.815	1
Cd74	0.000105038	-0.135564	0.129	0.186	1
Tmem63a	0.000105382	-0.082327	0.406	0.488	1
Ngrn	0.000106607	-0.0528672	0.06	0.107	1
Siglece	0.000107373	0.0877229	0.392	0.316	1
Limd1	0.000112052	-0.0696996	0.109	0.167	1
Spry1	0.000115056	-0.0954502	0.212	0.283	1
Armcx3	0.0001159	0.0642853	0.157	0.099	1
Epsti1	0.000120582	0.0577105	0.126	0.072	1
Cd47	0.000126525	-0.081749	0.555	0.653	1
Tom1l1	0.000134896	0.0826615	0.242	0.178	1
H2-Q6	0.000140505	-0.0675591	0.08	0.131	1
St8sia4	0.000144027	-0.0624001	0.078	0.128	1
Cttnbp2nl	0.000144478	0.0551952	0.819	0.785	1
Slc23a2	0.00014536	-0.0799215	0.24	0.315	1
Psme1	0.000148117	-0.082107	0.295	0.373	1
Clec5a	0.000149076	-0.0773981	0.251	0.327	1
Glod4	0.000164568	-0.0558638	0.082	0.134	1
Bag3	0.0001678	0.0952073	0.35	0.281	1
Trmt10c	0.000168185	-0.0559259	0.059	0.103	1
Poldip3	0.000172978	-0.0698702	0.178	0.248	1
Cast	0.000177443	-0.0565812	0.081	0.133	1
Gpr137b	0.000179446	0.0808091	0.314	0.239	1
St8sia6	0.000179829	-0.0690012	0.126	0.186	1
Scn1b	0.000181832	-0.0685204	0.158	0.224	1
Lyl1	0.000190096	-0.0571667	0.096	0.152	1
Zmynd8	0.000204596	-0.0770015	0.226	0.296	1
Aig1	0.000205231	-0.0683391	0.134	0.194	1
Aimp1	0.00020969	-0.0758	0.202	0.272	1
Tspan31	0.000224173	-0.0712638	0.303	0.386	1
Eif3j1	0.00022573	0.075988	0.268	0.198	1
Fgl2	0.000229477	-0.0594738	0.093	0.146	1
Ntan1	0.000240898	-0.0631301	0.106	0.16	1
Rab8b	0.000243546	0.0762888	0.51	0.438	1
Kmt2c	0.000244932	0.0807798	0.495	0.423	1
Rpl21	0.000252005	-0.0632643	0.658	0.719	1
Tlr2	0.000263057	-0.0801538	0.229	0.303	1
Zfp738	0.000267557	-0.054716	0.061	0.105	1
Osbpl1a	0.000289327	-0.0658007	0.151	0.214	1
Ipcef1	0.000302114	-0.0587748	0.094	0.146	1
Etv1	0.000309106	-0.0759804	0.231	0.308	1
Rps26	0.000316518	-0.0656259	0.639	0.698	1
Nceh1	0.000318887	-0.0616131	0.091	0.141	1
Snx18	0.000339225	-0.0659722	0.603	0.671	1
Lhfpl2	0.000340141	-0.0696699	0.538	0.605	1
Hk2	0.000345952	-0.0736425	0.581	0.664	1
Sema4d	0.000359885	-0.0714051	0.548	0.616	1
Efcab14	0.000374063	0.0713565	0.284	0.214	1
Oxa1l	0.00037991	-0.064177	0.195	0.265	1
Rps20	0.00038666	-0.0513801	0.768	0.805	1
Leprotl1	0.000387611	0.0794196	0.409	0.347	1
Plscr3	0.000388063	-0.0662794	0.165	0.227	1
Cadm1	0.000398423	-0.0821858	0.458	0.529	1
Atrx	0.00041369	0.0826014	0.544	0.47	1
App	0.000443185	-0.0660058	0.709	0.785	1
Arhgap22	0.000445835	-0.0615229	0.111	0.164	1
Ppp1r15a	0.000456234	0.05877	0.746	0.715	1
Mettl7a1	0.000466752	0.070367	0.237	0.177	1
Inppl1	0.000475869	-0.064271	0.155	0.216	1
Amz1	0.000480681	-0.0559349	0.103	0.156	1
Ccl3	0.000488309	-0.0947842	0.556	0.612	1
Tifab	0.000489899	-0.0719751	0.396	0.476	1
Taok3	0.000511061	-0.0695158	0.217	0.286	1
Arsg	0.000525502	-0.0524958	0.086	0.134	1
Prkca	0.000526775	-0.0665331	0.155	0.215	1
Idua	0.000528047	-0.0623827	0.116	0.169	1
Ophn1	0.000528327	-0.0693213	0.468	0.55	1
Ipo11	0.000538691	0.0658375	0.16	0.108	1
Dapp1	0.000547442	0.0777122	0.419	0.353	1
Rpl34	0.00056317	-0.0535348	0.747	0.795	1
Arl4c	0.000565937	-0.0567754	0.76	0.791	1
P2ry6	0.000567993	-0.0677877	0.29	0.372	1
Prkcb	0.000578717	-0.0652489	0.224	0.293	1
Nuak1	0.00057912	-0.0750228	0.437	0.519	1
Prcp	0.000580848	0.0747569	0.429	0.36	1
Gpcpd1	0.000585994	-0.0653553	0.164	0.224	1
Mymk	0.000587191	0.0538747	0.101	0.058	1
Cebpb	0.000597821	0.0738494	0.595	0.524	1
Mctp1	0.000598867	-0.0669519	0.094	0.141	1
Kansl1	0.00060404	0.0758024	0.403	0.33	1
Pole4	0.000645786	-0.0580319	0.118	0.171	1
Nectin2	0.000646471	0.0636206	0.146	0.097	1
Oaf	0.000675345	-0.0627216	0.121	0.173	1
B4galnt1	0.000677641	-0.0630261	0.145	0.2	1
Tbc1d23	0.000680076	-0.0663139	0.241	0.311	1
Ctnnd2	0.000683484	0.064187	0.144	0.095	1
Pten	0.000687467	0.0568631	0.731	0.692	1
Fkbp15	0.000706564	-0.0725738	0.267	0.336	1
Myo1b	0.000713911	-0.0701391	0.199	0.26	1
Rps6	0.000740214	-0.0633658	0.719	0.789	1
Trim24	0.000742506	-0.0562078	0.124	0.179	1
Stip1	0.00075165	0.0674802	0.219	0.162	1
Ifnar1	0.000794329	-0.059811	0.143	0.2	1
Ptprc	0.000837042	-0.0562248	0.743	0.798	1
Mcm3	0.000843101	-0.0541081	0.106	0.157	1
Rpl37a	0.000848618	-0.0567192	0.715	0.778	1
Gpr65	0.000888538	-0.0620156	0.119	0.171	1
Fam71a	0.000919559	0.0607832	0.12	0.075	1
Sec14l1	0.000922268	-0.0713205	0.322	0.392	1
Nav1	0.000995885	0.0659139	0.135	0.09	1
Camsap2	0.00101529	0.0683761	0.215	0.159	1
Jade1	0.00104037	-0.0659943	0.137	0.19	1
Ier2	0.00106744	-0.0772817	0.149	0.2	1
Lrrc25	0.00108257	-0.0622761	0.133	0.184	1
Scarb2	0.00108485	-0.0553415	0.699	0.743	1
Xxylt1	0.00110375	0.0513715	0.126	0.081	1
Pwwp2a	0.00110973	-0.0651286	0.245	0.311	1
Etv5	0.0011116	-0.065062	0.394	0.466	1
Capza1	0.00113609	0.0651188	0.505	0.451	1
Ctcf	0.00114019	0.0721413	0.399	0.331	1
Myadm	0.00114525	-0.0745803	0.262	0.321	1
Zeb2os	0.0011485	-0.0718109	0.229	0.29	1
Cd302	0.00116442	-0.0700486	0.303	0.371	1
Dcun1d1	0.00119982	0.0600257	0.169	0.119	1
Rhobtb1	0.00123558	0.0626092	0.188	0.134	1
Got1	0.00127156	-0.0580486	0.112	0.16	1
Mrc2	0.00128757	-0.0594761	0.149	0.204	1
Bmi1	0.00131221	-0.0659129	0.206	0.267	1
Calu	0.00132403	-0.0637802	0.357	0.429	1
Esd	0.00133174	0.0601473	0.197	0.141	1
Lgals8	0.00135145	0.0719813	0.42	0.365	1
Klf4	0.00136538	0.0677632	0.793	0.745	1
Enc1	0.00138058	-0.0701845	0.285	0.353	1
Fam129a	0.0014609	-0.0685107	0.159	0.209	1
Rcan1	0.00152291	0.065504	0.185	0.133	1
Cep170	0.00158328	-0.0677382	0.293	0.357	1
Ptges3	0.00160051	0.066296	0.466	0.404	1
Fau	0.00160671	-0.0578953	0.633	0.686	1
Bloc1s2	0.00166867	-0.0532936	0.106	0.153	1
Btg2	0.00169641	-0.0580816	0.784	0.824	1
Pik3cg	0.00175248	-0.0623593	0.587	0.641	1
Gprasp1	0.00178264	0.069849	0.301	0.242	1
Lima1	0.00180377	-0.0550668	0.114	0.162	1
Dbi	0.00187208	-0.0526829	0.19	0.251	1
Chd8	0.00190988	0.0674476	0.356	0.292	1
Gmfg	0.00195281	0.065859	0.264	0.207	1
Khdc4	0.00195577	0.0557566	0.194	0.141	1
Klhl6	0.00197717	-0.0598862	0.193	0.249	1
Rpl36a	0.0020352	-0.061991	0.48	0.542	1
Ube2b	0.00207602	0.060703	0.51	0.457	1
Stat1	0.00211182	-0.0554054	0.161	0.216	1
Aaed1	0.00211611	0.0613352	0.183	0.134	1
Ptpre	0.00212367	-0.0639847	0.48	0.543	1
Cdk14	0.00216092	0.0523913	0.105	0.067	1
Ckap5	0.00217008	0.0662803	0.207	0.158	1
Tbc1d22a	0.00220283	-0.0607877	0.239	0.303	1
Rpl31	0.00225279	-0.0526363	0.698	0.754	1
Cmklr1	0.00228412	0.0660259	0.41	0.342	1
Eif3i	0.00233093	-0.0554687	0.176	0.232	1
Hsph1	0.00237274	0.0711182	0.239	0.185	1
Sox4	0.00238038	-0.0670799	0.425	0.474	1
Pitpna	0.00238604	0.0680546	0.42	0.362	1
Sh2d3c	0.00239783	-0.0510522	0.102	0.146	1
Atp2a2	0.00240845	0.0606837	0.605	0.549	1
Rcsd1	0.00240905	0.0667222	0.495	0.433	1
Adcy7	0.00241038	-0.063346	0.357	0.428	1
Frmd8	0.0024442	0.055489	0.187	0.137	1
Slc40a1	0.00258491	-0.0618035	0.378	0.441	1
H2-Q7	0.00258583	-0.0601856	0.066	0.101	1
Ank2	0.00265873	0.0608791	0.176	0.128	1
St13	0.00266883	0.0593487	0.586	0.542	1
Sun2	0.00267719	-0.055349	0.606	0.665	1
Zmat2	0.00267987	0.0663539	0.39	0.33	1
Ncoa2	0.00268051	-0.0542121	0.143	0.194	1
Bfar	0.00273401	-0.0624593	0.239	0.297	1
Gnptg	0.00275524	0.0562906	0.135	0.095	1
Rpl35	0.00275674	-0.0582547	0.573	0.634	1
Impad1	0.00279944	-0.0601606	0.17	0.221	1
Nol4l	0.00281062	0.0522821	0.153	0.107	1
Tmem161b	0.00282032	0.0554517	0.135	0.094	1
Prdm1	0.00282586	-0.0543886	0.16	0.214	1
Rpl3	0.00284961	0.0572621	0.658	0.601	1
Errfi1	0.00285689	-0.0548364	0.145	0.194	1
Gga3	0.00290893	0.0567657	0.183	0.134	1
Crls1	0.00290963	0.0608304	0.18	0.133	1
Actr1a	0.00293745	-0.0619275	0.182	0.232	1
Rbm3	0.00293969	-0.0608429	0.365	0.437	1
Cux1	0.00294167	-0.0639966	0.331	0.404	1
H2-T23	0.00295373	-0.058715	0.257	0.317	1
Ncf1	0.0030207	0.0562234	0.702	0.652	1
Stard9	0.00302941	0.0729292	0.305	0.258	1
Ikzf5	0.00303486	0.0561413	0.14	0.099	1
AU020206	0.00305537	-0.064567	0.318	0.382	1
Saraf	0.00308116	0.0543435	0.618	0.572	1
Rps16	0.0031459	-0.0557802	0.622	0.681	1
Pak1	0.0031466	-0.0621592	0.317	0.384	1
Map4k4	0.00317454	-0.0586598	0.534	0.586	1
Tns3	0.00323712	-0.0625637	0.433	0.505	1
Phyh	0.00324536	0.0582141	0.196	0.15	1
Smad1	0.003278	0.0634079	0.35	0.291	1
Clcn4	0.00328421	-0.0616552	0.399	0.461	1
Arhgef12	0.00329109	0.0568981	0.222	0.17	1
Jtb	0.00331378	-0.0577156	0.275	0.342	1
Colgalt1	0.00339843	-0.0581027	0.295	0.359	1
Slc25a45	0.00343594	-0.0598602	0.393	0.461	1
Rogdi	0.00349675	0.065232	0.326	0.27	1
1810037I17Rik	0.00351855	-0.055233	0.212	0.271	1
Tlr7	0.00359756	0.0606018	0.545	0.496	1
Cbfa2t3	0.00360377	-0.0530396	0.191	0.248	1
Ewsr1	0.00360407	-0.050968	0.559	0.601	1
Stag2	0.00364633	0.0643834	0.416	0.366	1
Otud1	0.00368057	-0.100794	0.297	0.343	1
Ccz1	0.0037892	-0.055526	0.149	0.196	1
Tsc22d3	0.0037962	0.0641479	0.549	0.496	1
Srgn	0.00380034	-0.0579444	0.588	0.664	1
Rpl12	0.00386998	-0.0569113	0.524	0.577	1
Rab8a	0.00390662	0.0607361	0.271	0.216	1
Cdk2ap2	0.00391672	0.0585208	0.212	0.165	1
Evi2a	0.0039915	-0.0600981	0.478	0.545	1
Lgals9	0.00420784	-0.0599527	0.49	0.556	1
Rsrp1	0.00421823	-0.0525398	0.715	0.762	1
Lag3	0.00421916	-0.0608086	0.4	0.452	1
Aff1	0.00434422	0.0567089	0.227	0.177	1
Psmd6	0.00435944	-0.0516621	0.183	0.236	1
Gsap	0.00449547	0.05367	0.188	0.14	1
Gtf3c2	0.00450031	0.0583341	0.332	0.277	1
Srd5a3	0.00453753	0.0603606	0.287	0.234	1
Fam111a	0.00456975	-0.0624091	0.306	0.367	1
Rps15a	0.00460893	-0.0568792	0.388	0.46	1
Gusb	0.00463972	-0.0569283	0.515	0.581	1
Hyou1	0.00467044	0.0571423	0.229	0.178	1
Cbx4	0.00468136	-0.0550536	0.229	0.287	1
Nek6	0.00475012	-0.0585528	0.224	0.274	1
Taf1d	0.00477032	-0.0565095	0.313	0.376	1
Slc6a6	0.00477563	-0.061859	0.451	0.512	1
Zfp217	0.00486488	-0.0577225	0.364	0.428	1
Pebp1	0.00504042	0.0589559	0.264	0.215	1
Snn	0.00504465	-0.0577843	0.441	0.499	1
Mga	0.00507247	-0.0631481	0.265	0.321	1
Dock11	0.00536074	0.0582626	0.211	0.164	1
Rab39	0.00539957	0.0662093	0.218	0.176	1
Peli1	0.00549783	-0.0608254	0.509	0.576	1
Tmem135	0.00551328	0.0576316	0.478	0.422	1
Csf2rb	0.00575264	-0.0632851	0.374	0.431	1
Rhoh	0.00576894	-0.0570119	0.499	0.559	1
Sort1	0.00580628	-0.0574144	0.51	0.564	1
Wtap	0.00581147	-0.0587339	0.338	0.392	1
Hlf	0.00587788	-0.0616982	0.234	0.289	1
Ddx21	0.0059083	-0.0623087	0.241	0.293	1
Usp25	0.00590902	0.0583822	0.262	0.211	1
Bmpr1a	0.00591779	0.0609974	0.2	0.156	1
Iffo1	0.00592894	-0.0589672	0.387	0.443	1
Mlxip	0.0062459	0.0581533	0.222	0.176	1
Abcg1	0.00637153	-0.0584156	0.374	0.439	1
Smox	0.00647168	-0.0583329	0.326	0.395	1
Nrbf2	0.00661279	0.0506899	0.142	0.103	1
Gramd1a	0.00666244	0.0597208	0.238	0.191	1
Fubp1	0.00678793	0.0580243	0.392	0.329	1
Rilpl1	0.00696607	0.0578628	0.249	0.203	1
Ulk2	0.00697553	0.0573749	0.431	0.369	1
Brf1	0.00707499	-0.0531487	0.188	0.236	1
Trmt13	0.00740839	-0.0503678	0.149	0.194	1
Dpy19l1	0.00759897	-0.057512	0.347	0.411	1
Akap10	0.00772828	-0.0513497	0.14	0.183	1
Cd300a	0.00805965	-0.0553117	0.346	0.41	1
Rab6a	0.00822584	-0.0551385	0.337	0.394	1
Klhl9	0.00822817	-0.0540224	0.275	0.328	1
Casp3	0.00835173	0.0573828	0.324	0.272	1
Sesn1	0.00845798	0.061748	0.391	0.342	1
Spred1	0.00846377	-0.0569544	0.441	0.492	1
Tcf4	0.00856228	-0.0550867	0.688	0.761	1
Tagln2	0.00864865	0.0563229	0.184	0.143	1
Marcksl1	0.00865316	-0.0680592	0.245	0.293	1
Il10ra	0.00869585	-0.0524537	0.683	0.748	1
Eif2b4	0.00882536	0.0550119	0.2	0.158	1
Rab32	0.00897999	0.0532314	0.16	0.121	1
Eif3e	0.00901117	-0.0532519	0.338	0.393	1
Gm5086	0.0091005	0.0506491	0.205	0.159	1
Slc26a2	0.00921349	-0.0545385	0.283	0.337	1
Ehmt1	0.00935488	0.0547709	0.213	0.17	1
Sh3pxd2a	0.00941959	0.0543958	0.189	0.148	1
Trp53inp1	0.00949981	0.0537101	0.178	0.137	1
Plekha2	0.00968399	-0.0555447	0.287	0.336	1
Tmem33	0.00976181	0.0541993	0.426	0.369	1
Casp1	0.00983473	0.0589558	0.234	0.194	1
Dbnl	0.00985371	-0.054565	0.347	0.405	1
Rpl10a	0.0101305	-0.053224	0.451	0.5	1
Nfam1	0.0103477	0.0541426	0.608	0.565	1
Cdk5r1	0.0106273	-0.0547157	0.193	0.238	1
Atp6v1a	0.0106414	0.052578	0.372	0.316	1
Cmas	0.0108776	-0.0500501	0.447	0.514	1
Ghitm	0.0113827	0.053077	0.48	0.431	1
Setd3	0.0114341	-0.0516105	0.24	0.287	1
Jam2	0.0117139	-0.0518888	0.318	0.371	1
Phip	0.0119804	0.0606005	0.409	0.363	1
Trio	0.0121257	-0.0594452	0.312	0.361	1
Rplp2	0.0121386	-0.0542875	0.382	0.436	1
Gigyf2	0.0121655	0.0511697	0.256	0.21	1
Arhgap12	0.0126731	0.0544317	0.359	0.311	1
Erp29	0.0128464	0.0519053	0.582	0.523	1
2021-03-01	0.0129318	0.0521925	0.554	0.504	1
Akap9	0.0129567	0.0595196	0.324	0.276	1
Atp6v1c1	0.0131102	-0.0534602	0.335	0.388	1
Hnrnpul2	0.0131615	0.0543211	0.405	0.365	1
Irak1	0.0132229	-0.0527897	0.442	0.513	1
Usp7	0.0133075	0.0544769	0.401	0.344	1
Bzw1	0.0133567	0.0519255	0.534	0.492	1
Mapre2	0.0134032	-0.0530164	0.306	0.355	1
Aim2	0.0134115	-0.0507555	0.426	0.473	1
B3glct	0.0134522	0.0574635	0.152	0.119	1
Fyttd1	0.0139576	0.0550947	0.399	0.349	1
Rin2	0.013996	0.0517306	0.635	0.586	1
Slc25a4	0.014092	-0.0511459	0.294	0.343	1
Pld1	0.0141018	0.0526765	0.358	0.316	1
Prdx1	0.0142497	0.0549725	0.449	0.4	1
Hmgn2	0.0143397	0.0528889	0.205	0.166	1
Cacybp	0.0143785	0.0517892	0.249	0.209	1
Mtmr6	0.0143939	-0.0518698	0.387	0.449	1
Chuk	0.0144141	-0.0505697	0.292	0.344	1
Nop58	0.0147945	-0.0567001	0.209	0.251	1
Pycard	0.0152043	-0.0553624	0.401	0.458	1
Arhgap27	0.0152295	0.0533605	0.223	0.182	1
Mfng	0.0157219	0.0507018	0.297	0.248	1
Usp24	0.0160339	0.0566917	0.384	0.34	1
Hadha	0.0163007	0.0531193	0.395	0.346	1
Dpy19l4	0.0164235	-0.0501952	0.332	0.384	1
Mak16	0.0164886	0.0503108	0.149	0.115	1
Rfx7	0.0165329	0.0530628	0.174	0.137	1
Stk10	0.016818	0.0510984	0.349	0.304	1
Hipk1	0.0170506	0.0520331	0.331	0.289	1
Plgrkt	0.0178324	-0.0535288	0.244	0.283	1
Mfsd1	0.0180632	0.0523171	0.418	0.372	1
Tnfaip8	0.0181721	0.0570178	0.34	0.296	1
Pdcd4	0.0189419	0.0526102	0.276	0.236	1
Dnajc3	0.0190992	0.0502573	0.584	0.53	1
Pon3	0.0191419	0.0535175	0.363	0.323	1
Gigyf1	0.0195177	0.0514989	0.361	0.322	1
Ppm1b	0.0198317	0.0517949	0.26	0.221	1
Nras	0.0199575	-0.0508986	0.328	0.372	1
Rnf169	0.0201369	0.0502502	0.213	0.173	1
Tnf	0.0206993	-0.0560482	0.219	0.258	1
Tmod3	0.020752	-0.0513119	0.35	0.399	1
Ttc28	0.0212858	0.0535329	0.369	0.323	1
Ckb	0.0219476	0.0512856	0.406	0.362	1
Ecpas	0.0220519	0.0522569	0.273	0.232	1
Atp5g3	0.0221502	0.0506736	0.427	0.379	1
Cndp2	0.0229697	0.0508934	0.389	0.347	1
Cln8	0.0232352	0.0509413	0.342	0.303	1
Cisd2	0.0239543	0.0517028	0.291	0.251	1
Fez2	0.0240371	0.050076	0.411	0.363	1
Psmc2	0.0248205	0.050844	0.259	0.219	1
Mlph	0.0253766	0.0513188	0.47	0.416	1
Fam120a	0.0254367	0.0520366	0.403	0.361	1
Spire1	0.0258305	0.0544377	0.303	0.267	1
Odc1	0.0261955	0.0573222	0.26	0.223	1
Prpf40a	0.0268042	0.0561621	0.443	0.395	1
Socs3	0.0355341	-0.0546395	0.347	0.378	1
Pcm1	0.0386129	0.0581757	0.297	0.267	1
Ccl4	0.0443261	-0.0526035	0.592	0.632	1
Hmox1	0.0502548	0.0687488	0.318	0.291	1
Hspa1a	0.0945953	0.0561376	0.522	0.496	1
Hspa1b	0.210211	0.056877	0.431	0.424	1

## Sheet: Microglia_DEG_3xTgDvs3xTgS
gene	p_val	avg_logFC	pct.1	pct.2	p_val_adj
H2-D1	1.89359e-17	-0.126063	0.825	0.891	4.57415e-13
H2-K1	5.77762e-12	-0.11121	0.76	0.833	1.39564e-07
H2-T23	1.65136e-08	-0.118972	0.257	0.367	0.000398903
H2-M3	8.88318e-07	-0.095234	0.144	0.224	0.0214582
H2-Q6	1.39412e-06	-0.0813324	0.08	0.145	0.0336763
Trem2	2.47312e-06	-0.052075	0.932	0.958	0.0597407
Ddit4	6.29514e-06	-0.0982579	0.292	0.393	0.152065
Cd74	9.1717e-06	-0.133533	0.129	0.193	0.221552
Tent5a	2.2101e-05	-0.0988109	0.426	0.515	0.533873
Commd8	3.14891e-05	0.0761454	0.661	0.597	0.760652
Srsf2	3.34243e-05	-0.0735677	0.648	0.723	0.807398
Arcn1	5.00873e-05	-0.0824371	0.289	0.367	1
Nr1d1	5.63051e-05	0.0783563	0.195	0.13	1
H2-Ab1	8.89794e-05	-0.0771107	0.057	0.101	1
Ly9	9.39731e-05	-0.0758196	0.14	0.202	1
Iws1	0.000181119	0.0768918	0.229	0.167	1
Tgm2	0.000227996	-0.0699053	0.184	0.249	1
Tspan4	0.000298783	0.060537	0.155	0.102	1
St3gal6	0.000320503	0.0636693	0.808	0.736	1
Mcts1	0.000353369	-0.0616968	0.121	0.176	1
Ube4a	0.000378328	-0.0630129	0.179	0.245	1
Sp100	0.000383712	-0.0605689	0.102	0.154	1
Lgals3bp	0.000469503	-0.0929312	0.367	0.428	1
Echs1	0.000624749	-0.0607876	0.169	0.23	1
Hlf	0.000653468	0.0788567	0.234	0.177	1
Nlrp3	0.000752901	-0.075399	0.459	0.528	1
Sgce	0.000760137	0.067671	0.495	0.431	1
Mobp	0.000868288	-0.0867423	0.397	0.472	1
Rsrp1	0.000896106	-0.0620392	0.715	0.784	1
Nectin4	0.000934621	-0.0517376	0.133	0.189	1
Adrb1	0.000945642	-0.0729501	0.309	0.382	1
Naca	0.00103874	-0.0657997	0.364	0.439	1
Rps2	0.00104171	0.0684133	0.278	0.221	1
Tmed4	0.00106995	-0.0553283	0.163	0.223	1
Stat1	0.00108463	-0.0660859	0.161	0.218	1
Rbx1	0.0012258	0.0675658	0.39	0.328	1
Kat2b	0.00124736	-0.0595193	0.131	0.181	1
C4b	0.00130262	-0.0526514	0.067	0.106	1
Gpr65	0.00151655	-0.0635685	0.119	0.166	1
Dennd1c	0.00157221	0.0663401	0.257	0.202	1
Phf11b	0.00177253	-0.0539064	0.102	0.148	1
Gm10138	0.0018219	0.0503708	0.123	0.081	1
Ccdc86	0.00184176	-0.0561513	0.136	0.186	1
Ccl2	0.00195778	-0.0547536	0.087	0.13	1
Eva1a	0.0020072	-0.0562559	0.125	0.172	1
Zfp512	0.00207404	-0.0507626	0.147	0.2	1
Mpp6	0.00208789	-0.0539203	0.137	0.186	1
Npm1	0.00222224	-0.0538143	0.667	0.708	1
Chmp1b	0.00233948	0.066761	0.231	0.185	1
Ctsc	0.00237333	-0.0530263	0.776	0.834	1
Zmynd8	0.00237906	-0.0620254	0.226	0.281	1
Rnf149	0.00285881	-0.0615441	0.398	0.476	1
Ldb1	0.00288353	0.0605848	0.3	0.249	1
Ptpre	0.00307583	-0.0611702	0.48	0.539	1
Egln2	0.00314882	-0.0513883	0.096	0.136	1
Csmd3	0.00338087	0.0624876	0.421	0.358	1
Ophn1	0.00373828	-0.0571997	0.468	0.534	1
Snrpd1	0.0037736	-0.0524367	0.126	0.17	1
Sp110	0.0038163	-0.0566949	0.352	0.419	1
Mycbp2	0.00398075	0.0558827	0.67	0.618	1
Zc3h4	0.00401055	-0.051967	0.187	0.239	1
Rspry1	0.00414907	-0.0549805	0.137	0.181	1
Tnrc6b	0.00417273	0.0614285	0.428	0.37	1
Axl	0.00418764	-0.0535896	0.12	0.163	1
Egr2	0.00419447	-0.0629902	0.16	0.207	1
Bag3	0.00425916	-0.0598111	0.35	0.413	1
Snrnp48	0.00466837	-0.0570915	0.249	0.304	1
Soga1	0.00473531	0.0622204	0.413	0.368	1
Rpl38	0.00489371	-0.0510593	0.584	0.634	1
Dhx9	0.00492877	-0.056131	0.454	0.507	1
Ube2k	0.00520569	0.0589964	0.308	0.26	1
Kansl1	0.00522752	0.0590278	0.403	0.345	1
Ostc	0.00536105	-0.0551207	0.328	0.389	1
Prcp	0.00539976	0.057937	0.429	0.369	1
Ist1	0.00548345	-0.0538219	0.367	0.428	1
Jam2	0.00589987	0.0551773	0.318	0.264	1
Fhod1	0.00602717	-0.0535489	0.207	0.256	1
Dnajb1	0.00609582	-0.0655375	0.426	0.486	1
Acly	0.00613435	0.0569816	0.392	0.346	1
Gmip	0.0062913	0.0510825	0.598	0.553	1
Prpf40a	0.0064222	0.0634861	0.443	0.387	1
Slc23a2	0.00725777	-0.0575934	0.24	0.289	1
Ubap2l	0.00728995	0.0572885	0.493	0.445	1
Abhd17c	0.00731693	0.0540827	0.387	0.33	1
Chtop	0.00745602	-0.0522194	0.279	0.332	1
Scamp1	0.00756201	-0.054496	0.352	0.417	1
Tmem60	0.0077375	0.0514876	0.222	0.176	1
Rab8a	0.00795623	0.054918	0.271	0.224	1
Fgd2	0.0080737	-0.0531975	0.447	0.504	1
Gabarapl2	0.00819302	0.0570053	0.415	0.369	1
Ppp1cc	0.00831001	0.0567283	0.427	0.377	1
Trim26	0.00831043	-0.050822	0.229	0.279	1
Cpd	0.00833089	-0.0510761	0.176	0.226	1
Cd180	0.00843783	-0.0545043	0.477	0.526	1
Ppp3ca	0.00844924	0.0565443	0.576	0.52	1
Itch	0.00912886	0.0564427	0.311	0.267	1
Kmt2c	0.00996315	0.0524481	0.495	0.442	1
Lifr	0.00997337	-0.0592999	0.206	0.248	1
Nit1	0.0101512	0.0505206	0.149	0.113	1
Ccl12	0.0105664	-0.0716219	0.144	0.185	1
Hnrnpul2	0.0106452	0.0562619	0.405	0.369	1
Cd302	0.0110506	-0.0532646	0.303	0.349	1
Mgea5	0.0111141	0.053835	0.408	0.36	1
Ei24	0.0116253	0.0500663	0.207	0.167	1
Tlr2	0.0120186	-0.0584927	0.229	0.274	1
Calcoco1	0.0127811	0.0552345	0.241	0.202	1
Ing1	0.0128897	0.0527963	0.279	0.238	1
Chd8	0.0129713	0.0577342	0.356	0.313	1
Acbd3	0.0135312	0.0504028	0.326	0.282	1
Gigyf2	0.0137577	0.0500246	0.256	0.214	1
Slmap	0.0138345	0.0508568	0.377	0.325	1
Zfp445	0.0141647	-0.053553	0.314	0.364	1
Capn3	0.0143009	0.0527772	0.446	0.398	1
Cop1	0.0148321	0.0510033	0.214	0.175	1
Sema4d	0.0149133	-0.0507499	0.548	0.604	1
Rgs1	0.0151853	-0.0510587	0.701	0.739	1
Ndufa2	0.0165099	0.0501293	0.371	0.338	1
Usp24	0.0166641	0.0534461	0.384	0.342	1
Hpgd	0.0185866	0.0517045	0.471	0.427	1
Clip1	0.0188263	0.0500303	0.485	0.445	1
Trmt112	0.0192655	0.0521754	0.277	0.236	1
Bach2	0.0196659	-0.0528245	0.186	0.227	1
Ankrd12	0.0214261	0.0564696	0.289	0.248	1
Enc1	0.0252239	0.0562705	0.285	0.245	1
Mbp	0.0259264	-0.0565377	0.585	0.628	1
Pcyox1	0.0264474	0.051346	0.243	0.208	1
Plekhb1	0.0378387	-0.0532389	0.247	0.286	1
2510009E07Rik	0.0384434	0.0511662	0.264	0.231	1
Hspa1b	0.0845466	-0.0555409	0.431	0.465	1

## Sheet: subcluster ASR 4
gene	p_val	avg_logFC	pct.1	pct.2	p_val_adj
Gpm6a	0	1.01765	0.732	0.043	0	4
Scg3	0	0.974632	0.716	0.037	0	4
Slc4a4	0	0.92332	0.664	0.028	0	4
Htra1	0	0.845294	0.648	0.019	0	4
Ntrk2	0	0.802376	0.652	0.03	0	4
Fgfr3	0	0.786388	0.64	0.027	0	4
Gjb6	0	0.771528	0.62	0.025	0	4
Luzp2	0	0.750783	0.576	0.018	0	4
Cldn10	0	0.72819	0.612	0.02	0	4
Tril	0	0.724165	0.584	0.013	0	4
Slc6a11	0	0.716552	0.584	0.015	0	4
Hepacam	0	0.712959	0.6	0.015	0	4
Aqp4	0	0.703426	0.58	0.014	0	4
Slc6a1	0	0.697377	0.604	0.021	0	4
Cadm2	0	0.674376	0.556	0.013	0	4
Mlc1	0	0.674338	0.58	0.012	0	4
Lsamp	0	0.6573	0.612	0.021	0	4
Acsl6	0	0.65096	0.568	0.014	0	4
Mmd2	0	0.631818	0.592	0.013	0	4
Acsbg1	0	0.61275	0.584	0.015	0	4
Sox9	0	0.593707	0.56	0.014	0	4
AI464131	0	0.566165	0.512	0.009	0	4
Gprc5b	0	0.518412	0.528	0.011	0	4
Fjx1	0	0.516535	0.46	0.005	0	4
Pcdh10	0	0.494357	0.496	0.007	0	4
Nrxn1	3.74148e-307	0.746738	0.632	0.027	9.03791e-303	4
Nrcam	2.44187e-306	0.496979	0.492	0.008	5.89858e-302	4
Ptprz1	2.04995e-305	0.933289	0.736	0.047	4.95186e-301	4
Cspg5	3.50316e-305	0.896818	0.732	0.046	8.46222e-301	4
Pla2g7	7.07781e-304	0.858672	0.704	0.041	1.70972e-299	4
Ednrb	1.59511e-301	0.685989	0.552	0.016	3.85314e-297	4
Omg	1.43762e-299	0.535127	0.496	0.01	3.47272e-295	4
Mt3	6.38967e-294	0.68576	0.628	0.029	1.54349e-289	4
Fut9	9.50376e-294	0.509512	0.46	0.007	2.29573e-289	4
Tmem47	1.15891e-293	0.713584	0.592	0.023	2.79946e-289	4
Acsl3	9.02859e-293	0.767902	0.644	0.032	2.18095e-288	4
Gja1	1.26903e-289	0.97158	0.716	0.049	3.06548e-285	4
Kcnk1	2.64283e-289	0.445427	0.436	0.005	6.38401e-285	4
Scrg1	8.5597e-289	0.460441	0.448	0.006	2.06768e-284	4
St6galnac5	1.36591e-288	0.493484	0.428	0.005	3.2995e-284	4
Cntfr	2.19984e-288	0.535788	0.516	0.013	5.31394e-284	4
Adcyap1r1	1.22219e-287	0.480752	0.468	0.008	2.95233e-283	4
Fam171b	3.37172e-287	0.586075	0.536	0.016	8.14472e-283	4
Ddah1	4.60691e-287	0.522017	0.48	0.01	1.11284e-282	4
Phyhipl	3.34415e-285	0.460773	0.468	0.009	8.07812e-281	4
Gabrb1	1.28237e-284	0.631883	0.536	0.017	3.09769e-280	4
Pou3f3	1.99856e-284	0.482453	0.48	0.01	4.82773e-280	4
Slc25a18	2.25061e-282	0.469385	0.464	0.009	5.43658e-278	4
F3	8.80505e-280	0.60431	0.536	0.018	2.12695e-275	4
Ntm	1.96908e-278	0.55781	0.52	0.016	4.75651e-274	4
Cyp2j9	2.44165e-278	0.410945	0.416	0.005	5.89805e-274	4
Aldoc	1.02765e-277	1.06194	0.796	0.076	2.4824e-273	4
Gpr37l1	8.46251e-277	0.975952	0.672	0.044	2.04421e-272	4
Sox2	3.68352e-273	0.447336	0.452	0.009	8.8979e-269	4
Baalc	5.67283e-272	0.454569	0.456	0.009	1.37033e-267	4
Gabrg1	2.09662e-270	0.412699	0.412	0.005	5.06461e-266	4
Arxes2	2.574e-270	0.360658	0.396	0.004	6.21775e-266	4
Ntsr2	3.86447e-269	0.898633	0.704	0.053	9.33502e-265	4
Fzd2	1.49218e-267	0.422439	0.408	0.005	3.6045e-263	4
Paqr8	2.1721e-267	0.649803	0.588	0.028	5.24692e-263	4
Id4	1.06921e-264	0.632765	0.568	0.025	2.58279e-260	4
Bcan	2.65948e-262	0.889028	0.716	0.058	6.42423e-258	4
Asrgl1	1.16918e-261	0.525541	0.528	0.02	2.82428e-257	4
Slitrk2	5.34405e-261	0.366571	0.388	0.004	1.29091e-256	4
Cmtm5	1.333e-260	0.561058	0.536	0.021	3.21999e-256	4
Ttyh1	2.55685e-260	0.983607	0.78	0.079	6.17633e-256	4
Cnn3	4.08667e-260	0.486604	0.504	0.017	9.87176e-256	4
Slc7a10	2.12846e-253	0.540676	0.496	0.017	5.14152e-249	4
Slc38a3	7.3611e-252	0.368899	0.408	0.007	1.77815e-247	4
Dkk3	2.07226e-249	0.425718	0.388	0.005	5.00574e-245	4
Trim9	2.34779e-249	0.428264	0.456	0.012	5.67133e-245	4
Grm3	8.09791e-248	0.4855	0.46	0.013	1.95613e-243	4
Hopx	4.72146e-247	0.569905	0.512	0.021	1.14052e-242	4
Entpd2	1.10862e-246	0.311294	0.344	0.002	2.67799e-242	4
Fam107a	1.01024e-245	0.740847	0.64	0.045	2.44033e-241	4
Gstm1	1.52954e-244	0.835989	0.736	0.071	3.69475e-240	4
Prelp	4.84207e-244	0.473257	0.436	0.011	1.16965e-239	4
Gldc	6.06053e-243	0.346411	0.368	0.004	1.46398e-238	4
Gpc5	7.11435e-243	0.362762	0.38	0.005	1.71854e-238	4
Sdc2	8.1077e-240	0.401549	0.408	0.009	1.9585e-235	4
Cpe	1.32749e-239	1.00928	0.74	0.077	3.20669e-235	4
Timp4	8.14006e-238	0.403613	0.4	0.008	1.96631e-233	4
Cdh2	1.66953e-237	0.351755	0.364	0.005	4.03293e-233	4
Cadm4	1.50166e-236	0.383497	0.412	0.009	3.62742e-232	4
Epdr1	2.496e-235	0.355248	0.368	0.005	6.02934e-231	4
Prnp	4.477e-235	0.989203	0.712	0.071	1.08146e-230	4
Aplp1	1.3875e-234	0.633587	0.592	0.037	3.35164e-230	4
Ppp1r3c	1.68645e-234	0.302147	0.34	0.003	4.0738e-230	4
Rgs20	3.62338e-232	0.351741	0.364	0.005	8.75263e-228	4
Scara3	1.4647e-231	0.394904	0.38	0.007	3.53813e-227	4
Mt2	1.72714e-230	0.611097	0.564	0.033	4.17207e-226	4
Mtss1l	2.64759e-229	0.531373	0.556	0.031	6.39552e-225	4
Grin2c	7.52012e-229	0.488994	0.48	0.019	1.81656e-224	4
Clu	2.32476e-228	1.06131	0.804	0.108	5.6157e-224	4
Aldh1l1	9.26214e-227	0.33953	0.372	0.007	2.23736e-222	4
Ptn	4.08505e-222	0.900488	0.724	0.079	9.86785e-218	4
Mfge8	1.14194e-221	0.779764	0.64	0.055	2.75847e-217	4
Ndrg2	3.01503e-221	0.94188	0.8	0.11	7.2831e-217	4
Lix1	4.9755e-220	0.462139	0.452	0.017	1.20188e-215	4
Plpp3	4.82574e-219	1.14591	0.852	0.138	1.16571e-214	4
Atp1b2	6.61424e-219	1.11013	0.8	0.114	1.59773e-214	4
Itgb8	1.11277e-218	0.398139	0.388	0.009	2.68801e-214	4
Ncam1	2.24799e-218	0.415614	0.42	0.013	5.43024e-214	4
Kcnj16	1.33398e-217	0.388378	0.376	0.008	3.22235e-213	4
Dclk1	3.52606e-216	0.645172	0.588	0.042	8.51754e-212	4
Gnao1	1.24003e-215	0.766941	0.672	0.065	2.99541e-211	4
Tst	1.25367e-215	0.396797	0.404	0.012	3.02836e-211	4
Slc39a12	2.29325e-215	0.636833	0.592	0.044	5.53956e-211	4
2900052N01Rik	5.10678e-215	0.359789	0.356	0.007	1.23359e-210	4
Timp3	8.36199e-215	0.701627	0.644	0.055	2.01992e-210	4
Rorb	2.0749e-213	0.361259	0.368	0.008	5.01212e-209	4
Gm3764	5.80278e-213	0.566231	0.56	0.037	1.40172e-208	4
Abhd3	1.21237e-212	0.608056	0.596	0.045	2.92859e-208	4
Cxcl14	9.16212e-212	0.634271	0.568	0.04	2.2132e-207	4
Igdcc4	2.98787e-209	0.329747	0.388	0.011	7.2175e-205	4
Npas3	2.59885e-207	0.348601	0.34	0.006	6.27778e-203	4
Prex2	1.54497e-206	0.391766	0.408	0.014	3.73204e-202	4
Chchd10	1.6955e-205	0.384465	0.408	0.014	4.09565e-201	4
Hsd11b1	1.88978e-204	0.316167	0.308	0.003	4.56494e-200	4
Nedd4	2.18951e-204	0.466013	0.488	0.026	5.28897e-200	4
Plxnb1	3.82433e-204	0.428726	0.464	0.022	9.23804e-200	4
Tlcd1	1.15676e-203	0.387409	0.396	0.013	2.79427e-199	4
Igsf11	1.68883e-201	0.294637	0.348	0.007	4.07953e-197	4
Gria2	9.79761e-201	0.582149	0.588	0.046	2.36671e-196	4
Dtna	3.04703e-200	0.498821	0.512	0.031	7.3604e-196	4
Dio2	3.38028e-200	0.391641	0.36	0.009	8.1654e-196	4
Car2	3.96569e-200	0.643399	0.596	0.051	9.57953e-196	4
Lhx2	1.83578e-199	0.356237	0.352	0.008	4.43451e-195	4
Mfap3l	1.92487e-199	0.367049	0.372	0.011	4.64973e-195	4
Slc1a4	2.17263e-199	0.422511	0.456	0.022	5.24822e-195	4
Bmpr1b	2.46307e-199	0.253476	0.28	0.002	5.9498e-195	4
Fmn2	6.02846e-199	0.293222	0.308	0.004	1.45623e-194	4
Fxyd1	1.51527e-198	0.371056	0.412	0.015	3.66029e-194	4
Hapln1	1.39197e-197	0.313013	0.312	0.005	3.36245e-193	4
Cyp7b1	3.75728e-196	0.252936	0.272	0.001	9.07608e-192	4
Mfsd2a	4.47031e-196	0.334596	0.36	0.01	1.07985e-191	4
Gstm5	6.76881e-196	0.602278	0.616	0.056	1.63507e-191	4
Kcnn2	9.36422e-196	0.282432	0.3	0.004	2.26202e-191	4
Itih3	1.42422e-195	0.353928	0.336	0.007	3.44034e-191	4
Alcam	3.21293e-193	0.392752	0.416	0.017	7.76116e-189	4
Abat	9.30369e-193	0.262502	0.3	0.004	2.2474e-188	4
Tagln3	4.00461e-192	0.294102	0.332	0.007	9.67354e-188	4
Atp1a2	2.22093e-189	1.14267	0.896	0.204	5.36487e-185	4
Fermt2	9.88188e-189	0.443761	0.448	0.023	2.38707e-184	4
Fabp5	1.72756e-187	0.494166	0.488	0.03	4.17308e-183	4
Gas1	4.92429e-187	0.284071	0.292	0.004	1.18951e-182	4
Pantr1	5.86024e-187	0.377359	0.364	0.012	1.4156e-182	4
Nr2f1	2.20421e-186	0.317423	0.356	0.011	5.3245e-182	4
Btbd17	1.11038e-185	0.277066	0.324	0.007	2.68222e-181	4
Pdpn	6.10427e-185	0.256856	0.276	0.003	1.47455e-180	4
Rgcc	7.1352e-182	0.34523	0.38	0.015	1.72358e-177	4
Fgfr1	3.90094e-181	0.319164	0.348	0.011	9.4231e-177	4
Tspan15	1.038e-180	0.255865	0.3	0.005	2.50738e-176	4
Rapgef3	1.53153e-180	0.330403	0.392	0.016	3.69955e-176	4
Nckap1	1.01063e-179	0.32143	0.376	0.014	2.44128e-175	4
Slc1a2	5.62175e-178	1.13107	0.9	0.229	1.35799e-173	4
Plcd4	2.34246e-177	0.290396	0.328	0.009	5.65845e-173	4
Sfxn5	1.44058e-176	0.552535	0.556	0.05	3.47987e-172	4
Csdc2	2.05774e-176	0.254443	0.288	0.005	4.97068e-172	4
Spry2	2.80072e-176	0.285311	0.316	0.008	6.76541e-172	4
Vegfa	4.76773e-176	0.426371	0.448	0.026	1.15169e-171	4
S100a16	5.13568e-176	0.400267	0.416	0.021	1.24057e-171	4
Fam213a	3.9622e-175	0.636609	0.588	0.061	9.57109e-171	4
S100a1	3.44295e-174	0.511497	0.524	0.043	8.31678e-170	4
Sparcl1	6.98227e-174	1.0748	0.872	0.206	1.68664e-169	4
Nnat	7.21978e-174	0.489873	0.428	0.024	1.74401e-169	4
Fabp7	8.90235e-174	0.257993	0.268	0.003	2.15045e-169	4
Cyp2j6	7.35938e-173	0.254362	0.28	0.005	1.77773e-168	4
Psd2	8.18784e-173	0.300089	0.332	0.01	1.97785e-168	4
Klf9	9.50134e-173	0.414265	0.44	0.026	2.29514e-168	4
Clmn	3.53212e-172	0.40024	0.412	0.021	8.5322e-168	4
Pcdh17	2.40851e-171	0.28704	0.284	0.005	5.81798e-167	4
Slc7a11	2.4387e-170	0.348821	0.336	0.011	5.89092e-166	4
Ncan	4.32481e-169	0.293304	0.316	0.009	1.0447e-164	4
Maob	1.25846e-168	0.267026	0.292	0.006	3.03994e-164	4
Sash1	1.5382e-168	0.313728	0.356	0.014	3.71569e-164	4
Astn1	1.54282e-168	0.251903	0.268	0.004	3.72685e-164	4
Dner	1.76911e-168	0.253025	0.244	0.002	4.27347e-164	4
Ptprf	1.98111e-165	0.265846	0.296	0.007	4.78558e-161	4
Pfn2	4.6191e-163	0.330125	0.38	0.018	1.11579e-158	4
Map2	7.95831e-162	0.314883	0.328	0.011	1.92241e-157	4
Shisa4	8.49228e-162	0.294155	0.316	0.01	2.0514e-157	4
Apln	1.4705e-160	0.25929	0.26	0.004	3.55213e-156	4
Pygm	2.07493e-160	0.265439	0.312	0.01	5.0122e-156	4
Kcnj10	7.03072e-160	0.416262	0.468	0.035	1.69834e-155	4
Nfib	1.82074e-159	0.429052	0.448	0.031	4.39818e-155	4
Nwd1	3.10805e-158	0.302999	0.34	0.014	7.5078e-154	4
Fam181b	1.00568e-153	0.25836	0.3	0.009	2.42932e-149	4
Mdk	3.58329e-152	0.326489	0.36	0.018	8.65579e-148	4
Daam2	7.43321e-152	0.336044	0.388	0.022	1.79557e-147	4
Ppargc1a	3.4871e-151	0.269295	0.276	0.007	8.42343e-147	4
Sdc4	5.02658e-151	0.675615	0.648	0.096	1.21422e-146	4
Slc14a1	9.91857e-151	0.277445	0.28	0.008	2.39593e-146	4
Lgi1	5.63949e-150	0.258773	0.272	0.007	1.36227e-145	4
Pfkm	1.23664e-149	0.362648	0.416	0.028	2.98723e-145	4
Ezr	2.41746e-149	0.4917	0.476	0.043	5.83961e-145	4
Gfap	4.32615e-149	0.51845	0.444	0.036	1.04502e-144	4
Pcdh9	2.01613e-146	0.258992	0.304	0.011	4.87016e-142	4
Limch1	9.45566e-145	0.303141	0.348	0.018	2.28411e-140	4
Fez1	5.80945e-143	0.294036	0.34	0.017	1.40333e-138	4
Slco1c1	9.44466e-143	0.531924	0.524	0.057	2.28145e-138	4
Cystm1	1.46026e-141	0.263284	0.316	0.014	3.52741e-137	4
Atp1b1	5.04226e-141	0.378023	0.368	0.023	1.21801e-136	4
Chst2	1.10181e-140	0.507017	0.516	0.055	2.66153e-136	4
S1pr1	3.7911e-140	0.784648	0.692	0.132	9.15777e-136	4
Kif1a	1.01705e-139	0.354024	0.404	0.029	2.4568e-135	4
Enah	1.56539e-139	0.31471	0.36	0.021	3.78135e-135	4
Cyp2d22	2.17475e-139	0.299896	0.348	0.019	5.25334e-135	4
Syt11	1.86648e-137	0.69124	0.688	0.127	4.50867e-133	4
Vcam1	6.81102e-137	0.396184	0.46	0.041	1.64527e-132	4
Adk	8.21815e-135	0.376398	0.42	0.034	1.98518e-130	4
Dhcr24	9.00941e-135	0.324677	0.352	0.021	2.17631e-130	4
Prdx6	1.5906e-133	0.715705	0.696	0.145	3.84226e-129	4
Tmem229a	5.32482e-131	0.322978	0.344	0.021	1.28626e-126	4
Farp1	2.85235e-125	0.261153	0.332	0.02	6.89015e-121	4
Gpm6b	2.9377e-125	0.693329	0.712	0.149	7.0963e-121	4
Syne1	2.32338e-122	0.358691	0.412	0.037	5.61236e-118	4
Slc27a1	1.20641e-120	0.535484	0.58	0.092	2.91421e-116	4
Scd2	3.25642e-119	0.778701	0.824	0.269	7.86621e-115	4
2310022B05Rik	1.1209e-113	0.37934	0.424	0.045	2.70764e-109	4
Phkg1	7.16572e-112	0.358359	0.416	0.043	1.73095e-107	4
Myo10	4.31757e-110	0.284361	0.348	0.028	1.04295e-105	4
Msmo1	5.63433e-104	0.569098	0.612	0.124	1.36103e-99	4
Pgm2	3.36603e-102	0.310469	0.42	0.048	8.13098e-98	4
Ccnd2	8.37399e-101	0.255641	0.272	0.017	2.02282e-96	4
Mt1	2.90471e-100	0.673732	0.836	0.305	7.01662e-96	4
Apoe.1	3.72577e-97	0.771124	0.836	0.303	8.99997e-93	4
Metrn	5.80359e-97	0.315892	0.356	0.036	1.40191e-92	4
Slc1a3	3.62972e-96	0.721135	0.928	0.535	8.76796e-92	4
Tmod2	1.65958e-95	0.290897	0.348	0.034	4.00889e-91	4
Myo6	3.81583e-92	0.413407	0.528	0.091	9.21752e-88	4
Eps8	1.20193e-91	0.255438	0.316	0.029	2.90339e-87	4
Dbi	4.30968e-91	0.580625	0.668	0.181	1.04105e-86	4
Pdk2	8.10212e-90	0.366968	0.468	0.072	1.95715e-85	4
Ank2	1.33428e-89	0.49352	0.596	0.131	3.22308e-85	4
Mageh1	4.82964e-87	0.279368	0.364	0.042	1.16665e-82	4
Sema6d	7.50119e-87	0.29397	0.368	0.043	1.81199e-82	4
Tubb2b	3.84743e-86	0.536112	0.64	0.164	9.29385e-82	4
Gpd2	1.4258e-84	0.302356	0.356	0.042	3.44416e-80	4
Adgrl1	2.24912e-84	0.343789	0.456	0.071	5.43296e-80	4
Ptch1	1.45535e-81	0.369959	0.456	0.076	3.51554e-77	4
Psat1	1.09887e-77	0.314605	0.408	0.062	2.65443e-73	4
S100b	2.42957e-76	0.396911	0.504	0.097	5.86888e-72	4
Srebf1	1.45101e-75	0.295712	0.396	0.059	3.50505e-71	4
Slc15a2	3.65406e-75	0.323643	0.444	0.075	8.82675e-71	4
Pik3ip1	1.57527e-74	0.259969	0.32	0.038	3.80523e-70	4
Pygb	3.30158e-74	0.359839	0.484	0.093	7.9753e-70	4
Ctnnd2	1.92557e-73	0.367064	0.488	0.094	4.65141e-69	4
Smpdl3a	2.03726e-72	0.387704	0.5	0.104	4.9212e-68	4
Tspan7	3.58492e-72	0.527003	0.916	0.643	8.65973e-68	4
4930402H24Rik	7.73626e-72	0.332466	0.42	0.072	1.86877e-67	4
Ahcyl1	6.31422e-71	0.45812	0.672	0.198	1.52526e-66	4
Elovl5	3.73415e-66	0.455268	0.64	0.197	9.02022e-62	4
Insig1	5.5285e-66	0.355802	0.468	0.098	1.33546e-61	4
Ddhd1	3.58735e-65	0.326863	0.412	0.076	8.6656e-61	4
Agpat5	5.69726e-64	0.377355	0.52	0.123	1.37623e-59	4
Slc41a1	1.18001e-59	0.298965	0.396	0.076	2.85043e-55	4
Lgi4	5.58224e-59	0.263171	0.396	0.073	1.34845e-54	4
Chst1	6.38335e-58	0.31327	0.468	0.104	1.54196e-53	4
Nr1d1	2.47255e-57	0.362945	0.528	0.136	5.9727e-53	4
Ramp1	8.43705e-52	0.288762	0.436	0.1	2.03805e-47	4
Ckb	1.21547e-51	0.42507	0.772	0.356	2.93609e-47	4
Hmgcs1	1.22085e-51	0.328883	0.46	0.114	2.94908e-47	4
Aldh6a1	2.8025e-51	0.29908	0.44	0.104	6.76972e-47	4
Eva1a	3.27835e-51	0.306105	0.472	0.117	7.91918e-47	4
Rcn2	8.80031e-51	0.413869	0.628	0.231	2.1258e-46	4
Sc5d	1.2512e-48	0.277021	0.408	0.093	3.0224e-44	4
Srebf2	2.45898e-48	0.292764	0.424	0.102	5.93992e-44	4
Slc25a4	1.80822e-47	0.383999	0.7	0.279	4.36794e-43	4
Hacd3	8.34063e-47	0.396902	0.636	0.248	2.01476e-42	4
Appl2	7.76597e-46	0.352814	0.604	0.207	1.87595e-41	4
Glud1	1.63455e-44	0.40835	0.724	0.352	3.94841e-40	4
Mgll	3.25764e-44	0.375607	0.584	0.209	7.86915e-40	4
Tspan3	4.3463e-44	0.396444	0.76	0.403	1.04989e-39	4
Hacd2	6.94146e-44	0.363808	0.592	0.216	1.67678e-39	4
Msi2	1.70764e-43	0.375821	0.62	0.226	4.12498e-39	4
Slc22a17	1.97855e-43	0.31924	0.568	0.182	4.77939e-39	4
Arap2	3.87408e-43	0.262382	0.44	0.113	9.35822e-39	4
Slc48a1	5.1075e-42	0.259224	0.416	0.106	1.23377e-37	4
Kif1b	2.63269e-40	0.394818	0.636	0.279	6.35952e-36	4
Dag1	9.31102e-40	0.354801	0.612	0.239	2.24917e-35	4
Paqr7	1.27112e-39	0.281401	0.448	0.13	3.07053e-35	4
Chpt1	1.46528e-39	0.331958	0.48	0.155	3.53953e-35	4
Ccdc88a	4.48913e-38	0.377488	0.612	0.246	1.08439e-33	4
Tprkb	6.56265e-38	0.288975	0.448	0.135	1.58527e-33	4
Acadl	1.90359e-37	0.287045	0.508	0.164	4.59832e-33	4
Gabbr1	9.56426e-37	0.339051	0.592	0.236	2.31034e-32	4
Cadm1	2.29594e-36	0.372196	0.812	0.487	5.54608e-32	4
Pbx1	1.35163e-35	0.253739	0.388	0.107	3.26501e-31	4
Eno1	8.72906e-34	0.305049	0.552	0.212	2.10859e-29	4
Aplp2	3.13486e-32	0.327066	0.676	0.311	7.57256e-28	4
Add3	4.4654e-32	0.341903	0.652	0.312	1.07866e-27	4
Pgk1	4.83992e-32	0.273621	0.512	0.184	1.16913e-27	4
Fads1	5.19568e-32	0.318349	0.608	0.265	1.25507e-27	4
Lfng	5.89581e-31	0.30765	0.6	0.255	1.42419e-26	4
Ugp2	7.22174e-31	0.26112	0.468	0.164	1.74448e-26	4
Sptbn1	7.6602e-31	0.283512	0.484	0.171	1.8504e-26	4
Il18	2.64707e-30	0.26384	0.488	0.177	6.39426e-26	4
Zbtb20	4.62178e-30	0.343335	0.68	0.32	1.11644e-25	4
Aldh2	1.05262e-29	0.260976	0.528	0.198	2.54271e-25	4
Ttyh3	1.7541e-28	0.2938	0.784	0.522	4.23721e-24	4
Ndufa4	5.41348e-27	0.272668	0.652	0.296	1.30768e-22	4
Spag9	1.01198e-25	0.289045	0.612	0.287	2.44454e-21	4
Hlf	1.12913e-25	0.274643	0.532	0.217	2.72754e-21	4
Hadhb	2.2477e-25	0.250716	0.536	0.218	5.42954e-21	4
Cs	1.31703e-24	0.254751	0.516	0.217	3.18142e-20	4
Clcn3	6.66617e-23	0.255609	0.556	0.247	1.61028e-18	4
Camk2n1	1.91618e-22	0.277596	0.732	0.447	4.62873e-18	4
Selenow	2.80958e-22	0.253832	0.596	0.281	6.78682e-18	4
Prdx1	9.46171e-21	0.25527	0.704	0.416	2.28557e-16	4
Atp5g3	9.99044e-21	0.255455	0.668	0.39	2.41329e-16	4

## Sheet: Restored
Ctse
Adrb1
Olfml3
Ccl6
Bag3
Arid5b
Cd33
Gm47283
H2-D1
Ccni
Hlf
4833420G17Rik
Ano6
Acsl1
Sall3
Cd14
Nrp1
Sall1
H2-K1
Hsp90ab1
Enc1
Liph
Myadm
Arhgap22
Cltc
Arl4c
Jam2
Lgi4
C1qa
Spry1

## Sheet: Maintained
Abcd2
Abhd12
Ablim1
Adamts1
Adgre1
Adgrl2
Ang
Angptl7
Anxa3
Apobec3
Arhgap31
Arsb
Atp2c1
Bank1
C5ar1
C5ar2
Cables1
Ccdc122
Ccdc80
Ccl9
Ccr1
Ccr5
Ccr6
Ccrl2
Cd164
Cd180
Cd34
Cfh
Chst1
Cnot7
Colec12
Crtap
Ctsc
Ctsl
Ddit4
Dlgap1
Dusp7
Fam102b
Filip1l
Fkbp5
Frrs1
Gatm
Gdpd3
Gm44751
Gnb4
Hhex
Hjurp
Icosl
Ifi44
Il1a
Il6st
Itgam
Klrd1
Lacc1
Lactb
Map7
Med12l
Mpeg1
Mylip
Naip5
Neurl1a
Nnt
Plppr4
Pnp
Pqlc1
Procr
Psen1
Qpct
Rb1
Rbm5
Rbpms
Rcbtb2
Rnase4
Rplp1
Rps13
Rtn4rl1
Sash3
Serinc3
Serpine1
Slc1a3
Slc2a5
Spint1
Srsf2
Tagap
Tagap1
Tifa
Tnfrsf11a
Trim12a
Trim30d
Ucp2
Upk1b
Whrn

## Sheet: New
Fth1
Chek2
Rps12
Mpc1
Rgs10
Cd9
Sh3bgrl3
Vps39
Itga6
Abcc3
Lyz2
Tmem268
Plxdc2
Rpl13
Slc7a7
C3ar1
Efhd2
Ccng2
Clta
Slc25a37
Slc3a2
Padi2
Ncf4
Prex1
Rpl23
Rps5
Hes1
Gns
Rpl32
Ints6l
Acsl4
Vps37a
Slc12a2
Washc2
