# Supplementary material for: Stearoyl-CoA Desaturase inhibition reverses immune, synaptic and cognitive impairments in an Alzheimer’s disease mouse model
Source: Nat Commun. 2022 Apr 20;13:2061. doi: 10.1038/s41467-022-29506-y (PMC9021296; doi:10.1038/s41467-022-29506-y)
Supplement: Supplementary file 8 — Source Data [file 41467_2022_29506_MOESM8_ESM.xlsx]

## Sheet: Fig 3a
MWM learning curve															Aread under the curve
Latency to find the platform
																WT-D	3xTg-D	WT-S	3xTg-S
Day	WT-D1	WT-D2	WT-D3	WT-D4	WT-D5	WT-D6	WT-D7	WT-D8	WT-D9	WT-D10	WT-D11					74.38	64.34	37.3	83.79
D1	57.509	39.0697	25.7936	33.9166	30.9444	28.2583	16.3119	31.0358	41.4203	37.7122	42.3179					92.64	103.8	60.45	129.6
D2	32.7906	36.6733	6.39528	23.9722	11.0278	20.7608	22.874	14.9872	21.2056	34.2365	14.8169					29.76	116	68.54	70.65
D3	7.64654	32.0954	7.34067	11.2778	10.2778	9.81537	10.2282	9.25926	6.17284	23.8294	15.154					56.28	59.04	79.25	91.65
D4	10.3715	8.67534	6.25626	8.13896	7.99999	8.42509	20.0937	10.149	2.72495	20.9376	15.6267					40.78	148.2	52.51	103.3
																48.92	71.2	57.18	85.94
	3xTg-D1	3xTg-D2	3xTg-D3	3xTg-D4	3xTg-D5	3xTg-D6	3xTg-D7	3xTg-D8	3xTg-D9	3xTg-D10	3xTg-D11	3xTg-D12				51.3	157.1	64.51	75.99
D1	40.3615	45.4221	60	37.6844	60	30.6944	50	47.3785	30.0556	58.4807	43.6703	32.7071				44.84	69.61	76.41	65.79
D2	21.1879	50	40.1944	19.6586	60	39.593	42.1132	31.5849	15.4221	48.6475	17.4797	29.6485				49.45	51.66	108.4	46.87
D3	15.6545	25.9504	34.5	11.0666	40.0378	15.0833	60	11.6783	9.9544	23.9684	7.24057	15.7586				87.39	114.1	80.18	74.88
D4	14.6257	10.2325	22.5278	18.9507	36.4053	2.36111	60	5.31087	22.5125	24.4967	7.89679	25.9504				58.94	50.5	42.46	33.42
																	74.74	41.17	32.45
	WT-S1	WT-S2	WT-S3	WT-S4	WT-S5	WT-S6	WT-S7	WT-S8	WT-S9	WT-S10	WT-S11	WT-S12							61.04
D1	19.7598	40.2225	36.3055	39.0762	49.1111	55.5611	34.0555	44.3933	56.0616	28.6197	33.0408	12.9018							39.24
D2	14.2921	27.6009	25.0278	38.6297	8.16666	13.2911	28.9444	25.1819	47.6743	43.3011	18.2961	14.8482
D3	11.1778	7.9524	21.9167	13.9549	14.5278	8.42509	7.69444	22.9296	30.7152	18.2127	7.22945	14.9038
D4	3.89278	9.56512	6.88888	14.2643	10.5278	15.3665	21.6944	12.1966	3.94839	8.70315	0.834167	9.92659
	3xTg-S1	3xTg-S2	3xTg-S3	3xTg-S4	3xTg-S5	3xTg-S6	3xTg-S7	3xTg-S8	3xTg-S9	3xTg-S10	3xTg-S11	3xTg-S12	3xTg-S13	3xTg-S14
D1	48.147	53.9167	50.5561	51.3069	41.4444	43.6389	41.0566	50.8055	29.6207	43.9762	29.158	12.5681	31.734	23.5969
D2	25.8114	48.1748	34.6435	33.6525	44.7222	34.5278	13.9306	26.4167	20.7823	30.9276	5.14403	10.4549	18.9634	9.53731
D3	22.1788	47.8906	4.69914	26.729	26.6667	24.7778	20.3259	12.5	3.25325	14.7648	8.86998	10.6217	21.7618	12.8462
D4	23.4579	13.152	12.0676	11.2335	22.3889	9.63888	42.4013	2.94444	16.0421	14.3933	9.64854	10.1768	8.89779	10.1212

## Sheet: Fig 3b
MWM platform crossings
WT-D	3xTg-D	WT-S	3xTg-S
0	2	6	3
5	4	3	5
8	2	5	3
5	3	1	2
3	1	4	1
5	2	9	9
4	0	0	3
5	4	4	5
4	4	6	4
6	3	5	2
4	3	2	3
	0	4	3
			3
			5

## Sheet: Fig 3c-f
Dentate Gyrus Neurogenic lineage quantifications
c					d					e					f
Ki67					Ki67/GFAP					Ki67/DCX					DCX
WT-D	3xTg-D	WT-S	3xTg-S		WT-D	3xTg-D	WT-S	3xTg-S		WT-D	3xTg-D	WT-S	3xTg-S		WT-D	3xTg-D	WT-S	3xTg-S
23.5	2	14.25	6.25		0.5	0.25	0.5	0.25		9.5	0.25	4.75	1		71.5	1.5	55.3333	2.5
15.5	8.5	31.75	4.25		0.75	0	1	0.5		7.5	4	10.75	1.25		42.75	12.75	84	4.25
21.75	2.75	9.5	3.25		0.75	0.5	0.5	0.25		9.25	0.75	3.75	0		60.75	3.5	26.25	0.75
	3	14.5	7.75			0	0.25	0			0.5	8	4.75			1	57.5	6.75
	8.5		8			0.5		0.5			2		1.75			3.5		5

## Sheet: Fig 3g-j
SVZ Neurogenic lineage quantifications
g					h					i					j
Ki67					Ki67/GFAP					Ki67/DCX					DCX
WT-D	3xTg-D	WT-S	3xTg-S		WT-D	3xTg-D	WT-S	3xTg-S		WT-D	3xTg-D	WT-S	3xTg-S		WT-D	3xTg-D	WT-S	3xTg-S
542.667	440.667	503	427		18.0288	9.7616	19.3462	5.40769		270.432	234.279	229.283	246.346		805	593.667	596	733
477.667	405.333	466.333	440.667		13.8958	2.67547	12.4356	6.97222		225.806	192.634	227.399	217.396		614.667	726.333	1002.67	1009.67
634	368.333	396.333	408.333		0	3.01913	9.21705	12.6253		353.754	181.148	227.892	158.269		894	697.333	660.667	546.333
	479	457.333	363.667			6.40803	8.99672	16.2175			232.291	235.459	158.583			893.333	927.667	874.333
	418		354.667			3.96835		6.09461			167.994		146.315			656.667		595.667

## Sheet: Fig 3k-n
Nissl quantifications
Dentate gyrus
	k	DG neuron number/um2					l	DG granule layer thickness
		WT-D	3xTg-D	WT-S	3xTg-S			WT-D	3xTg-D	WT-S	3xTg-S
		0.898775	0.76609	0.958213	0.785303			33.71	28.9364	33.8368	26.6078
		0.909582	0.886167	0.706052	0.695245			31.8943	27.8456	26.9614	29.0481
		0.889769	0.866355	0.837536	0.842939			37.217	31.9368	35.6691	26.8975
		0.855548	0.823127	0.842939	0.830331			34.4059	31.1025	35.1124	29.3009
		0.830331		0.996037	0.725865			34.7555		38.6434	30.6123
				0.965418						35.7698
CA1
	m	CA1 neuron number/um2					n	CA1 pyramidal layer thickness
		WT-D	3xTg-D	WT-S	3xTg-S			WT-D	3xTg-D	WT-S	3xTg-S
		0.518732	0.489914	0.504323	0.482709			24.5336	25.8803	25.3007	23.1308
		0.576369	0.464697	0.540346	0.493516			25.044	20.4704	24.0017	25.8124
		0.51513	0.579971	0.475504	0.471902			22.2445	23.2312	23.5782	23.6898
		0.432277	0.56196	0.461095	0.446686			24.207	25.7148	23.6092	27.3312
		0.439481		0.461095	0.471902			24.2435		23.9248	24.6442
				0.475504						23.5172

## Sheet: Fig 4 a-d
a	DG					b	CA1
	secondary spine number						secondary spine number
	WT-D	3xTg-D	WT-S	3xTg-S			WT-D	3xTg-D	WT-S	3xTg-S
	0.988304	0.763158	0.915789	0.842105			0.818713	0.394737	0.847953	0.650718
	0.953947	0.745614	0.928571	0.963816			0.703349	0.657895	0.803828	0.760234
	0.919028	0.898496	1.00658	0.970395			0.590643	0.388158	0.74812	0.659649
	0.986842	0.865132	0.93609	0.863158			0.852632	0.441296	0.74812	0.835526
c	DG					d	CA1
	tertiary spine number						tertiary spine number
	WT-D	3xTg-D	WT-S	3xTg-S			WT-D	3xTg-D	WT-S	3xTg-S
	1.07602	0.986842	1.05263	0.976077			0.899522	0.593985	0.923977	0.813397
	1.08553	0.745614	1.04887	1.08882			0.899522	0.789474	0.976077	0.929825
	1.06883	0.924812	1.23355	1.05592			0.701754	0.532895	0.909774	0.8
	1.09211	1.07566	0.958647	1.03158			0.994737	0.672065	0.951128	0.782895

## Sheet: Fig 4 e,f
DG
e	DG average dendritic length					f	DG Sholl analysis (# of intersections)																		DG Area under the curve
	WT-D	3xTg-D	WT-S	3xTg-S			distance (um)	WTD				3xTgD				WTS				3xTgS						WT-D	3xTg-D	WT-S	3xTg-S
	398.536	568.911	375.509	491.025			0	1	1	1	1	1	1	1.08333	1	1	1	1	1	1	1	1	1			420.1	480.8	375.9	504.8
	382.225	423.753	401.126	403.443			10	1.625	1.9	2.45455	2.33333	2.5	2	2.08333	2.4	1.72727	2.42857	2	1.2	1.625	1.57143	2.2	1.77778			413.9	448.4	389.3	434.6
	454.91	256.899	253.187	363.954			20	2.375	3.5	3.72727	3	4.16667	4.55556	2.58333	3.2	3.09091	3.57143	3	3.8	3.25	2.42857	3	3.11111			476.3	295	335	438.7
	281.208	490.075	441.324	471.355			30	3	4	4.36364	4	5.66667	5.22222	3.25	4.8	4.45455	4.14286	5	4.8	4.875	3.57143	3.4	4.66667			285	530	418	463.6
							40	4	4.6	4.63636	4	6	5.66667	3.25	5.6	4.81818	4.57143	5	5.4	4.75	4.42857	4.4	5.11111
							50	4	4.1	4.54545	4	6.33333	5.33333	3	5.2	4.36364	4.71429	6	5.6	5.25	4.57143	4.8	5.33333
							60	4.125	3	4.54545	3.33333	5.83333	4.44444	2.75	5.6	4	4	6	5	5.375	3.85714	4.4	5.66667
							70	3.875	2.88889	4.45455	3	4.33333	3.22222	1.9	6	3	2.83333	5	4.2	4.25	3.57143	4	4.88889
							80	2.85714	2.57143	3.6	2.33333	4.2	3.125	1.375	5	2.57143	1.83333	2	3.2	4	2.85714	3	3.33333
							90	2.57143	2.5	2.9	1.5	3.8	2.5	1.42857	4	2.4	1.75		2.6	3.125	3.8	4	3
							100	3.5	2.66667	2.88889	1	3	1.85714	2	3.2	1.66667	1.5		1.6	3	2.8	3.66667	2.5
							110	2.25	2	2.25		1.25	1.66667	1.66667	3.5	1.33333	1.25		1.4	3.14286	3.25	3	2.375
							120	2	1.66667	2		1	1.25	1.66667	2.5	1.33333	1.66667		1	2.83333	2.25	3	2
							130	1.33333	2	1.6			1	1.5	1	1.33333	1.66667		1	2	2	1	1.42857
							140	1.5	2	1.33333			1	1	1	2	2		1	2	1.5		1.33333
							150	1	1	1.33333			1				1			1	1
							160	1	1	1			1
							170	1

## Sheet: Fig 4 g,h
CA1
g	CA1 average dendritic length					h	CA1 Sholl analysis (# of intersections)																		CA1 Area under the curve
	WT-D	3xTg-D	WT-S	3xTg-S			distance (um)	WT-D				3xTg-D				WT-S				3xTg-S					inset in h
	678.666	520.249	411.768	673.751			0	1.14286	1	1.09091	1	1.16667	1	1	1.07692	1	1	1	1	1	1.07692	1	1.15385			WT-D	3xTg-D	WT-S	3xTg-S
	760.417	388.117	632.212	948.182			10	3.14286	3.5	4.09091	3.58333	3.33333	3.15385	4.4	4.15385	5.35714	3.05882	4.375	4	3.42857	4.07692	3.36364	3.38462			891	360	474.9	677.3
	1092.33	540.61	509.086	633.575			20	9.57143	6.42857	7.72727	7.08333	6	6.23077	8	7.23077	7.78571	6.58824	5.875	7.3125	6.71429	5.92308	6.63636	6.38462			635	464.6	545.1	640
	690.431	722.865	674.104	580.011			30	11.4286	7.5	8.63636	8.5	6.16667	7.61538	8.2	9.53846	7.71429	7	5.75	9.5625	8.71429	7.61538	9.09091	7.46154			608.5	513	364.1	544.4
							40	13.4286	8.57143	8.63636	8.25	5.33333	7.07692	8.4	9.76923	6.28571	7.11765	5.75	10.1875	9.35714	7.5	9.18182	7.92308			691.5	683.3	568.6	509.1
							50	12.4286	7.85714	7.81818	8.36364	3	6.61538	5.8	9.38462	5.07143	6.88235	4.625	7.5625	9.78571	7.16667	7.90909	7.15385
							60	11.1429	6.64286	6.36364	7.5	2.83333	4.83333	3	8	5.1	5.47059	2.75	5.9375	8.78571	5.16667	6.45455	5.38462
							70	9	5.53846	5.09091	5	2.25	2.33333	4	6.41667	3	4.76471	2.28571	3.75	6.21429	4.8	4.09091	4.16667
							80	6.14286	4.07692	4.27273	3.2	2.5	2.1	2.5	4.81818	2.375	3.625	2	1.93333	5.41667	5.14286	3.33333	3.27273
							90	3.57143	3.27273	3.5	3	1.5	2.33333	4	4.33333	1.8	2.25	2	1.61538	3.58333	4	1.71429	1.45455
							100	2.5	3.71429	2	5	1	1.16667	1	2.14286	1	1.8	1	1.33333	2.4	3.57143	1.66667	1.25
							110	2	3	1.66667	3.66667	1	1	1	1.5	1	1.55556		1.66667	1.33333	4	1	1
							120	1.66667	2.4	1	2	1	1	1	1	1	1.4		1	1	3		1
							130	1	1		2		1				1		1	1	1		1
							140	1			1						1				1
							150	1			1						1

## Sheet: Fig 4 i,j
j		Z-score
	Gene	WT-D				3xTg-D				WT-S			3xTg-S
	Arc	-0.27473	-0.39293	1.43733	-0.21593	0.164045	-0.93728	-0.65977	-1.26655	1.34747	0.677388	-0.2012	0.05803	2.14516	-1.04885	-0.83219
	Bdnf	0.740953	-0.50995	0.913938	0.358929	-0.1674	-1.60341	-1.21756	-0.61648	2.33757	0.981119	-0.20228	-0.10797	0.269044	-1.0989	-0.0776
	Dusp1	-0.39183	-0.43822	0.601285	-0.10316	-0.38494	-0.30461	0.359236	-1.04669	0.256756	0.231874	-0.25671	-0.34741	3.2392	-0.61475	-0.80004
	Egr1	2.38221	-0.10855	0.670324	-0.27119	0.198104	-0.55959	-1.09474	-0.91105	0.994346	0.070007	-1.05255	0.395912	1.08075	-1.32949	-0.4645
	Egr2	1.52438	-0.57676	0.584789	-0.24927	0.051306	-0.88959	-0.72094	-1.12178	1.31872	-0.79423	-1.02161	1.25138	1.67673	-0.6628	-0.37033
	Egr4	1.78585	0.050933	-0.08279	-0.03535	0.19503	-0.5235	-1.12738	-1.26998	0.725624	-0.08065	0.545708	-0.34988	2.13213	-1.27684	-0.6889
	Fos	1.41456	-0.56446	-0.27561	-0.68422	0.34579	-0.54586	0.263794	-0.92243	0.353108	-0.17597	-1.11562	0.816526	2.57066	-0.85722	-0.62304
	Ier2	-0.32006	0.120988	0.106987	-0.48583	0.326733	-0.99498	-0.41639	-1.60178	0.087739	2.01519	-0.25117	0.121993	2.25759	-0.27289	-0.69412
	Ier5	0.869778	-0.34104	0.246172	0.570912	-0.66019	0.454784	1.07794	-2.18198	-0.98278	0.854134	-0.28969	-0.26682	1.73142	-1.14983	0.067182
	Junb	0.436362	-0.02414	0.14606	-0.39124	1.20887	-1.06842	-0.04338	-1.52039	0.328972	-0.09659	-0.16537	0.629749	2.34763	-1.62436	-0.16375
	Nr4a1	0.957103	0.016946	1.53445	0.324736	0.24092	-1.16792	-0.99514	-1.24777	0.431006	0.506612	-0.12837	0.031323	1.7883	-1.57585	-0.71634

## Sheet: Fig 5a
a	Psd95+ puncta/ microglia cell						Inset in 5a
	WT-D	3xTg-D	WT-S	3xTg-S			WT-D	3xTg-D	WT-S	3xTg-S
	42	18	2	18			17.375	14.4	3.88889	21.5714
	44	16	8	15			32.375	8	23.1667	11.9
	32	43	13	45			17.6429	11.8333	17	35.7143
	36	9	68	45			31.5	15.8	8.4	12.3636
	56	11	6	60			23.5		25	36.625
	38	27	6	47
	43	5	48	10
	2	25	43	79
	6	29	25	2
	32	16	81	11
	90	5	53	11
	13	19	2	33
	31	10	2	63
	34	43	0	35
	30	51	6	26
	16	7	2	12
	13	5	0	9
	12	3	28	54
	2	3	20	17
	21	13	41	14
	2	27	8	4
	3	0	3	14
	42	6	5	11
	5	2	27	6
	5	5	18	9
	71	4	10	2
	63	0	14	4
	5	0	7	10
	15	3	13	4
	29	0	7	5
	3	24	3	2
	4	9	9	0
	8	6	8	18
	12	6	10	26
	20	1	12	14
	8	5	12	10
	3	10	8	9
	54	10	11	47
	11	2	28	36
	13	7	11	22
	8		15	34
	35		6	40
	54			16
	4
	11
	4

[truncated: 11 more sheets: Fig 5d, Fig 5j, Fig 5k-n, Fig 6e, Fig 6 f, Supp Fig 1a, Supp Fig 3a,b, Supp Fig 3c, Supp Fig 3d-f, Supp Fig 4a-i, Supp Fig 5a-d]
